# Supplementary material for: Plasma Exosome Profiling of Cancer Patients by a Next Generation Systems Biology Approach
Source: Sci Rep. 2017 Feb 20;7:42741. doi: 10.1038/srep42741 (PMC5316983; doi:10.1038/srep42741)
Supplement: Supplementary Table S2 [file srep42741-s3.xls]

## Sheet: Sheet1
Origin by enrichment	Sequences (variable region)	Origin by specificity
L3-1	CGGGTACGTTGGATCGACACCGACCATCTTGACGTA	L1 ACP/HP	Libraries	Partitioning, rounds	Patient populations in Enrichment	Number of aptamers selected
L3-1	GGTCACTCGTAGGTCTCCCGCATCGAGAAAGCCGTA	L1 ACP/HP	L3-1	UC/PEG, 3x3 rounds	Breast Cancer/Breast Cancer Dx-	872
L3-1	GACGTTCTTGCACCGCGAGGTCTGCAGCAATTCTAA	L1 ACP/HP	L3-2	PEG, 13 rounds	Breast Cancer/Breast Cancer Dx-/Normal	1043
L3-1	GACACGACGTATCTCCTTATTCCCTGCTATAAGTTTGA	L1 ACP/HP	L3-3	UC, 2 rounds	Breast Cancer/Breast Cancer Dx-/Normal	34
L3-1	AGGGACGTGATATTTCAATGCTGAATATACACACCTGA	L1 ACP/HP	L3-4	PEG, 6 rounds	Breast Cancer/Breast Cancer Dx-/Normal	51
L3-1	CGTGTAACCCGCCCAATTCCATCGTCACGAAATTT	L1 ACP/HP
L3-1	ATACGCGGCCTAATAATAAGATCGTCATACCCCAA	L1 ACP/HP			Total	2000
L3-1	CCGCCGGCGATGGGGGATCGCTTATTTTATTGTTCGA	L1 ACP/HP
L3-1	ATCTCACGATAAAGCTAACGGTGAGAGTATCTACT	L1 ACP/HP
L3-1	TGTACGAACCGGGCCTAGGATAGTTGCTACATGTA	L1 ACP/HP
L3-1	GCCTTCGGGGTTTATTAAGTTATTACGGATCTAGTA	L1 ACP/HP
L3-1	GCGTAGGGTTGGTTATGCATCAATTTTCCGCTAATTGA	L1 ACP/HP
L3-1	GTCCACCGGGATTCGTATGGGTATTTTTACCCACC	L1 ACP/HP
L3-1	ATCAAGGGAGGATTTTTCGGTCGGCCTAGGGACACA	L1 ACP/HP
L3-1	CCTCGAACCTGCGCGGGAGAAGGCGCTTGCTAATCTGA	L1 ACP/HP			Abbreviations	Key
L3-1	CTCGTAGGACTGAGGTCGATAGTTATTTCACACCGTGA	L1 ACP/HP			ACP	Aggressive (late) stage cancer plasma pool
L3-1	TCGTGCGCTCGGTTCTACGCCACTGTACGAGACACGA	L1 ACP/HP			HP	Healthy plasma pool (self-declared normal and breast biopsy negative)
L3-1	GTGGATGGCACTAATATCCCCTTCTCGTTAAAGTGTGA	L1 ACP/HP			NACP	Non-aggressive (early) stage cancer plasma pool
L3-1	GTTCATCGTTCCTATGTCACTATTTCCCTACTGCTGA	L1 ACP/HP			L1	Library enriched toward cancer
L3-1	GTTACGGTATGCGAGGTCTCACGTTGCGATCATTTTGA	L1 ACP/HP			L2	Library enriched toward control
L3-1	TACTAGGGGCCGTGAGCCTTGTGCCCCAAGTAGCCGA	L1 ACP/HP			AC	Aggressive Cancer, enrichment direction
L3-1	GCGCGTGAGCTGCACCGACATCACGCCGATTCTCTGA	L1 ACP/HP			NAC	Non-Aggressive Cancer, enrichment direction
L3-1	AGCAAACGATGGGCCATCATTCACGCTTGGTATTAA	L1 ACP/HP // L1 ACP/NACP			AC/NAC	Fold change based selection on individual plasma samples
L3-1	TCTTGGACGTGCGTGATCCCCATTTTATATATGATTGA	L1 ACP/HP // L1 ACP/NACP			C spec	Cancer specific selected on individual plasma samples
L3-1	GCAACTATTGGGCCGTATTCGTCCACGGGGCTTGT	L1 ACP/HP // L1 NACP/HP			NC spec	Breast biopsy negative specific, selected on individual plasma samples
L3-1	CTTGGTCCCTGCTCGGTTGAATGACGCAATGAGTGTGA	L1 ACP/HP // L1 NACP/HP			//	separation in case sequence has multiple specificities
L3-1	CGAGTGCTGCGCGGGTTCCTTGGGGTGCTCCAATTTGA	L1 ACP/HP // L1 NACP/HP			PEG R6 or 13	see table above
L3-1	GAGTTTCGTTTTATGTGTTGGCTTTATTTCCCTCGA	L1 ACP/HP			Neg	negative control, sequence with no identified specificity
L3-1	TGGCGTTGTAGCCACGTCCCTCCGCTAGTAGAGAAA	L1 ACP/HP			Neutr	no fold change between AC/NAC
L3-1	CTATTCCAGCTTTTTTGATCCCGCTTTTGAGAGTTGA	L1 ACP/HP // L1 ACP/HP // L1 ACP/NACP
L3-1	TATCAAATTCGGTCGTAGTATTTGTCGCCGTAACGTGA	L1 ACP/HP // L1 ACP/HP // L2 ACP/HP
L3-1	TCCACACGCGGCGAGCTACGCGACTAAAATCACGTA	L1 ACP/HP // L1 ACP/NACP // L1 ACP/HP
L3-1	TCGTAGTACTGGTCTTAATTTGTTGTAGTCCTAAG	L1 ACP/HP // L1 ACP/NACP // L1 ACP/HP // L1 ACP/NACP
L3-1	GCTACGAAGTCCAAACGTACGCACCTGTTTGGAGTA	L1 ACP/HP // L1 ACP/NACP // L1 ACP/HP // L1 ACP/NACP
L3-1	CGCTAACCGGAACTAGGTTGCAAAGCTATGGTGGTA	L1 ACP/HP // L1 ACP/NACP // L1 ACP/HP // L1 ACP/NACP // L2 ACP/HP
L3-1	ACAGGACGTGCGCGCTAACGTTCTATTAGTTGTGCTGA	L1 ACP/HP // L1 ACP/NACP // L1 ACP/HP // L1 ACP/NACP // L2 ACP/HP // L2 ACP/NACP
L3-1	TCCGGGCACCATATCTCCACTGTGCGAATCACTAT	L1 ACP/HP // L1 ACP/NACP // L2 HP/ACP // L2 ACP/NACP
L3-1	CCCTTAGGTTCCAGTGAAGTTATGCAACTTCATGTA	L1 ACP/HP // L2 ACP/HP
L3-1	TGCCCTTAGTTTCCGTATGACCACTTTGATTCTTTTGA	L1 ACP/NACP
L3-1	AGGGCAATCTGTCCCGCCCTCAGCTTTTTTATTTAA	L1 ACP/NACP
L3-1	ACCGAAAACCCGTTCCCGCCGTACTGCTTCTATATTGA	L1 ACP/NACP
L3-1	AGTGATTCTCACTTGTTCCCGGGGTTCAAAGATCTGA	L1 ACP/NACP // L1 ACP/HP // L2 ACP/HP
L3-1	TTTCCGATTATTATGACCGCTTTTATTATTGGAGGTGA	L1 ACP/NACP // L2 ACP/HP // L2 ACP/HP // L2 ACP/NACP // L2 ACP/HP
L3-1	CGTAAGCCGGTTTCAGCCCACCTGGAGATTCTTCA	L1 HP/ACP
L3-1	GATGATCGCGCCTTTCGTTTGTGACGGTTACCAGGGA	L1 HP/ACP
L3-1	CGTAGTTACTCGTCATGGGGTCTTTGTTATGTGGTA	L1 HP/ACP
L3-1	TGTTCTTACTAGGCTTAGCAGCCTGTTCCCGTTATTGA	L1 HP/ACP
L3-1	AGGGCTTAGTTTCCTGATTTTACTACAGCTCGCTC	L1 HP/ACP
L3-1	GGCCCCCGCTCCCTAGTTTGAGCGCCCTCCACGATTGA	L1 HP/ACP
L3-1	TTCCGGTTTTGGGCGACTCCGTTTGCGCCCACGCTGA	L1 HP/ACP // L1 HP/NACP
L3-1	TTTGCAAGTTCGCTACGTATATCCACTGTGAAGCC	L1 HP/ACP // L1 HP/NACP
L3-1	GAGTCCCCTTCTTTGATGCTGGGGTGAGCTCCTCCGA	L1 HP/ACP // L1 HP/NACP
L3-1	TTCCTAGGATGAAACAGAAACACCGATTGGTCCAGGA	L1 HP/ACP // L1 HP/NACP
L3-1	AGGAGTACGCGTTCATCCAGACACGGAATACTTTGA	L1 HP/ACP // L1 HP/NACP
L3-1	TCATTTCGGACTGTTCTAACGCGAGTTATGAAGGG	L1 HP/ACP // L1 HP/NACP
L3-1	TGTTTTCAGACCAGAGTAGGAATTCCGAGGGCGGTTA	L1 HP/ACP // L1 HP/NACP
L3-1	TACTGGGGAAGCTCCGGGCGCTTGGTTTCGCCACCTGA	L1 HP/ACP // L1 HP/NACP
L3-1	AGCCTTACGCCATGCCGAGAGAGCGCTTTGTTTCGA	L1 HP/ACP // L1 HP/NACP // L2 HP/ACP // L2 HP/NACP // L2 ACP/NACP
L3-1	TCGAGGGGAATTGTCCACATGCATGGTTTCATAAGGA	L1 HP/ACP // L1 HP/NACP // L2 HP/ACP // L2 HP/NACP // L2 ACP/NACP
L3-1	AGTCCTGATGCTCAATGCGCGAGTTTCATTGAGCT	L1 HP/ACP // L1 HP/NACP // L2 HP/ACP // L2 HP/NACP // L2 ACP/NACP
L3-1	TCACCCGACGGCAACAAGGGCATTTGCTTCATAGTA	L1 HP/ACP // L1 HP/NACP // L2 HP/ACP // L2 HP/NACP // L2 HP/ACP // L2 HP/NACP // L2 ACP/NACP
L3-1	TTTTGTTAAACAACGCCGGCAAGGGTCGTTGTTACGA	L1 HP/ACP // L1 HP/NACP // L2 HP/ACP // L2 HP/NACP // L2 NACP/HP // L2 HP/NACP // L2 ACP/NACP
L3-1	TGTTTTGCTGCTTAGAGCGTAATCGTATTGGCTCT	L1 HP/ACP // L2 HP/ACP // L2 HP/NACP // L2 HP/ACP // L2 HP/NACP // L2 ACP/NACP
L3-1	GCTGGTATAGCTGGGTTTCTATCGTTTATTCTCGTA	L1 HP/ACP
L3-1	CGTGGCCTGTTTGGAGACGTACTGTGTCAGGCATTTGA	L1 HP/ACP
L3-1	ACTCCATGGGCCCCCCGGTTTGGACCCCGGGTTTA	L1 HP/ACP
L3-1	TCCGGGCACCATATCTCCACTGTGCGAATCACTCT	L1 HP/ACP // L1 ACP/NACP // L1 ACP/NACP // L2 ACP/NACP // L2 ACP/HP
L3-1	AGCTCATGGACGCACTGGTGGCAGTGCGACTACTAA	L1 HP/ACP // L1 HP/ACP // L1 HP/NACP // L2 HP/ACP // L2 HP/NACP // L2 HP/ACP // L2 HP/NACP // L2 ACP/NACP
L3-1	GTTGCCTTGTACCCCATAGCTGGTAAGGTCCTAGTA	L1 HP/ACP // L1 HP/ACP // L2 HP/ACP // L2 HP/ACP // L2 HP/NACP // L2 ACP/NACP
L3-1	ACCTTGGGATCCTGTTTAGACCGAATCGGTGCGCTA	L1 HP/ACP // L1 HP/NACP // L1 HP/ACP // L1 HP/NACP
L3-1	GAAAATCTGGCGACTTAGTTTTCGTTTGATCCCTTA	L1 HP/ACP // L1 HP/NACP // L1 HP/ACP // L1 HP/NACP
L3-1	ATCGTAGTCATAGACCCGGCTTTGGTTTCCGGGTA	L1 HP/ACP // L1 HP/NACP // L1 HP/ACP // L1 HP/NACP // L2 HP/ACP // L2 HP/NACP // L2 ACP/NACP
L3-1	TTGTAGCTGCTATTGTTTTCTCGATTGAGAACTTA	L1 HP/ACP // L1 HP/NACP // L1 HP/ACP // L1 HP/NACP // L2 HP/ACP // L2 HP/NACP // L2 HP/ACP // L2 HP/NACP // L2 ACP/NACP
L3-1	GGTCTGGGGGGATTCCTACGGTTCCAACAGCATAATGA	L1 HP/ACP // L1 HP/NACP // L1 HP/ACP // L1 HP/NACP // L2 HP/ACP // L2 HP/NACP // L2 HP/ACP // L2 HP/NACP // L2 ACP/NACP
L3-1	CCATTAGCTGAGTTTCGGTGGACGCATGATAGTTTGA	L1 HP/ACP // L1 HP/NACP // L1 HP/ACP // L1 HP/NACP // L2 HP/ACP // L2 HP/NACP // L2 HP/ACP // L2 HP/NACP // L2 ACP/NACP
L3-1	CCTTGAGCCGCCGGGTTTCGGTCCTTATTCGTGAATGA	L1 HP/ACP // L1 HP/NACP // L1 HP/ACP // L1 HP/NACP // L2 HP/ACP // L2 HP/NACP // L2 HP/ACP // L2 HP/NACP // L2 ACP/NACP
L3-1	GACCTGGGCTGTCTTTACTTTGTTTCGCGGGGCTGGA	L1 HP/ACP // L1 HP/NACP // L1 HP/ACP // L1 HP/NACP // L2 HP/ACP // L2 HP/NACP // L2 HP/ACP // L2 HP/NACP // L2 ACP/NACP
L3-1	GTTGTTCGGGCGTCGCAACACGGTCCCATTGTCTTA	L1 HP/ACP // L1 HP/NACP // L1 HP/ACP // L1 HP/NACP // L2 HP/ACP // L2 HP/NACP // L2 HP/ACP // L2 HP/NACP // L2 ACP/NACP
L3-1	ATAATGCCAGATCTTTGGTTTATCTTGCGCTTGGTA	L1 HP/ACP // L1 HP/NACP // L1 HP/ACP // L1 HP/NACP // L2 HP/ACP // L2 HP/NACP // L2 HP/ACP // L2 HP/NACP // L2 ACP/NACP
L3-1	AGGATAACTGGTTTTTATCTCTGCTAATTCACTCG	L1 HP/ACP // L1 HP/NACP // L1 HP/ACP // L1 HP/NACP // L2 HP/ACP // L2 HP/NACP // L2 HP/ACP // L2 HP/NACP // L2 ACP/NACP
L3-1	GGCTCTTGGTTTAGCCCTTATTGTTTATCATTCAT	L1 HP/ACP // L1 HP/NACP // L1 HP/ACP // L1 HP/NACP // L2 HP/ACP // L2 HP/NACP // L2 HP/NACP // L2 ACP/NACP
L3-1	GCCTCGACGACAGTGACCTACATCGCTCGTTTCGT	L1 HP/ACP // L1 HP/NACP // L1 HP/ACP // L2 HP/ACP // L2 HP/NACP // L2 ACP/NACP
L3-1	TCCGACCCATATCGACGATACTGGCGTGGCGCTACTGA	L1 HP/ACP // L1 HP/NACP // L1 HP/ACP // L2 HP/ACP // L2 HP/NACP // L2 ACP/NACP
L3-1	GTGCGTTGGTTACCGATGGAGGGGACCCGTAGACTA	L1 HP/ACP // L1 HP/NACP // L2 HP/ACP // L2 HP/NACP // L2 HP/ACP // L2 HP/NACP // L2 ACP/NACP
L3-1	TTTTATTGGCTCGTTTCCTATAATATGTTGAATCC	L1 HP/ACP // L1 HP/NACP // L2 HP/ACP // L2 HP/NACP // L2 HP/ACP // L2 NACP/ACP // NC spec
L3-1	TGCGTGAGTAACGCACAGGGGAACACTCCGTTTTGTGA	L1 HP/ACP // L1 NACP/ACP // L1 HP/ACP // L1 HP/NACP // L2 HP/ACP // L2 NACP/ACP // L2 HP/ACP // L2 HP/NACP // L2 ACP/NACP
L3-1	TAATTGGCCCGTTTCCAAATTTATAGATTCCTACA	L1 HP/ACP // L2 HP/NACP // L2 ACP/NACP
L3-1	AGATCTTTTCGGTTATTGGGGGGAACCGAGACGTA	L1 HP/ACP // L2 HP/ACP // L2 HP/ACP // L2 HP/NACP // L2 ACP/NACP
L3-1	TCGTTATAGCCTATATACACGCGGTTGACTCGCTGA	L1 HP/ACP // L2 HP/ACP // L2 HP/NACP // L2 HP/ACP // L2 HP/NACP // L2 ACP/NACP
L3-1	TGTTTTATCTGGATCACACTAGCTATTGTACGGTT	L1 HP/NACP
L3-1	TTTGAGCGCCTCAGTTTGCGCGACTTCCAGCCCGTGA	L1 HP/NACP
L3-1	GAGCGACTCATCCCGGGGTTTGGATCAGCGCTCCGGA	L1 HP/NACP // L2 HP/ACP
L3-1	TCCTAGAAATCTGTATTGTTTCTCAAGGCCACCTG	L1 HP/NACP // L2 HP/ACP
L3-1	GTCCAGGCTCTATGCTTAGTACCCGTTCATTTGCTTGA	L1 HP/NACP // L2 HP/NACP // L2 ACP/NACP
L3-1	GGTCTCTTGGTTTAGATCCCGTCTTTTCTGTGGAAA	L1 HP/NACP // L2 HP/NACP
L3-1	AATTTTTACTGCGTGGAAAGGATTCGGGAATTTGTTGA	L1 HP/NACP // L1 HP/ACP // L2 HP/ACP
L3-1	TCTTGTCGGGATTTTGCTCCTTTCATACTCATGGTA	L1 HP/NACP // L1 HP/NACP // L2 HP/ACP // L2 HP/NACP // L2 HP/ACP // L2 HP/NACP // L2 ACP/NACP
L3-1	ATTCCGTGAGGTACGTAAGGCAACCAGTTTTATTT	L1 HP/NACP // L2 HP/NACP // L2 HP/NACP // L2 ACP/NACP
L3-1	ATGCTATCCCGTGAAACGAGAACATACGGTTTTTTTGA	L1 NACP/ACP // L2 NACP/HP // L2 NACP/ACP
L3-1	CGCCTATACCGCACTCGCTTGGAACGACACAAAGCTGA	L1 NACP/HP
L3-1	GGTCCCGTATTCCAGATATACTAACGGTTACCACC	L1 NACP/HP
L3-1	GGCCCTTGAATTAACATGATGAATATCACAACGGGTGA	L1 NACP/HP
L3-1	AGCGTGTATCATCACTGATTTAGTTATCCCGAGCTA	L1 NACP/HP
L3-1	GACCGGGTAGGCTTCTAGGCGCCCCCCTCCTTACTTGA	L1 NACP/HP
L3-1	TACCCGTTCACCGGATAGGATGTTCGTCCTTAATT	L1 NACP/HP
L3-1	GAGTTTGTCTTGCCCCGGGTCGGGACGTTGTATCCTA	L1 NACP/HP
L3-1	ATATGTATACGAACCCTCCTAATCGCACTATCAGT	L1 NACP/HP
L3-1	TGAGGTCCCTTTTGTCGGGGTATATCCATGAGGTTTGA	L1 NACP/HP
L3-1	GCAATATGGGATATGTGTAACTCAGTGAGACAGGAGA	L1 NACP/HP
L3-1	TGGTCTGAAATTCCCGTGAGGAGATAGATCATTTCTGA	L1 NACP/HP
L3-1	GTGTCCTTTCTGGGTTGATGCATTTACGGTTTGGTGA	L1 NACP/HP
L3-1	AGAGGCCAGCTTAGTGTGGCCACCGTGAGTTTACTA	L1 NACP/HP
L3-1	TCTTCATAAATGACTAACGCTTCTTAGTGATGTTGA	L1 NACP/HP
L3-1	CCTTAACTACACGAGAGCATGTCAAGGGGTAAATGGA	L1 NACP/HP
L3-1	GCGTGCTGCTTTGTACTACGGTCTCATCGTTGTAGGA	L1 NACP/HP
L3-1	GCAATACGCTAGATAGGCTTAGAAACGGAATACACGA	L1 NACP/HP
L3-1	GGCACTGTGCTGCGATCAGGAAAAGTCACATACCGGA	L1 NACP/HP
L3-1	AAAATTATGCGCCTTAGGGAAGACATACGGCCTGTGA	L1 NACP/HP
L3-1	TACCGATCAACCCAGCAAGGCTTGGGTGGATTGAATGA	L1 NACP/HP
L3-1	ACTCCGTTACGTGTTGGCGCTTTCAGTTCAGCACGGA	L1 NACP/HP
L3-1	CTGACAGTCTTCCCTGGTCTATTGTCCGCAGATCGA	L1 NACP/HP
L3-1	GAATTTATGCAATCCATTAGGAAAATGGGTGTGCG	L1 NACP/HP
L3-1	TTTTAGCAACGGGAGTTGCAGCGGGGTTGTTAAACGA	L1 NACP/HP
L3-1	AGAGAACGTTGCCCTTGAGTGTTTCTTGAGCCTTGGA	L1 NACP/HP
L3-1	GTGATCGGTACTGTTGAACTTGTTGCACCGCCCGCTGA	L1 NACP/HP
L3-1	AGTACCTATCAAGGATTTTGCCGAATCCGTGCCGCA	L1 NACP/HP
L3-1	GAGGGACTGCACAGCGGTGATATTCTAAATGTACGA	L1 NACP/HP
L3-1	GGGGATCTCGGGCGATGAAGCCTAGCTATTGTACT	L1 NACP/HP
L3-1	ATTGCATTCTTCAGGACGCTTCGCCCGGGATTCTT	L1 NACP/HP
L3-1	AATTCGTCACTCGTTGTGTGTAGCCGGTGCCCAATTGA	L1 NACP/HP
L3-1	AATAGATTAAAGTGAACGTGAGTGTTTCCATATTA	L1 NACP/HP
L3-1	CACATCGACTGCGCGATCAATATTAGGGTGGACAT	L1 NACP/HP
L3-1	GAAAACGTTGGAAGTTTTTACGCCGCTCTCAGCCGTGA	L1 NACP/HP
L3-1	GTTCGGTTGGTTCCCGCGCTGAACAATATTACCTGGA	L1 NACP/HP
L3-1	CACCGCTTAGTCTTATTTAGGGTCGCTAATCTGGTA	L1 NACP/HP
L3-1	GGCTCGTATTTTCCCAGTATCGTTTCCGGTACGTC	L1 NACP/HP
L3-1	GAGTGGCTTACTTTCATTGGATCCGTGAGCCTTGC	L1 NACP/HP
L3-1	GTGTCACATGGGGTGACCGGATTGAGGAGAGGATATGA	L1 NACP/HP
L3-1	CGGAGTACGAAGCCGCTTAGATTACCTAGCCCGTTA	L1 NACP/HP
L3-1	GGGTGTTTCCTGCTTATGACTACTTTTCTTTACGCA	L1 NACP/HP
L3-1	CCGAGCTTCGTTTGGGTTCATTTCGTCCGATTCGCA	L1 NACP/HP
L3-1	CCTCCTATTACAGTTCCCCGGGAATGAATAGCAACTGA	L1 NACP/HP
L3-1	AATGATCGGACTTGCAGGCTCAACCCTACTGATGGGA	L1 NACP/HP
L3-1	GACCAAAGTATGTGTGGTATTGATATGCCGTGAAC	L1 NACP/HP
L3-1	GCCACTGGATTTAACTGCATCCCGTCTCTGAGGCT	L1 NACP/HP
L3-1	CTACATCGCTCTCCGTAATCGGGCGATTCATTTCA	L1 NACP/HP
L3-1	TGCCATACCTACCCAGAGTGAGACTTCTAGCCTGGA	L1 NACP/HP
L3-1	GCCCTGGCACCAAAGTCGCACAATCAATCGTGTGC	L1 NACP/HP
L3-1	CGTGGATTCGCCCACATGATGATGGCCGGTATGTTTGA	L1 NACP/HP
L3-1	TTGTACCAGTGCGTATGTTGTCTCATCAATGTTTT	L1 NACP/HP
L3-1	TGTCCAAATCACTCATTCTCGTAAGGTTACCGTCC	L1 NACP/HP
L3-1	AAGGCACGTACACACTATCACCTGGGGTGTGCCTC	L1 NACP/HP
L3-1	AGACAGTGGACTTCTCGTCGAAAATGCATCTCTAT	L1 NACP/HP
L3-1	GTACTGTCCGTGTGAACGGGTCTCTGCAGAAATTCGA	L1 NACP/HP
L3-1	GACGAGTGACTTGCACTACGAAGGCCCTCGTCGCCTGA	L1 NACP/HP
L3-1	GCCGTTGGTATTCTGTCGTCTTCCTTTGTTCTATCA	L1 NACP/HP
L3-1	CGAGCGACGTTTGTTTCAAAAATCACTGGGAATATGA	L1 NACP/HP
L3-1	AGTTCACTCTAACTTCCGTGCCGAAGGCGTTATCC	L1 NACP/HP
L3-1	TCCCCCCGTCGCTTACGGTGTTGGACGGGCTCATTA	L1 NACP/HP
L3-1	CCGGACCATTAGGTCTTCTTGTTCAAATACTTTGATGA	L1 NACP/HP
L3-1	GATGTCGTCACGGAAGTACATATGGCGCTGTAGCC	L1 NACP/HP
L3-1	CAAACCGCTGCAAAAGGATCCCCGTTATGGCTACAT	L1 NACP/HP
L3-1	CATCCCTGACGCGAGTTGGAACATGAGTACGTACT	L1 NACP/HP
L3-1	GATTACATAACTCGTACGTCGCTTGTTTTAAGTTTGA	L1 NACP/HP
L3-1	GAGAACCGTGCTCAAGGCAGAATTGTCACCGCTCGA	L1 NACP/HP
L3-1	TGGCTTGGCCCGTTCGTTCGTGATCAAGATTTTTTGA	L1 NACP/HP
L3-1	CCTTTTGTAGGACGCCCTTTCTGCGCATCCGGTAGGA	L1 NACP/HP
L3-1	TTTTCGCATTAAAAACGGGTGTCCACCGGTTGGTGGA	L1 NACP/HP // L1 ACP/NACP // L2 HP/ACP
L3-1	TGTTCTGTCTTATGCCATGAAGTTCTTATAAGTAGA	L1 NACP/HP // L2 ACP/HP
L3-1	TACCTGAGCGCTGGAGCTCGTTAGTCGGAATAGGAA	L1 NACP/HP // L2 ACP/HP
L3-1	GTTGGGACCCGATTAACCCAACAGAATTCGGAATAA	L1 NACP/HP // L2 HP/NACP // L2 ACP/NACP
L3-1	ACGGGAGATCCTTTAAGTACGTCGAAGCCAGCAATA	L1 NACP/HP // L2 NACP/ACP
L3-1	TTACCCCTGTAATGCCCTACATGATGTTCGGTTCATGA	L1 NACP/HP // L2 NACP/HP // L2 NACP/ACP
L3-1	CCTTACTGCATGGTTTGGTACCGCTATTGTCCCCCA	L1 NACP/HP
L3-1	GAGAGAAGTATTTGTTAAGCCACATAGTTTTCTTG	L1 NACP/HP // L1 ACP/NACP
L3-1	TTTGCTTCATTTGCACTTCCCCCGTTATTCCGCTCA	L1 NACP/HP // L1 HP/NACP // L2 NACP/HP // L2 HP/NACP // L2 HP/NACP // L2 ACP/NACP
L3-1	CTACTCGCCGCAACCCAACACTCAGTCAAACGATCA	L1 NACP/HP // L1 NACP/ACP // L1 NACP/HP // L2 NACP/HP // L2 NACP/ACP
L3-1	ATAACGCACGTTTCCATAACTCATACCACTGGCCTTGA	L1 NACP/HP // L1 NACP/ACP // L1 NACP/HP // L2 NACP/HP // L2 NACP/ACP
L3-1	CGCGCGAGCAACTACACTAACGGAAAACCCGTTCAA	L1 NACP/HP // L2 NACP/HP // L2 NACP/ACP // L2 NACP/HP // L2 NACP/ACP
L3-1	ACTTCACCCACACAATACCCTTATCGATAACTCAAA	L2 ACP/HP
L3-1	ACTACTCATCCCCCCGTCTTAACAACGATCCCACTGA	L2 ACP/HP
L3-1	ATGCCCCCCGCGCTTTTAACTCACACCTGCTCTGCTGA	L2 ACP/HP
L3-1	TACTCCGGCCCAACTATATACTTCTCCACACCTCC	L2 ACP/HP
L3-1	ACGTTTTTCTCGCTCGTAATTTTATCGTTAATTTCTGA	L2 ACP/HP
L3-1	TATATCTGGCCACCGGCGGGGGGGCTGGTGATCTTA	L2 ACP/HP
L3-1	CCAGCCGGTCCAGGTGGCTGACCCGCGAAGGAGCTA	L2 ACP/HP
L3-1	GGGGGAGTTGCATGGTTGCAACTCTGGAGGCCCTTTGA	L2 ACP/HP
L3-1	TACATCCCGGCTAGATCCGTGAGGACTGGCGGTGTC	L2 ACP/HP
L3-1	TTTGCGAATCTAGCTTTCCTGTATACATGACAATAA	L2 ACP/HP
L3-1	GGGTTTAACGTGCCCACCCGTCAGGGTAGTCCTACGA	L2 ACP/HP
L3-1	TCCTCGACCATCTACAAACTTTGAAGCCACACCCCA	L2 ACP/HP
L3-1	GAGTTTCGATATTCGTCTTAAATCCACCCCTGTAA	L2 ACP/HP
L3-1	TCACTTTGGTAAACTATTCCCCCGTTTCTCTCCTATGA	L2 ACP/HP
L3-1	GTGCGCGTTGGTGGGCCGCTTGTAACTATACCCTTTGA	L2 ACP/HP
L3-1	AAGAGGGCTATGATTTAGCCGGTGCCTCCTTGCTTTGA	L2 ACP/HP
L3-1	TGAGTTTTTCTAAATACCGCAGCCTCAGCCACGCGGA	L2 ACP/HP
L3-1	TTTTAGTATACCCACCGCGATACTCTCAGTCTTGC	L2 ACP/HP
L3-1	ACTACGCGCTCATCGGCCAGAGTTCCGGTCAACCGGA	L2 ACP/HP
L3-1	AAGTTTCCTGGTCGCCCGCTTCTGAAAAGTTAGTTTGA	L2 ACP/HP
L3-1	GATCTTATCCGGCCCACATCTTTAACCCCAACACT	L2 ACP/HP
L3-1	GAGCTTAAACCTCTCCGAGCGCTTATGGCTCGATTGA	L2 ACP/HP
L3-1	GGCTTGTATACCTATTATGTTAGGCAGGTGCCCTTTGA	L2 ACP/HP
L3-1	CCGCTGGCGCTATTTTTTTTCTATGCTGTTGGAGCTGA	L2 ACP/HP
L3-1	AATTCGCGCGAATTGAAGAGGCCCATGGCCCGCTCTGA	L2 ACP/HP
L3-1	AAGTGGTCCGTTTCGGCAATAAGTACAACGGGATCTGA	L2 ACP/HP
L3-1	TTCCCCTTTTATTTGCCCGTAATAATCGCTTGACATGA	L2 ACP/HP
L3-1	ATACACGCTGCCCATTTCCACTCGTCAAACCACTATGA	L2 ACP/HP
L3-1	ATCCCTTCCAATTCCCTATAATTACTACTCTAATGTGA	L2 ACP/HP
L3-1	ATCAAGCCGGTGTAGGCGCTCCAGGCCTTTCAGCC	L2 ACP/HP
L3-1	TTCGACCCTTTTCCATACTTCTTCTCACGCAAATTGA	L2 ACP/HP
L3-1	GAACCCGAGGGAGGGATTCTCAATGTGCAATGTATGA	L2 ACP/HP
L3-1	TAGCTAACGGTCCCAACAAGCATGTTGGGATTGGCA	L2 ACP/HP
L3-1	TGGCCTATTCTCGTACAATTTACTTCTTATCATCCTGA	L2 ACP/HP
L3-1	ACTGCTTTTTTTGCCCAATATCTCGAGTAACCCCCTGA	L2 ACP/HP
L3-1	ACGCCCCAGCCTATTTACCTTGGAGTTTCTTTGACTGA	L2 ACP/HP
L3-1	ATCTACACCCTATCGAAACTTCCCATGAAACTACAA	L2 ACP/HP
L3-1	GTGTTGTATGTCTTCGCAATCCTAGCCGACCGCCAA	L2 ACP/HP
L3-1	TATCACGACTTCCCACCTTCTTCCGCCTTTGTCCCAA	L2 ACP/HP
L3-1	ATCTTAATGCCTTGATCCGACTCCTACCTCTTGA	L2 ACP/HP
L3-1	ATCCCAATTCACATACACTCTCACCCTCACTAAACA	L2 ACP/HP
L3-1	ATCCTCTACGTTCCAACCACTTACTTTTATGCCATTGA	L2 ACP/HP
L3-1	TTTTAGTTCCACTTTCCGATAATCCGCCTTCCTTA	L2 ACP/HP
L3-1	TTTTGGCGTGAGCTCCAGGTAGTGGTTGAAACCCATGA	L2 ACP/HP
L3-1	GAGTTCCTTTATTTGCATTTTTATCAGATCAAGTTTA	L2 ACP/HP
L3-1	AGTCATCCATTACCTCAATGTTCATCTATTTTCAC	L2 ACP/HP
L3-1	AACAAAGTTCACCCATACCACAACCCCAATTCGAC	L2 ACP/HP
L3-1	TGTTAGGCCTTTATTTACCTTATCTTAATTGTTTTA	L2 ACP/HP
L3-1	AGTTCGCGCAACCCCTTCTCGCTTGTGTGGCTTAA	L2 ACP/HP
L3-1	TGTACTTACTTTTACTCGATCACCTTATAATTTCC	L2 ACP/HP
L3-1	ACTGAACACTCTACATGACCATAAACACCTCTCTT	L2 ACP/HP
L3-1	TCTCGCACCTTTATTTTCTCCGCTCTTTTGTTTCCA	L2 ACP/HP
L3-1	AATCAGGCTTGTTTGCTAGACAAAATAAGCACGAAA	L2 ACP/HP
L3-1	AAGCCGGTATCGCCCGTAACATTCCCTTCCTCTAGGA	L2 ACP/HP
L3-1	TTCTTAATGTAAACTTTTGTTGATACTGTGCCACC	L2 ACP/HP
L3-1	CTTCGGGGCACTACCTTCGTTTTTTTGTTCTACTATGA	L2 ACP/HP
L3-1	TTAGTACGTGCCGAGCCCCGAGCCCTAGAGACCTGTGA	L2 ACP/HP
L3-1	TTGGTCTATTATGCTCTATATGTGAAGTGCGAAAA	L2 ACP/HP
L3-1	TACGCCATGATACTTACATCTAGCCACCTTTTTTTTGA	L2 ACP/HP
L3-1	AAGGATAGCCATAGGCTGATGGGGACTCAACAGGTGA	L2 ACP/HP
L3-1	TTCTCACCGTACATCCCTTACCTATCCCCTTTTAT	L2 ACP/HP
L3-1	GAGTACGATTTGACCACTATCTTCGTAGATTCCATA	L2 ACP/HP
L3-1	TGACCTACAAAGGGTTTGAAATAAATCGCTCGACGTGA	L2 ACP/HP
L3-1	CGTTTTATAGTTTCGATCTAAGGTTCATTATATATA	L2 ACP/HP
L3-1	TCTCGTGCGCGATTTCTGTTCTAGGGTAGGAGAGGGA	L2 ACP/HP
L3-1	CATGGATTTAGTCGTCCCTAGCCGAACTTCTGTTAA	L2 ACP/HP
L3-1	AGGAATCGATCCTGGTGGTTTTAGCTTTGACCCTT	L2 ACP/HP
L3-1	GCCGTCTCGGGGTAATCGGCCTAATACGTAGACAT	L2 ACP/HP
L3-1	AACCACGCCTAAATGGATTCACTTCCTCAAAAATTGA	L2 ACP/HP
L3-1	TAGGTGGTCGTGCCTACATTGACTGTTTCCATCCA	L2 ACP/HP
L3-1	GAAGCCCCATAAAAGACGCCGAAATATTGCATCTGGA	L2 ACP/HP
L3-1	CCTTACCCCGAGCGTGCCCCCTTCTTAAGTATTCG	L2 ACP/HP
L3-1	CATGGCTCTCATCCGAAGACGCGCCTTCTTCTATTTGA	L2 ACP/HP
L3-1	ATCCCACTTGCCATCTTCGGTCCTATCAAATGGTAGA	L2 ACP/HP
L3-1	GATCTACCCGACCCTATTAACCTTAGTACTTGACAA	L2 ACP/HP
L3-1	CGCTTAATTCTTGGTTATATTATCTAACTACGCAATGA	L2 ACP/HP
L3-1	ATCTTCCCGCCACTTGTGCCTTATCATTACCCCCCGA	L2 ACP/HP
L3-1	GATCCCTAATTGTTTTCCTATTAATCGTTTTCCCATGA	L2 ACP/HP
L3-1	TACGGGAATGGGTTTGGCCCTAAAAGCCAGACACGA	L2 ACP/HP
L3-1	ACACCCACAAGCTTTAACTTATCATAACTCGCCCCGA	L2 ACP/HP
L3-1	ACGTTACGCCGGGGGACTATAAGCAGTTCAGTAGCA	L2 ACP/HP
L3-1	TCAATACGCGTCCGGAAATCCCCCTGTGCAAGCTGGA	L2 ACP/HP
L3-1	ATTGAACGAGCGAGAAATCTAAGCGCCGGCATCTG	L2 ACP/HP
L3-1	CTCTACCGAGTCCCTTACATATGTACCCACTTCCAGA	L2 ACP/HP
L3-1	ATGCAGTCGTTAACGTCCATCGCGTGTGTCTTCCG	L2 ACP/HP
L3-1	TCACAGGGCCTGAAGGTAGTAGATATTAAACGCTGGA	L2 ACP/HP
L3-1	TGCCTTTTTTTTCACCGGTTTGATTCCGCTTTCG	L2 ACP/HP
L3-1	AACATACGTCCCAAGCGCATCTCGATTCTATCTTC	L2 ACP/HP
L3-1	GGCGAAACTAGCCTGGATTGGAGTTAGACCTTTCA	L2 ACP/HP
L3-1	TCCACTCAATCCCCGGTTCGTATGCTCTGTACCATTGA	L2 ACP/HP
L3-1	AACGCCGCACTTCGTTAAAAGTCTATAAAACTCTAGA	L2 ACP/HP
L3-1	ATGTTTGTCGGCCTTTGTGGGTCCTTTCGCTTCCCA	L2 ACP/HP
L3-1	CAAACGTACCTTACTGCATACACCTTCCCTGTTATTGA	L2 ACP/HP
L3-1	CACCTGGCCATTACACTTTCCTTTTGAGTTCTCTCGA	L2 ACP/HP
L3-1	AATTGCGTTTTCCGGTTGACTAAAAACACGGAATCTGA	L2 ACP/HP
L3-1	TCATTATACGGATCCCGCGCCGAACCTGGCCGACT	L2 ACP/HP
L3-1	TGTTTTTACACGCCTACTTTTTATCTATCTCCACATGA	L2 ACP/HP
L3-1	TCCTTGCATACCTCGGCTCTCCTTTCTCTCACATTTGA	L2 ACP/HP
L3-1	AATCGTCTTACGTGCCCTTGATAAATCCCATACTAA	L2 ACP/HP
L3-1	ACTGAACACTCTACATGACTGTAAACACCTCTCTT	L2 ACP/HP
L3-1	TCCCGTCCCACCTTTACTTTGCTACTTCACCATCTTGA	L2 ACP/HP
L3-1	CGCTATTATTACTCTCCCCGGGTAATATCCTATATTGA	L2 ACP/HP
L3-1	ACTATCCCAGGTTTACATTAGTGTGCCCCGCATTCTGA	L2 ACP/HP
L3-1	ACGGTACACTCACTTTCCTAAATCCCTCTTTATCTA	L2 ACP/HP
L3-1	AACGAAGTATTATAACCCTTGTGTATCCCGACCATGA	L2 ACP/HP
L3-1	TATCGTTTGCCATATTCCGCCAGAGAAAAGTCTCC	L2 ACP/HP
L3-1	TGTTAGTTCCACTTTCCGATAATCCGTCTTCCTTA	L2 ACP/HP
L3-1	AAACGTGGGGGCGTCCCAGCCCCATGTGTTATCTCTGA	L2 ACP/HP
L3-1	TAGTCCATATATAGCTTAAACTGATGCGGGGGTTCGA	L2 ACP/HP
L3-1	AACTCTGCATAACTAACCGACGCCAACTATTATCCTGA	L2 ACP/HP
L3-1	AGCCCCAGAGTTTATCCGGCTTGGCCGGCAATTCC	L2 ACP/HP
L3-1	ACCCGCTGTGTGAACCACCGTGCCTTCGGACGTCATGA	L2 ACP/HP
L3-1	CCTTGAAAGGTGTAACGCACGTTGGATCGTCGTGAA	L2 ACP/HP
L3-1	GGGGTTTCTTGGAGCGCAATACGGTTTGTTTCTGA	L2 ACP/HP
L3-1	AGCACCCGCCCGCTTCTATTCCTCGATCCTACACT	L2 ACP/HP
L3-1	CGACGAAACCGGACACCATACCCTTACGACTTTTAA	L2 ACP/HP
L3-1	TACCCTTATCGGCACCCCCACACTTATGGTAATTC	L2 ACP/HP
L3-1	AACGGCTGGGAGGGGTAGCATTTTAACTATATTTCTGA	L2 ACP/HP
L3-1	TCGCTACAATTGGCCTTTTCTGTATTTGGGTTCTATGA	L2 ACP/HP
L3-1	CCCGTCATGAACCGGGACCCAATCTTACCTTTTATGA	L2 ACP/HP
L3-1	ATTTCCTAACATTGCTCTCTTAACTGTTCCTATCC	L2 ACP/HP
L3-1	GCACGACGAACGAGTCCGGGAGGACCGGCTTCCCCA	L2 ACP/HP
L3-1	GAGGTTTAATAAATAGGCCATGCTTATTGGTCCGCTGA	L2 ACP/HP
L3-1	GGGTATGCCGTTCTGTCCGGGCCTTATGCGCATAT	L2 ACP/HP
L3-1	ATTGGTGCCCGTTGTGAGGATCAAGCAACATGCTA	L2 ACP/HP
L3-1	GTGGCCCGGTTGTGTTGTCACGGACGTGCGGTCCCA	L2 ACP/HP
L3-1	ACCGCTCTCTGAAATTTATCTCTATTCTCCCATTC	L2 ACP/HP
L3-1	TATCAAATTCGGTCGTAGTATTTGTCGCCGTAACGTTA	L2 ACP/HP
L3-1	ACCCAACGTTGAGCGCAATACCCCTTCATAATACC	L2 ACP/HP
L3-1	GATCGCTCGCCAGGCACACTGCCGTTTCGAGTATTA	L2 ACP/HP
L3-1	ACTCGGGCTTCCATCAAGCTTCTGATTGGTGAGGTGA	L2 ACP/HP
L3-1	TGGAAAGTTAGATTTCCTGGGGTCTCGCTTTGAGT	L2 ACP/HP
L3-1	ACACTGGCATTTTTCGAAACATAGAATGAATGGGAA	L2 ACP/HP
L3-1	ACCGGACTAGATATTTACCACATTGCATTTCCATA	L2 ACP/HP
L3-1	AGACCTATTCCCCAATCCTGAATTACAACATCTCTA	L2 ACP/HP
L3-1	GCTAACCTTTGTTATACTAGGACTTTCTCCACAGGTGA	L2 ACP/HP
L3-1	CCGCGCGTTAGCTACGGATGGCATTAACCCAGTTGGA	L2 ACP/HP
L3-1	TGAAAGCCAGGTATTTTGGGGCTCCTTTTTCCTCC	L2 ACP/HP
L3-1	CGGTCCGTCGACCCATGTTTTTTGGCTCTATTGCTA	L2 ACP/HP
L3-1	TGCCGCTTTTACCACTTGACTTACGATAAGAAAACTGA	L2 ACP/HP
L3-1	TCAATGCTTGCTGCTCGTAGCTTTCAACCGTGGTGGA	L2 ACP/HP
L3-1	ACCCGGCGAAGACGTTAGCTCTGGCGCTCCGTTCA	L2 ACP/HP
L3-1	ACGCTGAATCTGGTTCACAACGGGGAACGTGTTAG	L2 ACP/HP
L3-1	TCCTCGTGGCTTACCGGTATACTCCCCCAACTCATTGA	L2 ACP/HP
L3-1	TTGAACCTCGGTAGAGCCGTAAGGCCTATCCGGTTTGA	L2 ACP/HP
L3-1	TCGGCTCATCCAAAATTACTTGCGGGTTTCATAAATGA	L2 ACP/HP
L3-1	AGACTTAGACTCAATAACTGGACCCTTTACACACCGT	L2 ACP/HP
L3-1	TCCCTCCCCGTTGCCCTTATTCCGTACTCACTTATGA	L2 ACP/HP
L3-1	TACTAGCGATCATTTGTTCGCTTTGGGTTGGTTATTGA	L2 ACP/HP
L3-1	GTTTTGGTGGTTCAAACCGGTCGCCCACTGGCATT	L2 ACP/HP
L3-1	GAAACTAAACCGACTGGGTTAAATTTTATCATGCGGA	L2 ACP/HP
L3-1	TGCACGCCGAGCAAGGCGGTACTCTAGGACCCACGGA	L2 ACP/HP
L3-1	GAGTCCTCTACTTCATATAATCTCCAGAGGGGGGGA	L2 ACP/HP
L3-1	GCCGCGGGGGGCCGGGGAGGTCCCATCGAGGTTATGA	L2 ACP/HP
L3-1	TAAAAGAACTCTTTTCGTCAACCATACCTCAGGCCTGA	L2 ACP/HP
L3-1	ATTTTAGCATACGGCTCCTTGGTTTCATCAGCTGTTGA	L2 ACP/HP
L3-1	TTCCTCCCCCCCGTGCAATTTTAGAGGTCCCGTGG	L2 ACP/HP
L3-1	ACCATGAATCACCGCGCCTGCTACTGCAACTTTTGGA	L2 ACP/HP
L3-1	GATAACGGGAACCAAATCGCGCTGTAGAGGCCTGGGA	L2 ACP/HP
L3-1	AACCCTCTCCCATCCTCTCGAAACACTAGATTACCTGA	L2 ACP/HP
L3-1	TTCCCCTCTACTCGCCTATTTTCCTCATAAAATTTA	L2 ACP/HP
L3-1	ATCACACTCTAACTGTAATCAATCATTTCGAACCCTGA	L2 ACP/HP
L3-1	ACCTCTCTCTGAAATTTAACTCTATTCTCCCATTC	L2 ACP/HP
L3-1	GGGGAGATGGCTGGGTCTTGATACCGGAAACTTGCGA	L2 ACP/HP
L3-1	CCCCAAGGACGCACGGGGGTACCCGCATACTGTTA	L2 ACP/HP
L3-1	ATCCCTTTTATTGTTAAACTTCATAGAAATCATACTGA	L2 ACP/HP
L3-1	CCGCAACCCAACTCGTATTCTAATCTACTACACATTGA	L2 ACP/HP
L3-1	AACTTCACCGATACGGTTCTTTTCTCTAACCCGCTTGA	L2 ACP/HP
L3-1	AATAAACACTTCGACCAAACTAAGGCCTTATCTCCA	L2 ACP/HP
L3-1	TCCTGTCTCCGCTAGGTAACATCCGAATACTCTCTTGA	L2 ACP/HP
L3-1	GATCACGTCGCGGATTCCCCCGTTTCGCGAGAGGAGA	L2 ACP/HP
L3-1	CCGCTTAACGGGGCACCCAACTAATTCGATATCTCTGA	L2 ACP/HP
L3-1	GAGGAAACGCGGCAGCCTTATAGGCCGATCTTTCA	L2 ACP/HP // L2 NACP/HP // L2 NACP/ACP
L3-1	GGGACAATAGAATTAAACTCGGGCTTAGGTCCTCGGA	L2 ACP/HP // L2 NACP/HP // L2 NACP/ACP
L3-1	ATTCGAATTCTCCACCTGATAACCGCCACATTAAA	L2 ACP/HP // L2 NACP/HP // L2 NACP/ACP
L3-1	TGCCCGCTTTTGGTTTATATGGCTTCTTATCTTTCGA	L2 ACP/HP // L2 ACP/HP
L3-1	ATTCGCATAGCCTATGGGAAGGGAATTGTGAGGGGTGA	L2 ACP/HP // L2 ACP/NACP
L3-1	GAGGTTCCCTGTGGGTCATGTCGCACGATTTTTAGTGA	L2 ACP/HP // L2 ACP/NACP
L3-1	ATTCTCTTTATTTTATCGCTTTCATCCAGTGCATATGA	L2 ACP/NACP
L3-1	GGCTTCTTATTTGCTTGAATATCCGCTTCCTCTCT	L2 ACP/NACP
L3-1	ATCTATCGCCTATCGCTACAACCCGTATTCGCTTCTTA	L2 ACP/NACP
L3-1	AATCGTACTCACGGTGACATCCTTGGTTTGATGGTA	L2 HP/ACP
L3-1	CGGGACGAATCTTAGTTTATTCCATTCGCAAGTGCTGA	L2 HP/ACP
L3-1	CCATTAACGGTAAGACTTAATTCCGTTTGGCGTGTA	L2 HP/ACP
L3-1	TTTGCAAGTTCGCTCCGTATATCCACTGTGAAGAC	L2 HP/ACP
L3-1	TCCCTGTCGGTCCAAACGTAAGGGCGGGCTAAAACA	L2 HP/ACP
L3-1	CCTCAGTTTACGTACTCATCTTGAATGGGGGAAATA	L2 HP/ACP
L3-1	TCCTCTCCGTCTGTGAAGACGTGTGTGGCGGAATTA	L2 HP/ACP
L3-1	GAGTACGCGCAATGACAATCGACTTGTTTTCGGTC	L2 HP/ACP
L3-1	TTGGCCTTTGAGTTAGTGCCTAGATAGCCTGAGTTA	L2 HP/ACP
L3-1	TTTGCAAGTTCGCTCCGTATATCCACTGTGAAGCC	L2 HP/ACP
L3-1	ATCGCTTAAGTTCCGTAAGGGTTAAGGTTCGTTATTGA	L2 HP/ACP
L3-1	TGCTTCTGCATGCAACGTGCTCTGGACTAGCTGTC	L2 HP/ACP // L2 HP/ACP
L3-1	GCGGAGCGCTTATATAATGGTGTTGTAGGTCCATTA	L2 HP/ACP // L2 HP/ACP
L3-1	ACATTTTCCGCATGGGACGGAATGTTCTTCTTCATTGA	L2 HP/ACP // L2 HP/ACP // L2 HP/NACP // L2 ACP/NACP
L3-1	AGATTAGGTTGCTCTGTCCCGTGCTTAAGTATCGCTGA	L2 HP/ACP // L2 HP/NACP // L2 ACP/NACP
L3-1	GAGTTTTACTGCCGTGTCAATTATCGGTCCTGTGTTGA	L2 HP/ACP // L2 HP/NACP
L3-1	TTCCCTTGTTCGAGTTTCCCAGCCTGGACGCCCTG	L2 HP/ACP // L2 HP/NACP
L3-1	TACCTCATGTTTGTCACTATGGAAATCATCCCGCC	L2 HP/ACP // L2 HP/NACP
L3-1	AGGGACGAATCTTAGTTTATTCCATTCGCAAGTGCTGA	L2 HP/ACP // L2 HP/NACP
L3-1	GTCTGGCTGGAAAATCAGGGTTGCCTATGTTTCAAA	L2 HP/ACP // L2 HP/NACP
L3-1	AAAGCGATCACGTTTCTTTGGGCTGCTGTCTAGCA	L2 HP/ACP // L2 HP/NACP
L3-1	TTTAATGGGGAGCTACGTCTCGAATCGATTTTGGTA	L2 HP/ACP // L2 HP/NACP
L3-1	AGTTCGCCGTTGGAGGCTCTTTCGACATCATGCTAGA	L2 HP/ACP // L2 HP/NACP
L3-1	GTACGCCGCTGCCAATAATGTCTGTTGTTACATTC	L2 HP/ACP // L2 HP/NACP // L2 HP/ACP
L3-1	TCATTGGTTCCGATCCGGGGCTCTGGACCTGACATA	L2 HP/ACP // L2 HP/NACP // L2 HP/ACP // L2 HP/NACP // L2 ACP/NACP
L3-1	GATCATACCGCGATATAGACATTGCACCGTTTCTA	L2 HP/ACP // L2 HP/NACP // L2 HP/ACP // L2 HP/NACP // L2 ACP/NACP
L3-1	TACATTCCGGGCTGTTCAGCAATGTCGCTCCAGTTA	L2 HP/ACP // L2 HP/NACP // L2 HP/ACP // L2 HP/NACP // L2 ACP/NACP
L3-1	CTTCTATATATCTCATTCTTCCGGTTTATTCAATCA	L2 HP/NACP
L3-1	AACTATCATTCATCTTGGTGTGATCTACCTTTGTT	L2 HP/NACP
L3-1	AACGCGCTGGTCTTCGTGTATTGTTTCGCGCTAAGGA	L2 HP/NACP
L3-1	TTCTGCCGGTTTTTACGGTCAAATTCTAGATAGTTTGA	L2 HP/NACP // L2 HP/NACP // L2 ACP/NACP
L3-1	ACGCTTCTTTTACTTAGCTAACCATTATTCATTGT	L2 HP/NACP // L2 HP/NACP // L2 ACP/NACP
L3-1	TGCACCCTACCCATTTAGATGTATCAGCCACGGGCA	L2 HP/NACP // L2 ACP/NACP
L3-1	ACAACTATCAAATAAACCTGCGCCCTCTATGAATGGA	L2 NACP/ACP
L3-1	GTAACTGGTATCCTAAAAGAATAGGTTCGTACCCCGA	L2 NACP/ACP
L3-1	GGCCTAACCATGGGGGGTGGTGATTATTATGAAGGGA	L2 NACP/ACP
L3-1	ACGGTATTTGTTTTTTCGATTGATGGGGAAGTAGA	L2 NACP/ACP
L3-1	GGCCAATTTGAATGAGGGTTGTGAATTATTTAAGA	L2 NACP/ACP
L3-1	GACCAATAGACCCGGCCAAGACTGGAGATGAAAGTA	L2 NACP/ACP
L3-1	CCACCCGTACGAAGCCGCGTTTTCTGAGTGCCTATTGA	L2 NACP/ACP
L3-1	TTCATCGCGGGGCCGAGGTAAGCCTAATCTTCCGTA	L2 NACP/ACP
L3-1	TGGACTGGTCGTGGGGTGTGAACGAATCCAATGTG	L2 NACP/HP
L3-1	AACGCCTAACTGGACAGAAAAATCGTACGCTACCAGA	L2 NACP/HP // L2 NACP/ACP
L3-1	TGAGCTCGACCTGCCGTCGTACAATTTCCCTTACTGA	C spec
L3-1	GCGTAGTGGCTGCTTGGCGTTTCCGCATACTAGGAA	C spec
L3-1	TCCGATACCGAACTTCACTCCGTGGGCGGGGTTGAA	C spec
L3-1	GCAGTGTTATTTCTCTTGGTTTCTTTGATTTCACTTAA	C spec
L3-1	ACATCCAGATACCCTTGACTTAAGATTGTGACCACTAA	C spec
L3-1	ACAGGTTCTGCGACCAGAAAGTTAGGACTAACCTAGA	C spec
L3-1	GCAGTGTTATTTCTCTTGGTTTCTTTGATTTCACTTCA	C spec
L3-1	CCGCAGTTTTGTTCCCGGGGGAATCCGGACTGAACGA	C spec
L3-1	AGGTCCGGTTCCTATGGACTGCCTGACCCCGCGAAGA	C spec
L3-1	TTGTAACGATTTGGGAGTCCAGAGACTCGCTGTTT	C spec
L3-1	TTTGATTTAAGTACTCCCGCGTTCCTCCGAATACCCA	C spec
L3-1	GCAGAGCGCACGTGTACTCAATGGGTTGTTAATTTTAA	C spec
L3-1	GAACTCTGTATTATTCCTGTCATTAGCCGTTGGTAA	C spec
L3-1	GAGGCCCTACCGTGTATTTTGATAATGGATTTGTTTAA	C spec
L3-1	TGTAATCACGGGTGCGAACTCGAGAGAATTTGTGCTAA	C spec
L3-1	GGCCGGTAGTCCACGCTTTCGCGAGATAGTGACTGTGA	C spec
L3-1	AGGTCCTCAGAACTTGTGCGTGAGCAAAGAATGAAG	C spec
L3-1	GAGTATCTGGGTTCGAGAGCGCATTTGCCCGCTGTTGA	C spec
L3-1	GTATTAATCTTCGCTGTGGGAGAGCGATTACGCCA	C spec
L3-1	TATCCTTGGATCACCGATCGATGCGAGAGGTAGTAA	C spec
L3-1	TTTTCTACGTGACGGAGAGTCCAGATCGAAGACAAAGA	C spec
L3-1	ACAATGCATCGTAGCGGGTCTCGGAGCTCGCCTTAA	C spec
L3-1	TACAAAGAACGGAAGCTATTCAAAAACACACGGAGGA	C spec
L3-1	GGACGACCGGATATAGTAAAGTCCCCGGCTTCTGT	C spec
L3-1	AGCCATCATGTTGGCACGGTCCTTTGATACCATTGGA	C spec
L3-1	ATTACCGTCAACGGGTCCTGGGCTCCATACGAGGCA	C spec
L3-1	CTGCTTTAGGTGTGGTCGCACTCAAATGTGAATGG	C spec
L3-1	GCGGGGTAAGAACTCGATGAGGTGAGTGGATTTGTA	C spec
L3-1	AAGGGATTGGAACTTGGATGTTTTCAGTTGGCGCA	C spec
L3-1	TGCCTCGGCTAGCATCACAATAGATGGTTTGCACTTGA	C spec
L3-1	GAGACGAAGGCACCTTTTCGACGCGATAAGCTCGTTGA	C spec
L3-1	ACCGCGAGGTCTTTTGGAACAGGGCATATGAATCCA	C spec
L3-1	ACGTGAAACTACCGAGCGGTGCTTTTCGCTGTAGCGA	C spec
L3-1	CAACGCCTGACTACTGTAGAGTGAACGCTGGTGGTGA	C spec
L3-1	GCGAAGGTTTGGGTAAAAGGAAATAGACTTTGTTGTGA	C spec
L3-1	ACAAGTCGCTGCTCAGCTTCCTAGGGCAGTACTCAA	C spec
L3-1	AAACGGGATCTGTCGCGAGTACAGTGTTGCCCAGTA	C spec
L3-1	TAAAGGAACAGCGATTCGGGCTGTTATTTTAGGTGA	C spec
L3-1	TGTGGGATTATTGTAGTTGTAGTAAGGTGACCGGCA	C spec
L3-1	GTTAATTCCTTGCTCGAGTTTTTCCGCTTATTCCTTGA	AC/NAC
L3-1	TACCTTCTTCAATATCCGTCCGCTTAACCTGGATTCA	AC/NAC
L3-1	CCTCCTCTGCCTAAATACGTTTTCTCCACCATCATA	AC/NAC
L3-1	TTTTCCGGGTTTCTTCTCCAGTAGGTTGACTTTTATGA	AC/NAC
L3-1	CCGCCGTACCCACGCTCCAATTATTCTCATCCTACA	AC/NAC
L3-1	TTCTTGACTTCAGTTCGATTTTGTTATTCTTAGTTTGA	AC/NAC
L3-1	ACTTCGCTCATTCACTTGCCAACTCCTGCACAATC	AC/NAC
L3-1	TGAGTTCTCTTTTATATTGGTCGCCACTTTTTCCAA	AC/NAC
L3-1	TTTTCTCCTCACTCCGCTCCGTGCCTTGACATCAAA	AC/NAC
L3-1	TTCCTTCACTTGGGCTTTCAAATCATTTATAAACAA	AC/NAC
L3-1	TCTGCGATCGCCATTTATCTCGACCCTTTACCTAAA	AC/NAC
L3-1	AACTGTCATCCGCCGACTAACTCAATCTAACTCAA	AC/NAC
L3-1	AACTTTTTTGCACTAACCTGGACCTCATATATAAT	AC/NAC
L3-1	TTAGTCGTACTTTTATCTATATTGGGCCTAATAAA	AC/NAC
L3-1	TGCCCAAAACTGCCTTTAGAAACTTATTACATTCAA	AC/NAC
L3-1	TACTCCGGCCCAACTATATACTTCTCCACACCAGC	AC/NAC
L3-1	TTTCTCCGCTCATCATAACTGACGCCATCCACTCA	AC/NAC
L3-1	TTCGCCACGTTCCTAAATATTTTACTTATTACTAAA	AC/NAC
L3-1	TATCTCCGTCCAACACATCTCTGGTCACCACCTCCA	AC/NAC
L3-1	GTGCTTCTCCTTTTGACTCGCCTCACTCTTGGTCCA	AC/NAC
L3-1	GGTACATTTCGTCCCTACCATTGGTTTATTCTTTTGA	AC/NAC
L3-1	TACTCCGGCCCAACTATATACTTCTCCACACCAAC	AC/NAC
L3-1	GACTTTTTTGCTCATATTTTCACCAATCAATTCCA	AC/NAC
L3-1	GCTACTACTTATCCGACTACTCTAAAAACAACTACA	AC/NAC
L3-1	AACTGTCATCCGCCGACTAACTCAATCTAACTCGA	AC/NAC
L3-1	TGTTTTGGCCTCCACGGTTTAGTACTTATTTTTTT	AC/NAC
L3-1	ACTTTTTTAAATTTTGTTCCCACGTATCCTTAATTA	AC/NAC
L3-1	ATTATTTTTCGTTCTCTCACTTGTTTTCGATCATTGA	AC/NAC
L3-1	AACTGTCATCCGCCGACTAACTCAATCTAACTCTA	AC/NAC
L3-1	TCCCTCACCGTTGCCCTTATTCCGTACTCACTTATGA	AC/NAC
L3-1	TACTCCGGCCCAACTATATACTTCTCCACACCATC	AC/NAC
L3-1	AACCGCTTTTCACACTACCACTCACGCTCTCATA	AC/NAC
L3-1	ACCACGTGTTATTCTCTGTATTTCACTTTGTCTCAA	AC/NAC
L3-1	TCCTGCGACTCTACGGTATATTCCTTTAATCGACA	AC/NAC
L3-1	AGTTTATTGCTCCTTCCCACTATTGTCTATCTCGCA	AC/NAC
L3-1	TCGCTTCCTTGTACTTCCTATACCCTTTTCACCACA	AC/NAC
L3-1	ACTAACTCGCCCACTCTTCTCATTTGGAACCTATC	AC/NAC
L3-1	ACTCCCCCTCAGCTATCATACATCACTCGCATCTAA	AC/NAC
L3-1	GAGCCTCTGTAACCCAATCTTCAACTGCAGGGACC	AC/NAC
L3-1	ATCGATCCTGCCTAACCTGGTAAACAACTCATTTCTGA	AC/NAC
L3-1	AACTGTACGGCGCAATTTTACTCTCAAGTACCAACA	AC/NAC
L3-1	ACTCGACGTAAAACTATCTGTGACTCCTAATACATTGA	AC/NAC
L3-1	GCGATCACAATTTACCGGACCGATCTCCCTAGACAA	AC/NAC
L3-1	GTAGCCAACGAAGCTCGCGTATTCTATTTGCCCTTA	Neg
L3-1	AACAAACGCCAACCATATGGTAGGATTCCTCTTTTA	Neg
L3-1	AGTTTACGAGTTACACTACAACGGACGAATCTTTTA	Neg
L3-1	ATCTCGGATTTCCCGTAGGTCACTGGCACATTTCTA	Neg
L3-1	TGATAACCATCGGTACCTCACCGCTCCCAACTCTTA	Neg
L3-1	GGGACCTGCAAGCCTATCAACGGGTTATACATTTGTGA	Neg
L3-1	AGAACTGGGCCTTGGAATCACACACCTAACTAGTTA	Neg
L3-1	AGAATCTGGCTATTGATCCCCACACATTGCGAAAA	Neg
L3-1	GTGAGCTGCTAATATTTATCCTGAACTTGCTTACGA	Neg
L3-1	AGTTACCTTACAACGAGGTTTCTTGAATGGATTCT	Neg
L3-1	ACTGCCGACGCACAACTTGGGTGGGGCTCTAATTT	Neg
L3-1	TCACGAACCCTTTAGCTCTATTTTGTTTGACGCATGA	Neg
L3-1	CCCGCTTATCGCTAGTACCTCATTTAGAATTGGAAA	Neg
L3-1	ATCTAGAATTCCGTTTGCGCGAGTAACTTCCCTGT	Neg
L3-1	GACGGCCTTATAAGGCACTCCTCATTCATTTAATA	Neg
L3-1	ACTACGTTTTAATTTCAGTAACCCATCCGATGCTC	Neg
L3-1	ACCTCACCAAGTCCTTAAGGATTCTGTATTCATAAA	Neg
L3-1	CTATCGGACTAATACACGTAAAAATAACTCTGGTT	Neg
L3-1	TCCCGAACACATCCCCCTTTTAAGGGCTTTGCTAA	Neg
L3-1	AATTTTCCGCTGGGACGAATTTCTAACCCTATTTGGA	Neg
L3-1	TAAAATTCTGAAAATACACGTGTCTTTCGCATTAC	Neg
L3-1	ACCTACCAATCTAGATCCGCTTTTATGGATTGCTC	Neg
L3-1	AACCACACGGGGCTCTCATCGATACTTCTAGTGATTGA	Neg
L3-1	GACTTCTAAACACATGGGGTGCCCGCAACATATTT	Neg
L3-1	AATCGAACTCATTACTTTCCAATGGACCTGGGAGAA	Neg
L3-1	ACCTGTAAATTTGGCTCACTTTTCCTTTACACTGGA	Neg
L3-1	AGTTATTTCTCGCCACATAACACTCTATGGAAACTA	Neg
L3-1	TATCTGCTGTTTTCTCTGGTGCCAATAACTACATC	Neg
L3-1	ATCCTACGCATAATTCTCGAGGATCTATTTCGAAA	Neg
L3-1	GGCTCTTATACAAAACATTGGGTTCTCGACCTCCCTGA	Neg
L3-1	TCTAAAACTCACGCTAGGTGGTACAACCGATTCTA	Neg
L3-1	TACACTTCCATTTGATGCGCTCACCTTGAATCTGTA	Neg
L3-1	GAAGCACCGAATCACCTGGCATGGCCCTTTATCTA	Neg
L3-1	ACCCACCCTTGAGCACCATTAAATAGTGATTTCGCTGA	Neg
L3-1	TATTCTTATCCAACCCACGAAATCAATTGTATTTTGA	Neg
L3-1	TTGCACATAATTTTCTGCTTTAACCAAGCGAACCCGA	Neg
L3-1	GAGGAACGTTTCTCCCCTCAACATTTAAATAAACAGA	Neg
L3-1	ATTCGCACTAATAACATGTTGCTCCATTCAACCTAA	Neg
L3-1	AACTTTTCTGGCTTTATACACATACGGTTGCCATT	Neg
L3-1	TCCCTTATTATGCGAAACAAATATGTAGTTCTTAC	Neg
L3-1	TGCCCGCAATTACCCCTAGATCCACAGCTTGGTTTA	Neg
L3-1	AGATCCGAATCCGTAACTCCAAAATATTTATGCAC	Neg
L3-1	GGCGTACTTATCACAAACGGTGGAACCACACTTCT	Neg
L3-1	GCACCACGCACCTGTGGGGATTCCCTAATGTCTTTA	Neg
L3-1	TTCGCTGACCTCACCGGACATATCATTTAAAGCTA	Neg
L3-1	TTACACCATCCCTACGCGGTAATAGCAACTCTGTT	Neg
L3-1	TCCAGAACGTCAGCTCTCCATACGCAATTAATTCATGA	Neg
L3-1	AATAGTATCACACCTATCTGGCTTCCTGTACCCGT	Neg
L3-1	CGAACCGACGAAATTTCCACACCGCTTTGTATGTTA	Neg
L3-1	TACCTCATGTTTGTCACTATGGAAATCATCCCGAC	Neg // L2 HP/ACP
L3-1	CGTAGTATTGCGGGCTCGTCTCATTGCATTCCTATTGA	Neutr
L3-1	CTTGACGTCACATTTGCCTAACACTGTAGGTCACAA	Neutr
L3-1	TGATATACGCGCGAGTAGAACATCAACCAGTGAGAA	Neutr
L3-1	GCTTGTCTCGCGGTTTTGAAAGTAATCTTTAACGAGA	Neutr
L3-1	GCCCACATTTTTTTCGAGTGTGTAAGGGGTGAGAAA	Neutr
L3-1	GAGTACCATAACAAGGCCTGAAGAACCTTGCAGGTGA	Neutr
L3-1	TTAGTTTACCGTCAAAGGCCTCATAATGTTACAACTGA	Neutr
L3-1	AAGGGGCGGTAGACTTTAGGGGCTGAATGGGGTGGGA	Neutr
L3-1	TAAGCCGAGCGCATGTAGGTTCGTTTTCACGAGAGTGA	Neutr
L3-1	GCGGGGTGTGAACCCGCTCGTATGTAACAACGGATTGA	Neutr
L3-1	TAATGTCTCTTCCGCCGTAGTACGAGCGGTTCCGCTGA	Neutr
L3-1	TGTTGTCCGTATATATTCCTTGTGTGTTAATTCCG	Neutr
L3-1	AATCGTATGGAGCGTTGAACAAATGAACCCGTAGT	Neutr
L3-1	TCTGGTAGCACATGAGTTTGGCATTCCTCTCTGCA	Neutr
L3-1	AGTCCCACGAGAGTGGTTCTCTCTAGATAAGAGGA	Neutr
L3-1	GCTCCACTATTTAACCGTGAGTTGTTAACCGGGGGGA	Neutr
L3-1	AGCATCGGCCGATCGCCTCAATCACGTTTTCGATT	Neutr
L3-1	GAGTACTTCCCGCGGGGTTATGGAATGAATTGGATA	Neutr
L3-1	GAGTACAGCCGCCCTTGTACCGAGGCCTTATTAAGTGA	Neutr
L3-1	AACGGTACAACATCTGCTAGAGAACTGCAACTTCTA	Neutr
L3-1	GAGCACTATAAGTGTGTATCTATTTGTAACTTTCT	Neutr
L3-1	ACTATATCCAATGCTATGCGCGCATTCAGGGTAGAA	Neutr
L3-1	GAGTACTCTGCGCAAGTGTTGAACTTTGTAGAAAT	Neutr
L3-1	AGGCTTACAATACGTTACCCCTTCTTCGTAGACGGTGA	Neutr
L3-1	TAATTGAGCTTTTGCTCCTAACGGCGAGAGCCGTT	Neutr
L3-1	ACTCGGATAGCGGGGCCGGGGGAGGCCTACACATTGA	Neutr
L3-1	GGTTCCTATGAAGGACACGGGGGGGGAGGTATCAATGA	Neutr
L3-1	GCTAAGCTGGGAGAAAATCACACCCTCGATCGTAAA	Neutr
L3-1	CTCACATTAGGGCTCGGTAAATATAACGATCTGACGA	Neutr
L3-1	GAGTACCCGGGCAGGGAGCCAGTTATTATGTTTTGA	Neutr
L3-1	TGGGATCCGCGAGGATCTGATGGGGTTCTTATGTTTGA	Neutr
L3-1	GCTCCAGTACCGCTGTACGAATTATTTAAGAAAACGA	Neutr
L3-1	GCTTATTCCGGATGTTGCCTGCAATTAGGGGACTCGA	Neutr
L3-1	ATGGTGACTCAATTAAAATGTGAGGTGGGGGAGCTAGA	Neutr
L3-1	ACGCAGTCCGTAAATTGATAACCGGGAGGTTCGAGTGA	Neutr
L3-1	GAGTACGGTTACGGTGAGTAACCATTTAGACGTAAGA	Neutr
L3-1	ATGAACGCGAGTGAGGACGCTTTAGTTAATTATGT	Neutr
L3-1	ACTGTAGCTATTATGAAAGTCTGGGTTATTGGCCT	Neutr
L3-1	AGTCCAAACACGAGGTTCCGTCGCGAGAACTTTAA	Neutr
L3-1	GCGGTTTAACCTCGAAAGTAAGGGCGATTAGGCGA	Neutr
L3-1	TCTGTGCGAAGGGTTTAGTCTCGGGCGAAACTTAATGA	Neutr
L3-1	TAGTCCGGGTCGTTTTAAATTCAGTTTGGCATTTT	Neutr
L3-1	AGGGAAGTCCTAGTTGGAGTGATTTTCCGTGATTCTGA	Neutr
L3-1	AGCTACGGCTTATCGTTGGGGTCCAAGTTCATGAAGA	Neutr
L3-1	CCGAAATCGGGGTAGATTATGGGGTCCTGGAAATCGA	Neutr
L3-1	AGTGCAATTGGATATATCAGTGAGGAGTTTCAATTGA	Neutr
L3-1	TGCTACAGTTCAACCTCACGTTTTTGAACTGCGTGA	Neutr
L3-1	GATTGTCACGGATGATTCTGGATTTATATAGGTACGA	Neutr
L3-1	TAAGTTTGTAGAATTTAACGTATGGAACGGGGACGTGA	Neutr
L3-1	ACTCGAGGGAACTAGGAACTACTACAACAGTGTGT	Neutr
L3-1	GAATGGAGGAACTTTCTCGTATTCACGTTTTGTTGTGA	Neutr
L3-1	AAGGACGACGCGGAACAATCTGTAGCTATGACTCTTGA	Neutr
L3-1	AGTCCGGCAAGGGGCGCAACTTATCATAGTCCTCTGA	Neutr
L3-1	TAGGGTTCAGTATCTGGCGATTCTGTTGATGTTCCTGA	Neutr
L3-1	TTACTTCGGGAGCTAGGCTCACCCCTACATTAGTGGA	Neutr
L3-1	ACTTGTTCCTGAAGTGGGTTTGACTTGCAAACGTTGA	Neutr
L3-1	CGTAGTACTAGCAACATTAGGGTCGTAACATAACTA	Neutr
L3-1	AACCAGGCATAGTTGGCCGCAGGCAACCCCATTTT	Neutr
L3-1	CACATCCGGAGAAGGTGCGTTTATACATGAATTTCTGA	Neutr
L3-1	CGTTTGGACGGGGGTGTCCTTTTTTTTGATATTACGA	Neutr
L3-1	CGAGCTCCCTTAAGGGTGCATCGGGATTCATTGTTTGA	Neutr
L3-1	CGCGGTATTTTGCCTCAAACTAGTCGTTAATCTAT	Neutr
L3-1	TACTCTCATGGGTATCTTTCTGAATCGAACGTTGTGA	Neutr
L3-1	AGGAATGGCTAGTCTAAGACAAACTCCTCTGTTTATGA	Neutr
L3-1	ATTCATGGGAGCTTGACCGGAGTTATTGTTTGTTGTGA	Neutr
L3-1	AGTCTACCCCCCAAATTGTTGGTATTCCGAGCATAGA	Neutr
L3-1	ACGACCGTGGGGTTAGGGCGCATATTCTTTGGCTTA	Neutr
L3-1	GATCGAATTAGGGGAATTCGTTGGAATCGACCCATA	Neutr
L3-1	CTTACTCAAAGTGGCGTGTAGGTCATTAGGTTGTA	Neutr
L3-1	TCGCACTAGTTCTATGAGGGAAACTACAGGAACGA	Neutr
L3-1	ACGGTAAAAAGGGCAATGCTTGGCGTCTATCAGACGA	Neutr
L3-1	TGAACATCTTTGTTATTCAACGGGATCACGCAACGGA	Neutr
L3-1	ACGCCCCGAATGATCGGTGGGCTGTATTTTACAATA	Neutr
L3-1	AGCTTTGTAATACGTGAGTTTGGGTAGGTCATCGTA	Neutr
L3-1	ACTCTCCATGGGTGGGGCTCCCGAAAGAATTTCTAGA	Neutr
L3-1	TTAGGCTAAGGAACGGGACCCATTCGATGAAAATCA	Neutr
L3-1	GAGTTGCTCTATGTACTTCCTGAGGGGGTATGTGATGA	Neutr
L3-1	GTACACTGGTGTGATTGTTGTGGTGGAGTTGGTAAGA	Neutr
L3-1	ATCTACACTGGAACTGACAGGGGGTAGTAGTATCCTGA	Neutr
L3-1	TAATTATCGTCGTGAGATCGATACTACGGTTGTGCGA	Neutr
L3-1	ACCGGAAATGAACCGTCGCTTATTCCACGAATTAG	Neutr
L3-1	TCATTTACGTGAGTAACCTGGCTTAGTATCGGAGTA	Neutr
L3-1	CCTGCGTCCTAAACGGATAACGAAAACGAATACTC	Neutr
L3-1	GTGTGGACCGGCTAGTAAAGGCTGTTGGGGTAATT	Neutr
L3-1	GCGCTTTTCTCAACCGACGACCATCGAATAGAAGAA	Neutr
L3-1	GAGTGCGATGGCGTCCACGGGGATTTTTCGGAATAA	Neutr
L3-1	CACAGTCAGGCGTAATGAGAATGAGCACTTTGGTTTGA	Neutr
L3-1	GCCTATCGGTGGATAGTTTGGTCATTCATTGGAGC	Neutr
L3-1	GAAAGCTCAAGCTAATGAGAATACGATCATACACC	Neutr
L3-1	GGGTAGTACGGGGAGCACTGGGCTAGATTGTGACTA	Neutr
L3-1	GATGGAACGTAGCGAAACCGGGTTTACGCGTGATCTGA	Neutr
L3-1	TGCATGATACGGGCTTCAAGGAGCTTCTTATTCGTA	Neutr
L3-1	AGGACGACGAATTTACTCTAGGGGTGGGCTGGTTAA	Neutr
L3-1	CCCTGCACGAACGAACCGGAATAAATCGATGGTGA	Neutr
L3-1	GGTGGAACGGGGGTTGGGATTGTAAGGGAGTATGT	Neutr
L3-1	TGGAGTACGCGTGCGTTACAGTCCGAATAAGGCTTTGA	Neutr
L3-1	ACCTGCGGAATATCGTGAGAATTGAAAAAAGCAAA	Neutr
L3-1	ACAGGAAGGCCAAAGTTTTTCCAAGGTCGATTGCCTGA	Neutr
L3-1	GGGCTACGTTATCCCATTCAATTCGAATTAAATGTA	Neutr
L3-1	TAGGCGAATCGAAAAAAAGTAATCATTATGGGTTGTGA	Neutr
L3-1	AGTGCTCTCTCTTGGGGGTAGTCATCCAGAATAGT	Neutr
L3-1	ACGTTTAGATTAAGTTCGCTTATGAATGTGGGATT	Neutr
L3-1	TAAGTCCCAATTTATTTGAAGACGTTGTAATCGTC	Neutr
L3-1	ATTACCGTTAATTTAAAGTACCCACGGGTTGTTGG	Neutr
L3-1	GTTCTTAGGCCTGTTGTTACCAGGATTTTCGTGTAGA	Neutr
L3-1	ACACACACGGGGTAGATCACATAGGCAAACGCTTG	Neutr
L3-1	GAAATCGTTTGGTAATTTAGTTCGGAACCCAGGGTA	Neutr
L3-1	ACACAAACACAATCTAGGAGTTAAATACAGTTGGA	Neutr
L3-1	CTCCGCCCAACGAGAGTTCTACGTAAAGATCAAAC	Neutr
L3-1	GTTAATGTCAATCTGAACCGACGTGAGTATTCGGC	Neutr
L3-1	TTTCCACCAACCCTGATTTGAAAAAGACACGCAAA	Neutr
L3-1	AAAACAGGCTAAAAAGGTACATCCCCATTTTGCTTA	Neutr
L3-1	ATGCTGGTGAACCAAACTCAAGCATGACATTTAAG	Neutr
L3-1	ACCACGGTTGGGTTGCGGCTAACGTATAGCCGATGGA	Neutr
L3-1	GAAAGGTGCCAATCGCCGGTACACAATTTAGGAAA	Neutr
L3-1	TCCTGGTCTACGACTTACATCTGATCCGACCCAAA	Neutr
L3-1	GAGAACTGCCTGGTAATATATTCCCAAACCTGGACA	Neutr
L3-1	AATGTACTGATAATCCCTTTTACACTGGTTACTAT	Neutr
L3-1	ATGCTGGTAACTTTTGCACATCTTACTTGGTAAAC	Neutr
L3-1	GCCACTTTCAGAATCTCGTGTCACACCCATCATCA	Neutr
L3-1	GAGTACTGAAGGAACTGGAACCGAGTATTCTTGTCA	Neutr
L3-1	CTCAGACTTTACACAATCTTTCTCTCCACACAAGCA	Neutr
L3-1	GAGTGCGTAGGTCTTACATCCTATCGAATATTTACA	Neutr
L3-1	ACTGCGGGACTATCTGAATTATTGGTATTATAACA	Neutr
L3-1	TTCCATGACTCTGCCTATACTTATTATATCTCATAA	Neutr
L3-1	GGACCTTATTTGTTCGACCCCCGTTATCACCTGAAA	Neutr
L3-1	GCGATTACTCAGCACCCCCTTACTTGTTTTTAATCA	Neutr
L3-1	GAGGACTTTTACTGATCAACCCCACCTTTCGAAAA	Neutr
L3-1	ATCGATCCTGACGCCGAAAACTTGACACGACTAAA	Neutr
L3-1	CCACGCTTTGGGGACGCTATTACTATCCCTTTCAA	Neutr
L3-1	TTGGAGCTACAATCAAACTTCATATCTCTTTCTAAA	Neutr
L3-1	GCGTTCCCCGTGGACAATATCACTTTCTTATCGTCA	Neutr
L3-1	TCCTACCTGCCCAATCCCCTTTTGATTACATATAT	Neutr
L3-1	GTCGTCGGGAGACCACTTATCTTTTTTCCATGCCGGA	Neutr
L3-1	GAGTATTGCGAAGATTGGGTTTATCGGTTCTAACATGA	Neutr
L3-1	AATATATACGCGCTACAAATCTTTTCTCCTACTGATGA	Neutr
L3-1	CCGCAAACTTAGGGGCTAATAATTTTCGTTATCCGGA	Neutr
L3-1	GAGTTCTCCAGCTAGATATTCCAATACGGAACCGA	Neutr
L3-1	ACTATACTCACATCCTATTTAATTATTGGCTTAATGA	Neutr
L3-1	TACATGCGTACTATAAACCCTATTGTTTACTGGTAA	Neutr
L3-1	GGCGGTGGAAGTCCGAACTGCCGAGTTAAATTCCCTGA	Neutr
L3-1	GCAAGTCTAGATCTTCATTCATTTGTTCATGTTTT	Neutr
L3-1	TCCGCCACATCGGGTTATACTTTTGAACTAGTTAAA	Neutr
L3-1	GAGTACTATAGAGCCAAGACCTCATTTAGTCACTCTGA	Neutr
L3-1	AAACGCTATTACGGCTGACCCGGTGACTCGGGATTGA	Neutr
L3-1	GGGTCACTCCGTAAGGCCTCTACTCCAAATTATAAA	Neutr
L3-1	CCGACCCATAACACTTTCGCTTCAAGCATCTAGGCA	Neutr
L3-1	GAGTTTGCGGGAATCTTCCCCGAACAAGGGGCTAA	Neutr
L3-1	TTAACTCCTTGAAGTACGTCCTAGGCCCCCTCACCA	Neutr
L3-1	TGTTCCTTCGAGTTCCATCCCAAAGAGTTAATTCATGA	Neutr
L3-1	TTAGCTGCTTCCCAGACCCAAGCTATTATTTTTCA	Neutr
L3-1	AGGTACTGACGATTCTTTAAAGTGACTACTGGTGA	Neutr
L3-1	TGCGGACTTTATTCGCTTGATGCCTATCCTGTTAT	Neutr
L3-1	TCCCTGCATCTTAACTTCTATAGGGTTTGCTTAAAA	Neutr
L3-1	TGCCAGAAAATCGAATTTTTATACGTAATGGCATGGA	Neutr
L3-1	TTTGTACCATCCTTACAAATGAGATCTTGTTATGTTGA	Neutr
L3-1	ATGGGAATCACGTAGCTGTAACGATAATCCATGGGTGA	Neutr
L3-1	TGGAGTACTGGTGCCGAACGTTTTTGAACGGGTTGA	Neutr
L3-1	GTTGTCGGTTTCCATTAGTTCGATATCTTGCCGTGAGA	Neutr
L3-1	CGTCCGCACCCCTTTTTCACCTTGTTCTGCTATGCA	Neutr
L3-1	AGTAAAATTCCGGTTCATCCACACTGAGCTTTCAATGA	Neutr
L3-1	TGACGGATGATAGGCATGACCTCGTAGACCACATCTGA	Neutr
L3-1	TAGACCGTTGGAGGTCCGGGGTTGGTGCCCGATTA	Neutr
L3-1	ACCGGGAACATTTCTGTCGTTTCATTTCATCACTAA	Neutr
L3-1	GCATCTTTCTTCTTAATGATTTACCGTTCTCACATA	Neutr
L3-1	TATCGGTCTTACGAAAGCCGGCACGTACGTTTCTTTGA	Neutr
L3-1	GCGTACTGTGCGCGATTCCGGGATATATATTCGATTGA	Neutr
L3-1	GAGTACCTCACCGCTTTCGATTATCGTTCTGACCTTGA	Neutr
L3-1	ACCGTAACTTGCTAGCCTTCCGGATCCCTCCAATCTGA	Neutr
L3-1	GCGCCGCCACGGTACTTAAAAACTCGGACTTTACTTGA	Neutr
L3-1	TCCATTTTGGAACGTCGAATTACTCGGATACTAATTGA	Neutr
L3-1	GAACTTACGTTACTAACCTGACTCTATCTTACATTGA	Neutr
L3-1	GCTGGTGACCCCTCTTGACCTTCCTTATTGATTTG	Neutr
L3-1	CGTAGTACTGCTACATCCGAACCGACCATAAATACTGA	Neutr
L3-1	ATATTAATGCCTTGATCCGACTCCGACCTCTTGA	Neutr
L3-1	GAGGACGCAGTTGACCGGATTTCCACCGATTATATTGA	Neutr
L3-1	TGCGCGAGCAAACGCGACTATTGAACCTTAGAACCTGA	Neutr
L3-1	ATAGTACACTACCTACTGACTCCCTATATTATGAATGA	Neutr
L3-1	GCACCACTATTGTGGGAATTCCTGATTTTACTATTGA	Neutr
L3-1	ATACTGGAGGTCATGATTCTGATCCCGTGATATTCTGA	Neutr
L3-1	TTGACGCGACGTACTATTTTGATCGTATTCCAATCTGA	Neutr
L3-1	GCGATACAACCCTTCATTTCTGACTACCGATATATTGA	Neutr
L3-1	GCGTACGGAACGGAACCGACACAACCTGAATACCTA	Neutr
L3-1	GCGTACGGAACGGAACCGACACAACCTGAATACCGA	Neutr
L3-1	GCTTGAATCCACGACGAAATTACTTAAAATAACCCTGA	Neutr
L3-1	AAGTGCACACTGCCTCGATTTACATTTCGGACCTATGA	Neutr
L3-1	GCCGGGGCGGAGCCTACGATTTATATCGCGATTATTGA	Neutr
L3-1	AGCCACTTCCTGCTTTGAACCGGACTCCTTATATAA	Neutr
L3-1	AGTTCCTTACTAACACAACTTTTGGATATTTAAATTGA	Neutr
L3-1	GAGGACTGAACCATCTCGGACCACCCATGGATACTTGA	Neutr
L3-1	ACTGCCTTTTCTTACTGGGATACTTATTGATTATTGA	Neutr
L3-1	GCGTGCCTGCCTGGCTCTGACTCCGATTATTCATTGA	Neutr
L3-1	ATTGAGCGTACGCATCTACCGGATTACCTTACTTTTGA	Neutr
L3-1	AATCTAACGCATCAAATACGTTTGGGTAGTCATTAA	NAC/AC
L3-1	TTGTCGCACCACATCATAGGTGCCACGATGTCCCAA	NAC/AC
L3-1	GAGTGCACTGGATGAATTTTGAGGGGGGAAGGACCGA	NAC/AC
L3-1	CGTGAGACGTGGTTGCCCACCACAGTGAATAAATTTGA	NAC/AC
L3-1	AGATATACTTGAAAGGTGGTATTATGAATGTTGGGTGA	NAC/AC
L3-1	TGGTCAACGTTATCGTATCCTACTGATCACTAACT	NAC/AC
L3-1	TGCGGTGGGTGGTGGGTGGGAAATAATTATGTGGGGA	NAC/AC
L3-1	GAGTACCTAGATATCTCAAAAGATATTTATCGTTAA	NAC/AC
L3-1	TGTGGAGGCACTCTTGTATGATTGATTTCGTATCT	NAC/AC
L3-1	TCGTGGAGGGTATTGACCTTCTAATGATGGGGGGGGA	NAC/AC
L3-1	GCGCGAAAGCTCAAATAAAACTAAAGTACAACAAA	NAC/AC
L3-1	TACCAGACTGGAAGTCAATGATCATGGTTGTCTCCGA	NAC/AC
L3-1	AGTACACGCCCGTTGGTTTCGTTCGGAAATTACTTGA	NAC/AC
L3-1	CTTGGCCCGTTGACCACGACATAATGGTCTTATATA	NAC/AC
L3-1	TGAGCGAGCGCCTGATATTCGGTACTGCATATCTC	NAC/AC
L3-1	AGATACCCGGTGGTTATCTTAAGGGTGTGACTTTTGA	NAC/AC
L3-1	TTCCTCGTGTTACAGGCACTTTATTAGCCTGTGGGGA	NAC/AC
L3-1	ACTGTTACAACAGAAGGGTTAGATCACATACTACAA	NAC/AC
L3-1	GCTACCAGCGTTGCAGTCTGCGGATTCTGTCAAATA	NAC/AC
L3-1	GGCAGTACTATCAACTTACATGCCAATATTCGATGTGA	NAC/AC
L3-1	CGGCCGACGTAGCTCAAATTCTACACTATGGTTGTGA	NAC/AC
L3-1	AACCGTTAGTGCAAAGGGGAGTACGGCCTTTGTTTTGA	NAC/AC
L3-1	TCGTCCCAAGCTCTGGACTGGTAAGTTCTTATGTA	NAC/AC
L3-1	TAGGCTCCCGCCTTTAGCTTAGTTTCAGATAGCAA	NAC/AC
L3-1	TATCGAACTTAGATGTGACACTGTTTTTTAGTCTA	NAC/AC
L3-1	AGGATATTTACCCTGCATCTTTTCGTTACGGTATGA	NAC/AC
L3-1	GCGGGTTCAAATTGAGGAGGAAAGACGAAAGCTCT	NAC/AC
L3-1	ACTGTCTGGAAGTCGGAACTTTCACCATTATGATGA	NAC/AC
L3-1	GATCGAATCGATACTGCAGCGGAGTGACACGGGTCTAA	NAC/AC
L3-1	CTCGTACGCAAACGCTTTGAATAGAACGTTTGTCTTGA	NAC/AC
L3-1	CCATGAAACTACAACATATCAAGTCGAGTGTGGTGTGA	NAC/AC
L3-1	AGACACATTGTGTGCAACATGGAAGTGGTCTTTAGGA	NAC/AC
L3-1	ACCACGTACAAGGAAGTTAGGATTCGGGGACCGTGA	NAC/AC
L3-1	AACTGGAGGATCCCGGAATTTATCCTCCCATACGAA	NAC/AC
L3-1	GAGGACTGGCATTACCGTGGTCAGCTAAACTAGAC	NAC/AC
L3-1	GCAGTACGGCACGAGGGATACTCTGCCCTATATATGA	NAC/AC
L3-1	GCCATCATGGATATATGCACGTATGGTGCTTTTAGGA	NAC/AC
L3-1	TGCGAAACTCTAGATGATTATGATTAAACTTGTACTGA	NAC/AC
L3-1	GGACCTGATGCCATTTAGTGTGGATAATGTTATTGTGA	NAC/AC
L3-1	TCGGAGTTTGCAATCCGGCAATTATTAGATTACACA	NAC/AC
L3-1	GAGTAGTGGGCTCACGGGGGCAGTATATCGGATACGA	NAC/AC
L3-1	TGAAAGCCGTGACTGGTATTAACGGCAAATAACGGGA	NAC/AC
L3-1	TGATATCTAGGAACCATGCGGTAATGGTCCGAGTA	NAC/AC
L3-1	GAATTGCGGACTGACAGATAGATGCGGTGACATTGGA	NAC/AC
L3-1	TAGGGATTGAATCTCCTCTAACATTCGACAACAGGTGA	NAC/AC
L3-1	TTGCGTATTTGCCTTAGAACGCAATAAAGCATTTGTGA	NAC/AC
L3-1	GTACTGCTCTAGGAGAAAATAACCGTATGAAACGATGA	NAC/AC
L3-1	GATTGACCTGGAAGGCAATAGCTGGTCAACGACTGGA	NAC/AC
L3-1	AACTGACCCCATTGGGTCACCCGTGATAGTTATCGGA	NAC/AC
L3-1	TGCAGCATACCTAATTGTTCACCGTTGGGAAAGGTGA	NAC/AC
L3-1	GAGAATTGCGGTAAATTTCGGGGCAATATCCTCTC	NAC/AC
L3-1	CCTGTTATCTATACTTGCGTGAGCAAATTACTTTAGA	NAC/AC
L3-1	AGCGTTCAACGCGGTTGAGTGGGTGCCGAACTATATGA	NAC/AC
L3-1	TAATCCGATGCAATTTGTATTTACTGACAATGCGTA	NAC/AC
L3-1	ACATTGCCGAATTAATTCGTTGTCGAGGAAAGACAA	NAC/AC
L3-1	TCTCGGAGTAGAATCCACCAGAATCACAGGAATTCTGA	NAC/AC
L3-1	AGTCCGGATACCTGTTTGTATGCGAAAGGGAATTTA	NAC/AC
L3-1	TCTGCAGGACTTTTGATTCGTGGGTTCAACCTCAT	NAC/AC
L3-1	AAGGTTCGAGAATTCTCACTGCAGATCATCCGTCATGA	NAC/AC
L3-1	GCACATTATGTCACGTAGAGGCACAGTCGGTAATCGA	NAC/AC
L3-1	TGGGCAGTCTCTATTTGTCATTACGGTTTTATGTC	NAC/AC
L3-1	GGCTACGGGAAAGATGTCACGTCTGTTTCATTTGATGA	NAC/AC
L3-1	ATACCGGACCAAGGACGCCGGGGTACTAAGGACTCGA	NAC/AC
L3-1	TGCAAGGGAAATACGTTCCTGTGTTGTTTCGATGAGA	NAC/AC
L3-1	AAAACGTCTCATGCGGCCTTTCGAGGGCATATCTC	NAC/AC
L3-1	CATAAACACCTTATGAATTTATGTAGAAATCGAAA	NAC/AC
L3-1	GTGCGCAAGGTTTAGCGCATACGTAGTTGAATACCGA	NAC/AC
L3-1	GAACCGAAGTAGTAGATTTAATTATACATAATGT	NAC/AC
L3-1	GTCTACATAATTTGTATACGGTTTAAAATCTCGAGGA	NAC/AC
L3-1	CGTGCAAACCGCTGTAAGCATTCAAACCAACTGGATGA	NAC/AC
L3-1	TTCCAAGTACCCAGGTTTAGACCTGGGACGATAGCGA	NAC/AC
L3-1	CGCATAATAGTCGACGTTTTTTTTTGTCGGATTCGGA	NAC/AC
L3-1	CCCACGTGTTACGGGTTTTATCATGACATCACTAT	NAC/AC
L3-1	TTAAAGCCATCAAAATCTATCTAAAGTTGTAGAAGGA	NAC/AC
L3-1	GTGCCTTGGTTGTAATTGGACTTTATGGCTACCTAA	NAC/AC
L3-1	TGTCCCGCGCTTGACATCATCCTAAGATTAAAGAAGA	NAC/AC
L3-1	ATTGCCGTTGATGTTCGTGATTTTATTAAGTGGGGGA	NAC/AC
L3-1	AGCAGGCAACAGTATCAGCCCTATTTGTCGTAAAATGA	NAC/AC
L3-1	CATGCACGTTTTATTGTGGAAATGTAAGCTTGGGC	NAC/AC
L3-1	GCATCGTGGAAAGATTCTCTTATAATCAATTGGGGGA	NAC/AC
L3-1	GCCGCAATACAAACGAGAGGCTTCTCCCGATTAATA	NAC/AC
L3-1	GATTTGCGAGTGTGAAACGAATTATAGCACACGTCTGA	NAC/AC
L3-1	CCTGCCCACGAATTGTATATGTAATTGCACTATCGA	NAC/AC
L3-1	ACTTTCACGATGTTGGGGGGGCCCAATTACAGATG	NAC/AC
L3-1	ACAAACGTACTAAGGGCGAAGCCTTTTACTCGCGCA	NAC/AC
L3-1	AGGGTGATATTTACGTTATCTTCGAATTTCTACTGGA	NAC/AC
L3-1	TCACCTGACGTTACACTCCTCCGTACAAACGTGTA	NAC/AC
L3-1	ACCGACTCCAGTTTCACGGGAATATTCTCACCGGGA	NAC/AC
L3-1	TCTCACTTACAAAGCGTTTAATCAACGCAGTTCTTA	NAC/AC
L3-1	TCCTGATTAATTCATGGTCACAACTCCCGGTTTCC	NAC/AC
L3-1	TCCTTTTGCCCATGATTATTCTCGATGTAAAAACGA	NAC/AC
L3-1	AACGCTAATATCTGCCGATGGGAATCCTCGATTAGGA	NAC/AC
L3-1	ACACTCATACGAGATCTGATTATACACGCGCCTTGGA	NAC/AC
L3-1	GGATACACGGGAGTCTGCGTTGACACATTTTGATTTGA	NAC/AC
L3-1	CACCCCTTTTGATTATCCTTATTGATACTTATATGA	NAC/AC
L3-1	GTTTGCAATTGCTTAGGATACTCAACCTGACTCCATGA	NAC/AC
L3-1	TCGGACTTGATCTACACATTGACACATTGATACCCTGA	NAC/AC
L3-1	GACTATCAAATGACCCCGATCGATACGTAGGACACTGA	NAC/AC
L3-1	TCGTAATGCCCAATAACCAACTGGTTAAGTAGACCTGA	NAC/AC
L3-1	GAGTTCTCCTTAAAATCTGACCCTGACAACGAGTGGA	NAC/AC
L3-1	TTTTGTACCTGCTTCGATAACCAACAGTTAGGATTTGA	NAC/AC
L3-1	GAGGACTAGCCGATACTTGATAATGATTATGACGTA	NAC/AC
L3-1	CACAGACGTTCTCGTTGATACCCGGACCCGATATTTGA	NAC/AC
L3-1	GTGAATGACACACGTCTGACCTTGGATCGCTGATTGA	NAC/AC
L3-1	GCGGTATTTATGATAATGACTCGTGACCCCAATATTGA	NAC/AC
L3-1	TTCGTACAGATACCCCCGATACCCCGCCACCTGATTGA	NAC/AC
L3-1	ACCGTGGACTTATTGCTTATATTGGACTTAGAGCCTGA	NAC/AC
L3-1	GCAGGATAGTCATGCAAAATATTCAACGATAATTAGA	NAC/AC
L3-1	CGTTTGACTTAGACGGACTGCCTTGATCACTGACTGA	NAC/AC
L3-1	TGTGACTATAACGCACTAAGCCGATTCTGACGATATGA	NAC/AC
L3-1	AACTGGCCGTGTGTGCCGGTGGGATAACTGTTACTA	NAC/AC
L3-1	TCCCGTGATGTGGGAACGTAGATCTTTGACTGATTTGA	NAC/AC
L3-1	GGTCAGCTAGTAAAGTTTATCCGATGATTTGATTTTGA	NAC/AC
L3-1	GAGGACGTACGCCTTGATGTTTAACTGGATTACTGA	NAC/AC
L3-1	GCGCGAGGCCCGCGGGCTCATCACTTTTGTTATGT	NC spec
L3-1	TTCGGTCTAATTTTTAGCGGCCAAATTTTCTTATCA	NC spec
L3-1	TACCCCTGACAATCCTCGCGCCGAGGCCTCCATCCTGA	NC spec
L3-1	GCCGTTCTTCTGCGACGAACACATCCTCCCTTATT	NC spec
L3-1	TACCCCTGACAATCCTCGCGCCGAGGCCTCCATCCTCA	NC spec
L3-1	GCCGTTCTTCTGCGACGAACACATCCTCCCTTACT	NC spec
L3-1	TCGCGCCGACCGTATTACACCAACTCTATGGACTCTAA	NC spec
L3-1	TGCTCGGCCCTATTAACACGTGCCGTGTCTTGTTCA	NC spec
L3-1	TTCCGCGCAAACGAATGACTCTTTGTTGAAAAACGA	NC spec
L3-1	GCCGTTCTTCTGCGACGAACACATCCTCCCTTAAT	NC spec
L3-1	AACCCAATTCACATACACTCTCACCCCCACTAAACA	NC spec
L3-1	GATTTTAAAACCCTTGCACCTGATTGTGCCAATCCA	NC spec
L3-1	GCGCGAGGCCCGCGGGCTCATCACTTTTGTTATCT	NC spec
L3-1	GCGCGAGGCCCGCGGGCTCATCACTTTTGTTATAT	NC spec
L3-1	ACTATAGAACAATCCACCGCTTTAAATCAACTATCTTA	NC spec
L3-1	AGCTGCCAGGGTTCGGGACCTTAACGGATGTCCCAA	NC spec Neg
L3-1	ATGAGACGTAGCAACACTCGAGACCCTTGGAGCACTCA	NC spec Neg
L3-1	GCAGCCGGCGACCGGGATGTCGTCGGGACTTGCTTA	NC spec Neg
L3-1	GATCGACGATTCGATCATCCAACGTATTTACACCAGA	NC spec Neg
L3-1	GCGTAGTGGCTGCTTGGCGTTTCCGCATACTAGGCA	NC spec Neg
L3-1	AAACCTCGGCTAACCGCCAAGGGTAGTGTCCCCCGCA	NC spec Neg
L3-1	GGGGGTCGTACTCCCGAGATTTGCGTTACGGTGAACA	NC spec Neg
L3-1	TCACGAGCTTCCACTACGTCTATCCGCGTAGACGGAA	NC spec Neg
L3-1	AGGGGGGAAAGTCATCGGGTGGCTGTACTACTTCA	NC spec Neg
L3-1	GAGTATCCTCTGGTCGTTCGGTACAGAAACGGTGTAA	NC spec Neg
L3-1	ATGAACCATGGTTACACCTCTAATGTAGCCTCATGTCA	NC spec Neg
L3-1	ACATGGCCTTTAAATCTACGGAGTACTGTTGGGGGGA	NC spec Neg
L3-1	CCACCGGTACTTATTATTCGCCATCCACACCCAGTTA	NC spec Neg
L3-1	TAGTTACGCCACTACTCTGTGGGAGAAACCCGAGA	NC spec Neg
L3-1	ATCCACCCAAAATCGATATAAGTGCGCCCCCAATCTAA	NC spec Neg
L3-3	TTTCGACCATTGTGGGATTTCCGGCGGTCCAATTATGA	NAC UC R2 ACP/HP
L3-3	TGGCGGGCGTGGGTGTTGCCGAGACGTCAGTACCGTGA	NAC UC R2 ACP/HP
L3-3	GGGCGTCCCTTGCGTTCTCTCAACGAATGTGTCGCGA	NAC UC R2 ACP/HP
L3-3	GACAGCTATCAACGACCGACAACGGAAATTGGTGTGA	NAC UC R2 ACP/HP
L3-3	ACTAGGAAGAACAGGTACGTAGGGACACCTGACAGTGA	NAC UC R2 ACP/HP
L3-3	TGGAGCGGCGAGTTGGAATCCTGATGTGGGCTCATGA	NAC UC R2 ACP/HP
L3-3	GCCGTATGATTAAGCGATCTCTGGCATATGGCATCTGA	NAC UC R2 ACP/NACP
L3-3	ATAGATAAATGGGGAGGTCGCGCATTGAATGATGGTGA	NAC UC R2 ACP/NACP
L3-3	TCTTATTTTCGCAAGATCTTTTATCTAAATACAAT	NAC UC R2 HP/ACP
L3-3	CGGCATACGAACCTGTCTCAAATCCTAGTAAGGTAA	NAC UC R2 HP/ACP
L3-3	AATTGTGAATCACAACTCCTGGTATATAGGCTTTGA	NAC UC R2 HP/ACP
L3-3	TGGCGGCTCACGTATTCTGAAAGTTAGTGGTGCGGA	NAC UC R2 HP/ACP
L3-3	TAGCTCATGGGTTGCATCCTCAGGATAACTCCGCTGA	NAC UC R2 HP/ACP
L3-3	GGTCATAATGTGAATCATGAATAGTACTAATTTACTGA	NAC UC R2 HP/ACP
L3-3	AGTTGTGAAACACAACTCCTGGTATATAGGCTTTGA	NAC UC R2 HP/ACP
L3-3	GAGCTTGATATCATCTTCCACTTCTTCGCTATTCTA	NAC UC R2 HP/ACP // NAC UC R2 HP/NACP
L3-3	TTTAGGCTTTAGGGTACGACAGCAATAGGTACAAA	NAC UC R2 HP/NACP
L3-3	TCTTATTTTAGCAAGATCTTTTATCTAAATAAACT	NAC UC R2 HP/NACP
L3-3	ATAGATAAATGGGGAGAGCGCGCATTGAATGATGGTGA	NAC UC R2 HP/NACP
L3-3	TCTTATTTTAGCAAGATCTTTTATCTAAATACTAG	NAC UC R2 HP/NACP
L3-3	GAGAGAAGTATTTGTTAAGCCACATAGTTTTCATC	NAC UC R2 HP/NACP
L3-3	GAGAGAAGTATTTGTTAAGCCACATAGTTTTCATA	NAC UC R2 HP/NACP
L3-3	TCTTATTTTAGCAAGATCTTTTATCTAAATACTAA	NAC UC R2 HP/NACP
L3-3	TGGGAGGTTCAGAAGTCTTTGGCCTTGATCTGCAGGA	NAC UC R2 HP/NACP
L3-3	TCTTATTTTAGCAAGATCTTTTATCTAAATACCTT	NAC UC R2 HP/NACP
L3-3	GGGCGGCCTCGTTTTATCGGGAAAAGGAACAATAT	NAC UC R2 NACP/ACP
L3-3	ATAATTCGCGTCCGGTCCTTGGAAATAAACGGCGT	NAC UC R2 NACP/ACP
L3-3	TCTCGAAGTTCCGTTTAGCCCCAAGGTCGCGGGCGTGA	NAC UC R2 NACP/ACP
L3-3	GGGCGGCCTCGTTTTATCGGGAAAAGGAACAAAGT	NAC UC R2 NACP/ACP
L3-3	TGGCTGCTGGACGCGTCTTACAGCCGACCACATCAA	NAC UC R2 NACP/ACP
L3-3	AACCGGGTGTCCAAACCGTAATTTAATGTTTCTGGGA	NAC UC R2 NACP/ACP
L3-3	AACCGGGCGTCCAAACCGTAATTTAATGTTTCTGGGA	NAC UC R2 NACP/ACP
L3-3	GGGCGGCCTCGTTTTATCGGGAAAAGGAACAATCT	NAC UC R2 NACP/ACP
L3-3	TAGCCCTAATTGCGCTTCTTAGCAGGGCTCGTGGTTGA	NAC UC R2 NACP/HP
L3-4	TCACACACCGCGTGGCTCGGACGACAAGTAGTCCTA	NAC PEG R6-2 ACP/HP
L3-4	AACCCACGAGTTGTTGGTCCACGCCTCGTTATCACGA	NAC PEG R6-2 ACP/HP
L3-4	GACAACGCAACCGCAGGCTCATGGAGCCAATATGTA	NAC PEG R6-2 ACP/HP
L3-4	GCGTGGTGGTCCGCCGGTGGTGAGTCGATGAACTGGA	NAC PEG R6-2 ACP/HP
L3-4	AACCCATGCCTGCCCCATGTGCATTCAGGCAGAGCA	NAC PEG R6-2 ACP/HP
L3-4	GAGTGGTCGCCACTCACAACGATGCGGTATCCCCTTGA	NAC PEG R6-2 ACP/HP
L3-4	ACCGCCACAGTCATCAACCCACCTGGCCGACGACGA	NAC PEG R6-2 ACP/HP
L3-4	GACAACACGTCGCATGATCTTAAAAGAGGACCTAGGA	NAC PEG R6-2 ACP/HP // NAC PEG R6-2 ACP/NACP
L3-4	GTGATCGATAGCGAGTGTTGAGCTGTCGAGAGTGGA	NAC PEG R6-2 ACP/HP // NAC PEG R6-2 NACP/ACP
L3-4	GTGAACGTCGCTAGAAACGATGGTGTAAATAGTCTTGA	NAC PEG R6-2 ACP/NACP
L3-4	ATGGTGGGAGCACCGACGTAGGAGGCCTATGGCGTA	NAC PEG R6-2 ACP/NACP
L3-4	GTGGAGGCTGCAATACGGTGCAAGAGAGCTTAGGG	NAC PEG R6-2 HP vs NACP
L3-4	AACACCACACCGCCGCTGATCCGGATGGAACCTCGA	NAC PEG R6-2 HP vs NACP
L3-4	TAAGTCGCGCCCCAGTCAGTGATTGATACAGATAGGA	NAC PEG R6-2 HP vs NACP
L3-4	GTCACCGCATGCGGGTCAAGCCCTCAACTTTACTTGA	NAC PEG R6-2 HP vs NACP
L3-4	GACTAACGCCGCTTATCCTCAACGCCTAACCTTGTT	NAC PEG R6-2 HP vs NACP
L3-4	ATCGCCGCACACCTGCCACTCACTCTTCCATCGCT	NAC PEG R6-2 HP vs NACP
L3-4	GAGTGGTCGCCTGCAGGTGCATTCCATCCAGCTCCGA	NAC PEG R6-2 HP vs NACP
L3-4	TCAACATGCGTGCAAGTGGCACCGTTCTCGTTTCGA	NAC PEG R6-2 HP vs NACP
L3-4	ACACGTGCCCCACCAATATGCGATAAGACTTTGTTA	NAC PEG R6-2 HP vs NACP
L3-4	GACACCGAAGACGAGGCTAAAGAGAGAAGTGCCATA	NAC PEG R6-2 HP vs NACP
L3-4	TGAGCCGCAACCGGCAAACAAGGCTTCAACAGCGCGA	NAC PEG R6-2 HP vs NACP // AC PEG R13-3 ACP/HP
L3-4	ATCGGAGGCCGTATCACCATATCCCACCACCACTT	NAC PEG R6-2 HP/ACP
L3-4	GACAAACGTAGTGCTGAACATGGCGTTCTGGTCCAA	NAC PEG R6-2 HP/ACP
L3-4	TGAACCTGCACAGCTGTTAAGAGGTGGCTTACGTA	NAC PEG R6-2 HP/ACP
L3-4	GAACACACGTCGATCGCCACTGAGAGCAGATGTCA	NAC PEG R6-2 HP/ACP
L3-4	ACTGACCACAGCTACGTAAGCAATAACCGATCGTT	NAC PEG R6-2 HP/ACP
L3-4	AGATCGCGGTCAATCGGTGGGTAGTTAGGATCGGG	NAC PEG R6-2 HP/ACP
L3-4	GAGTGGACGTGGACGCGAAACGGGTCAGGCATAACGA	NAC PEG R6-2 HP/ACP
L3-4	ATACCGGGACAGGCGACAGAAGGGTGAACCAATGT	NAC PEG R6-2 HP/ACP
L3-4	TACCACGTGGCGCCTGACGACTTACGCAACTGGGGA	NAC PEG R6-2 HP/ACP
L3-4	TACAGCCGACATGAACATCCCTTAATCCCACCCTAA	NAC PEG R6-2 HP/ACP
L3-4	TGATACCGCGCAACGAGACTTACCACGTCAGGATGGA	NAC PEG R6-2 HP/ACP
L3-4	CTTATTTTAGCAAGATCTTTTATCTAAATACAAT	NAC PEG R6-2 HP/ACP // NAC PEG R6-2 HP vs NACP
L3-4	AAGAGTACGGGCATGAGTAATAAGGGAGTAGCCGT	NAC PEG R6-2 HP/ACP // NAC PEG R6-2 HP vs NACP
L3-4	AGTGGAACGCACCGAAGTTACCTACCTGAGATGGGA	NAC PEG R6-2 NACP/ACP
L3-4	GACCCGCCCAGTAAGCACACACACAGCCCAAATTT	NAC PEG R6-2 NACP/ACP
L3-4	GACGACGGGGATCCTGACAATTCCTGACTAAGCGCGA	NAC PEG R6-2 NACP/ACP // NAC PEG R6-2 NACP/HP
L3-4	TAGGAATCACCGGCTCGGGCGAGGCCGGGAAGCGCGA	NAC PEG R6-2 NACP/ACP // NAC PEG R6-2 NACP/HP
L3-4	GAGCGGACTCGAATAGAACTCCGCAACACCAGCGCGA	NAC PEG R6-2 NACP/ACP // NAC PEG R6-2 NACP/HP
L3-4	TAGTCGGTCGGCCTGCCGATGCGTCAAGGTAGCGCGA	NAC PEG R6-2 NACP/ACP // NAC PEG R6-2 NACP/HP
L3-4	TAGCACAGTGGTGCTTACGGAACATCACCAGCGCGA	NAC PEG R6-2 NACP/ACP // NAC PEG R6-2 NACP/HP
L3-4	GGATACGCACCTTAAGGAGGGACGAATAAAAGCGCGA	NAC PEG R6-2 NACP/ACP // NAC PEG R6-2 NACP/HP
L3-4	GAGACGAGGCCGGGATCATGCTAGGGATCGGACAGGA	NAC PEG R6-2 NACP/ACP // NAC PEG R6-2 NACP/HP
L3-4	AACACGCAACACACAACTCTCGGCAAATCCAGCGCGA	NAC PEG R6-2 NACP/ACP // NAC PEG R6-2 NACP/HP
L3-4	ACGACGCACCCTGCCACTATCGTAGATACTCCGACTA	NAC PEG R6-2 NACP/ACP // NAC PEG R6-2 NACP/HP
L3-4	GACCAATGGACCGGGGACTACTCTGAGAAAGCGCGA	NAC PEG R6-2 NACP/ACP // NAC PEG R6-2 NACP/HP
L3-4	TACCGACACCCTCGTGTTCCCAAACAAGGAGACGGA	NAC PEG R6-2 NACP/ACP // NAC PEG R6-2 NACP/HP
L3-4	TCCGAACGGGACGTACACCAAGCCGAGCTCTATCCTGA	NAC PEG R6-2 NACP/HP
L3-4	TCTTATTTAGCAAGATCTTTTATCTAAATACAAT	NAC PEG R6-2 NACP/HP
L3-4	TACGCGGGTGGTCGACCCCACTAGTAGTCATCCATA	NAC PEG R6-2 NACP/HP
L3-2	TTGGCACCTCCACTGCTTGTTCTCGATTCATGTGCGA	AC PEG R13-3 ACP/HP
L3-2	CCCGCGGTAATAGTGCGGGCGGACGCGGTCATGACA	AC PEG R13-3 ACP/HP
L3-2	TTGCAAAGCGCACCGTCCGAGCCGGTGGCACCGAA	AC PEG R13-3 ACP/HP
L3-2	GTGCGGTCATGGAATTCTTTTAAGCATGATAATACGA	AC PEG R13-3 ACP/HP
L3-2	TGTACCGCGGTTGCGACTATTTCCTTACTGCCCATA	AC PEG R13-3 ACP/HP
L3-2	GCGCGCCCACCAGTATCTTTTGGTCTAGATAGGCA	AC PEG R13-3 ACP/HP
L3-2	GAACAGGCGTTCCCTACTGATTTATCTGTCCCCATA	AC PEG R13-3 ACP/HP
L3-2	GTTTCACCCCGGCTGGGCTAGTTCTGTTAATGCGAGA	AC PEG R13-3 ACP/HP
L3-2	GCCACACCGCCCGTACATACTTCCTCACCAACATTGA	AC PEG R13-3 ACP/HP
L3-2	TTCACGCCACATTCACGGGAACTGAGAGTGACGACGA	AC PEG R13-3 ACP/HP
L3-2	GGGCCCACGCCACCGTTTGTCCACAGGAAGGATAC	AC PEG R13-3 ACP/HP
L3-2	GCCGGTCATGCGGTTTGCACACCACTCCATTCTAC	AC PEG R13-3 ACP/HP
L3-2	ACCATCGGGTCACGTAAAAGCGGTTCTAATTTCTAA	AC PEG R13-3 ACP/HP
L3-2	GCCCACCCTTGCCAGCATGTATGCTTGCATGTAAC	AC PEG R13-3 ACP/HP
L3-2	GCCAGGCCCATTCCTTGCGGGAGGTTAACACCAGCA	AC PEG R13-3 ACP/HP
L3-2	TTCGCGACGATAACTAGTTGCATGTCTGAATTCAC	AC PEG R13-3 ACP/HP
L3-2	ATGCGATGTCACGTGACGTGAGTAACCGCCCACCC	AC PEG R13-3 ACP/HP
L3-2	GCAAGATGAAGTTGGTACTTTCCTCTCTATTCTTTTGA	AC PEG R13-3 ACP/HP
L3-2	GAACGTAGACTGACTACGGTCCACACGCCCATTGTA	AC PEG R13-3 ACP/HP
L3-2	TTTGCGGTCATTAACTTGCGTGTAGGACACCGGTGGA	AC PEG R13-3 ACP/HP
L3-2	GAGTCATGTCCGCCTTTAACCCGACTTAAGAACTTTGA	AC PEG R13-3 ACP/HP
L3-2	CCAACGACAGATATGGACGTGCTGCGGGGGCAATC	AC PEG R13-3 ACP/HP
L3-2	TGTCACTGCACGATGAGACTTTCGGCGAATATACTGA	AC PEG R13-3 ACP/HP
L3-2	GACCATGCGAGCGGCAAAGCACGGAAAATGTTTGAA	AC PEG R13-3 ACP/HP
L3-2	ACTGCGGTCATCGAGTTACTGGCTATTGCCTGACC	AC PEG R13-3 ACP/HP
L3-2	GCGTAGGTCATGCGACGTATAACCTTCCCACAAATGA	AC PEG R13-3 ACP/NACP
L3-2	ACCGCGCGCTGCAGTATATCCCACTTCGTTCTATATGA	AC PEG R13-3 ACP/NACP
L3-2	ACCACTGAACTCATGGTACTAATCACACACCAATT	AC PEG R13-3 ACP/NACP
L3-2	ACTGTACAGTAGTCCACGAACATATCGCTTTCTATGA	AC PEG R13-3 ACP/NACP
L3-2	GATTACGCCTTAAGTGGTACTCAGTTATGAGGAGA	AC PEG R13-3 ACP/NACP
L3-2	TTTGAGACTGCGGGCTGTGCGTTGCTTTGATATCC	AC PEG R13-3 ACP/NACP
L3-2	TACCAGACGTACCGCACACCTTTCATCTGCCTAAC	AC PEG R13-3 ACP/NACP
L3-2	AGTGGATCACTGGGCGGAGTGCGTTAGGAAGACGG	AC PEG R13-3 ACP/NACP
L3-2	TACACCAAAAAGATCGGTGATTACCATGCAACAAGGA	AC PEG R13-3 ACP/NACP
L3-2	TAGTCATGCGCGCATCTCAAAATTTACTTCTCAAATGA	AC PEG R13-3 HP/ACP
L3-2	TTCACCACCACCCCTTTGGACCCTTTTACCGAGAGA	AC PEG R13-3 HP/ACP
L3-2	GCCGCCCCTGAGTAGTTTTCGTTTTTCTTGTCCTCTGA	AC PEG R13-3 HP/ACP
L3-2	ACACACAAGTCCATGCGGGCCTCACTTTTCGCCTATGA	AC PEG R13-3 HP/ACP
L3-2	GCACGGGACGCAAGCTAGACTACACACCGACTTTTTGA	AC PEG R13-3 HP/ACP
L3-2	AAACGTCAAGGGAAAGCGTAGTCTCCTCGACCCTT	AC PEG R13-3 HP/ACP
L3-2	GCTAGCACACAGGATCCCTCTTTATTAGCACTTCAA	AC PEG R13-3 HP/ACP
L3-2	TCTACACTCCGCTCCTTGACCTAATTTAAAGACCTTGA	AC PEG R13-3 HP/ACP
L3-2	ATGCATAGCTGCCCTTCTTATCCGTTTCCAACTACA	AC PEG R13-3 HP/ACP
L3-2	ACTGGGAAGTACGCTGTCAGGCATTTGCTAACTAAA	AC PEG R13-3 HP/ACP
L3-2	GCCCGAACCCGAAAACCGATCGCCTGAATCCCAATTGA	AC PEG R13-3 HP/ACP
L3-2	GACGCCGAAACACTAAGCTTTTAACACTTACGATATGA	AC PEG R13-3 HP/ACP
L3-2	ACGCAGTGCCGCCGAATCCTGATCCCCTAACTTTC	AC PEG R13-3 HP/ACP
L3-2	TCGCGGAAACCTGCCCCTGCATCGTAGCCATCCAC	AC PEG R13-3 HP/ACP
L3-2	TGGGTACACATCCGGCATGCCAATAACGCTTAAGT	AC PEG R13-3 HP/ACP
L3-2	TTGCAGACCTCATTTACGCACTTGGGACTTCTGCCA	AC PEG R13-3 HP/ACP
L3-2	ACGCCTGTACGATGTCCTCGGTCTCATTTTATTTC	AC PEG R13-3 HP/ACP
L3-2	ATGCGAAACTGTAAGCACCCTTCCACCTTGTACCATGA	AC PEG R13-3 HP/ACP
L3-2	GTTCGGGGTGCATGTCGTGAAGCCGCTAACCTCTT	AC PEG R13-3 HP/ACP
L3-2	CATGCGCATATCGCTCCGTTCGTTCCTCAATTTCCA	AC PEG R13-3 HP/ACP
L3-2	TGCTCAGTCAAGCGAGTACCACTACGCCTATTCCGTGA	AC PEG R13-3 HP/ACP
L3-2	GCGTTGTCCGTGTCCATCCATCTTGTCATTTGTTT	AC PEG R13-3 HP/ACP
L3-2	AATGCGTCCGACCTAACTGTTGCGATTCTTCTTTT	AC PEG R13-3 HP/ACP
L3-2	TGCTAAACGTACTGGGGCTTCCTCAGATCTTTGCTTGA	AC PEG R13-3 HP/ACP
L3-2	TAACGTACAACCGGGCGCACAGGCCATTCTTCTAC	AC PEG R13-3 HP/ACP
L3-2	ATTATCCCAGCGATCCCGAGTCCCGGCATTTACTG	AC PEG R13-3 HP/ACP
L3-2	GCGATCGATATGTTGCCTATCCTCTTACGACATCT	AC PEG R13-3 HP/ACP
L3-2	AGTCCCAACTGCAGGGTTTATACCTCTGGTTCTCTC	AC PEG R13-3 HP/ACP
L3-2	TGTACCCCCGCCGTAATCATCTATCTTGTCCCCGAA	AC PEG R13-3 HP/ACP
L3-2	ATACGTTCCGGCCAACTGAAACGGAGTTCGGGTCT	AC PEG R13-3 HP/ACP
L3-2	GCACACGCCCACATTGTCCTACTAGCTATTTTATTA	AC PEG R13-3 HP/ACP
L3-2	GCAGGCTCGCGTAGCTTCAAACTAGCAGACCACGT	AC PEG R13-3 HP/ACP
L3-2	TATGCGACCCGTTAAACCCGTACTCTTCCTAAACT	AC PEG R13-3 HP/ACP
L3-2	AATCATTGCAGGTATATGCGAGCGAACTACGATTC	AC PEG R13-3 HP/ACP
L3-2	GCTGGCACTGCGAATATCGATCTACACTATCCCACTGA	AC PEG R13-3 HP/ACP
L3-2	ACTGACTGCATACATCCGCATATTAAACCCGTATT	AC PEG R13-3 NACP/ACP
L3-2	TGAACCTGCGATGGTCCGTGCGAACCCGATCTCACA	AC PEG R13-3 NACP/ACP
L3-2	ACATCTCCAGGATTCCCCTTCAGCCATGGCCCTACA	AC PEG R13-3 NACP/ACP
L3-2	GCAGGTGGTGCAGGTTATTCATGCGAAAGGGTACTGA	AC PEG R13-3 NACP/ACP
L3-2	TCACGTCCCCAACAACCCGGAGTAATTCCCTGCCA	AC PEG R13-3 NACP/ACP
L3-2	ACGCTCAGCTGGCATGTACCCCCCCTCTCTACACTTGA	AC PEG R13-3 NACP/ACP
L3-2	ACTCGCGTGTCCAACACGGACTGCAGTAGCAATCCA	AC PEG R13-3 NACP/ACP
L3-2	GCGGTGGAAACGTAATCGGACACTGCGCATGCGACA	AC PEG R13-3 NACP/ACP // AC PEG R13-3 ACP/HP
L3-2	GCACTGCCAACTTTCTTCTGGGGACTATTTAGCTTTGA	AC PEG R13-4 ACP/HP
L3-2	AATGCATTGCGTTATTTCAATTGAGGCGTCCTAAAA	AC PEG R13-4 ACP/HP
L3-2	GCAGTCTAGCGCCCGCTTGTACCACATCCTCGCTTTGA	AC PEG R13-4 ACP/NACP
L3-2	GAACGAGCCCGGATGTTAGGATCCTCGATTTGCGTA	AC PEG R13-4 ACP/NACP
L3-2	ATCGTAACGGACTGCTATTTGTACGGATCCCTATAA	AC PEG R13-4 ACP/NACP
L3-2	AGTTGACCACGGAGTGTACTGCAATGGAGTGTACCGA	AC PEG R13-4 ACP/NACP
L3-2	ACGACTATCGTACATGTGCGTAGTTTAGATTCCAA	AC PEG R13-4 ACP/NACP
L3-2	ACTAACTGCAAGCGCCCTTGGCCCGATTTGACCTTTGA	AC PEG R13-4 ACP/NACP
L3-2	ACTACCGCAAACTGCACTGTTTAAAACTCCTTGAA	AC PEG R13-4 ACP/NACP
L3-2	AGCCCGTTGCTACGTTGCAGTAGGTGTAACTTCACTGA	AC PEG R13-4 ACP/NACP // AC PEG R13-4 HP/NACP
L3-2	AGTGCTGCCACTAAGCTAGAAAAGTTTTCATGCCC	AC PEG R13-4 ACP/NACP // AC PEG R13-4 HP/NACP
L3-2	GGTACCAAAAGTACTGCCATGAGAGCCACTTCCCAA	AC PEG R13-4 HP/ACP
L3-2	ATGCTGCGGTAATGGAGCCGGTTCTTAAACTGCCT	AC PEG R13-4 HP/ACP
L3-2	TAGGCACGTGCATCAGGCGTTCTTTGCCCCTGTTTA	AC PEG R13-4 HP/ACP
L3-2	GCGAGCAGTCCATGGCCCATCCTCGACTTAACCTCA	AC PEG R13-4 HP/ACP
L3-2	GCACCCGAGCCTAATAGTCCTCTATTCCCCTTCCA	AC PEG R13-4 HP/ACP
L3-2	AGTTACTGACAGGCGCGTCTTTCGCAACACTTTATA	AC PEG R13-4 HP/ACP
L3-2	TGTGCAGTCAGTGAACGGTGACCTAGTTATGATTT	AC PEG R13-4 HP/ACP
L3-2	GGTAGCAGGCATACCCTACGGAACAGTTCTGTGGCA	AC PEG R13-4 HP/ACP // AC PEG R13-4 HP/NACP
L3-2	CATACGCACGGTCCTCTACTATAATTGTCCACCAA	AC PEG R13-4 HP/ACP // AC PEG R13-4 NACP/ACP
L3-2	AGGGCAACGAACGCAGGAATCCCTCATTCCTACGG	AC PEG R13-4 HP/NACP
L3-2	TGCGAGGCTAGCTTGTTGCCACTATTTGGTCCTTATGA	AC PEG R13-4 HP/NACP
L3-2	TGACCTCTGCAGTGGCCAGCCCATTCTTTAGCTTC	AC PEG R13-4 HP/NACP
L3-2	TGTACGTAGGTAAGCGATACACACTGCACCCCTACTGA	AC PEG R13-4 HP/NACP
L3-2	TCCCGCAATTACGCAGACCGACTACGATTCCAAAA	AC PEG R13-4 HP/NACP
L3-2	GGTCATGGCGCAACTTCATCTTTTCACACCTGATTGA	AC PEG R13-4 HP/NACP
L3-2	ATCCTCGTTACGTGCACGGACTTCTCATGCGAACT	AC PEG R13-4 HP/NACP
L3-2	GCCCAGGTTTGACGACTGCCGTGCGCTCGGTCTTAA	AC PEG R13-4 HP/NACP
L3-2	TTACTGCAGGTGCGATCGCGTTCTCCAACATCTCT	AC PEG R13-4 HP/NACP
L3-2	GTGCGCCTACATATATCTCGGTTACAACCTTTTTC	AC PEG R13-4 NACP/ACP
L3-2	TGTACTGAGTGCACAACACGTGATGATGATATCTT	AC PEG R13-4 NACP/ACP
L3-2	GCGAGAGGATCACCGTGAGGCTTCCCAACTATTTTA	AC PEG R13-4 NACP/ACP
L3-2	GAAACGGCCATGAACCTTTTAATCTTTCCACCTTT	AC PEG R13-4 NACP/ACP
L3-2	GCGCAGTCCGTCCACATTTGGTCTACTGCTTTCCT	AC PEG R13-4 NACP/ACP
L3-2	CACACCGACGAAACTGTCCTCGCCTACTACCTATC	AC PEG R13-4 NACP/ACP
L3-2	TGCATCCCACCACTATGATATACCTAATGCCCTCT	AC PEG R13-4 NACP/ACP
L3-2	ACTCAGCGATGCCCTAACTTGGACGTTCGGCTACT	AC PEG R13-4 NACP/ACP
L3-2	AGTGAGGCGTCACGGCTATTACTCCGTGCTAATTT	AC PEG R13-4 NACP/ACP
L3-2	GCGAGGCGCCCTCCAACCCAACCCATTCAATGGTA	AC PEG R13-4 NACP/ACP
L3-2	TGCAGGCCGCATCACCTCTTGTGCCGGTTCATCAAA	AC PEG R13-4 NACP/ACP
L3-2	AGCGGTCACCGCCTATGGTTATTCATTTTTCTCTTA	AC PEG R13-4 NACP/ACP
L3-2	ATGCGCGAGTCATAAGGCGTTTCTTTTCACTGGCT	AC PEG R13-4 NACP/HP
L3-2	ATGCGACATGCGTTACAATAATCCGCGCAAGCCGC	AC PEG R13-4 NACP/HP
L3-2	AGCACCGACGTGATAGGACTGTAATGCCCTCCTCT	AC PEG R13-4 NACP/HP
L3-2	AACACACTGCGCCTTTACTTTAATTTTCGATTATTA	AC PEG R13-4 NACP/HP
L3-2	ACCACGTTGGTTATTGCCCTGCTTTGAAGTCTTACGA	AC PEG R13-4 NACP/HP
L3-2	GAGTGCGCGTACAATTTGTCCTCTTGCCGCTTTTT	AC PEG R13-4 NACP/HP
L3-2	TCAGGCGGGATATGCGCTCAGGGAAGCGGGGAGCAA	AC PEG R13-4 NACP/HP
L3-2	TAAGTCATGGGCCTCATCTATACCTGATCGATCTC	AC PEG R13-4 NACP/HP
L3-2	CAACAGTCATGTCACCCTATTATTTGCTTTCATTCA	NAC PEG R9 ACP/HP
L3-2	TGCTGTCAACGCGAAGATCTTTCTCTTTTATTCTT	NAC PEG R9 ACP/HP
L3-2	GCCACAACACAATTCTTCCGCCATCACTGCCCAA	NAC PEG R9 ACP/HP
L3-2	CTTGCGATATTAACTTTCCATCACTTTCCTTCTTT	NAC PEG R9 ACP/HP
L3-2	CACTGCCACGTCAAATGCCTCTTTCATTTCCATTT	NAC PEG R9 ACP/HP
L3-2	TACGACTCATACTTCCATTCCGCCTAACCTTTTCCA	NAC PEG R9 ACP/HP
L3-2	CATGCAGCCCCACACCGCTTTTATATTGTTTTCTC	NAC PEG R9 ACP/HP
L3-2	CATGCCATATGTCCCATCACTTACCTACCATCCCTA	NAC PEG R9 ACP/HP
L3-2	CATGCGCCGATACCCATTTCCCAATTCCTCTTCAA	NAC PEG R9 ACP/HP
L3-2	GGCCACGTAACAGCTACTCAACGCGCAACACTAAC	NAC PEG R9 ACP/HP
L3-2	CGAACAGTGGTACACGACGTAGTGCACTCTTTTTATGA	NAC PEG R9 ACP/HP
L3-2	CATGCATAGGCTCACTCCTGGAACACTACCTTTAT	NAC PEG R9 ACP/HP
L3-2	TATGCCCCACGATAATTTCCTCTTTTTGCATATTT	NAC PEG R9 ACP/HP
L3-2	TATGCGGCGAACGCCTTCTATTTCCTGGTTCTCTT	NAC PEG R9 ACP/HP
L3-2	GAGACACGCCACTCTCACGACACGTTCCTTATTTCTGA	NAC PEG R9 ACP/HP
L3-2	CACTGCGGTCGAGCCTCCTAATTGTTCTCACCCTTA	NAC PEG R9 ACP/HP
L3-2	GCCTGACCACCCGTATAATTTACCGCCTAAACCTT	NAC PEG R9 ACP/HP
L3-2	ATTGATCTGCATGTGCCATTTTCCCACCTTTGTTT	NAC PEG R9 ACP/HP
L3-2	GCACATGCGTACTCTCATTAACTTCATTACCATCC	NAC PEG R9 ACP/HP
L3-2	GCGATTACCCACTCTTGTAAACTAATTTGCCCATT	NAC PEG R9 ACP/HP
L3-2	GCGTATCACCATGGCTCACTTTTCCTATCTCCTTT	NAC PEG R9 ACP/HP
L3-2	GCGGCCACACTTTGCCTTCTTATTCGTTAATTCCTA	NAC PEG R9 ACP/HP
L3-2	CATGCGATCCAATCCTATAGTCCTTGGACCTTATA	NAC PEG R9 ACP/HP
L3-2	ACCACCAAATCCCCAACCACTTTTCCGCTTATCCCA	NAC PEG R9 ACP/HP
L3-2	CATGCGATCCCTCACACAACTTTCATCCCAATACC	NAC PEG R9 ACP/HP // NAC PEG R9 NACP vs HP
L3-2	TGTACACCTGCAATGCGTGGTATTACTTTGTTCCTTGA	NAC PEG R9 ACP/NACP
L3-2	TGCACTGTAGGTCATTTCGTTTACTTGCCACCATC	NAC PEG R9 ACP/NACP
L3-2	ACGCACGTGCAGTCGTATCCCGTTTCTTGCGCTTTA	NAC PEG R9 ACP/NACP
L3-2	GGTGCCGTTGAGGTATACGGACCGTGCAGGCCATCA	NAC PEG R9 ACP/NACP
L3-2	GCCCAGCTGCGGTCACTTGCCCAGCCATTCCACCAA	NAC PEG R9 ACP/NACP
L3-2	TCCACATGCCGTTGAACTCTTTATTCCCTTTACCTTGA	NAC PEG R9 ACP/NACP
L3-2	ATGCACTACGCAGATGCAAACTATCTTTCGCCTTC	NAC PEG R9 ACP/NACP
L3-2	GATGTAGCTGCCACGAGTGCGTATACTCCTTTATCTGA	NAC PEG R9 ACP/NACP
L3-2	TCACGACGTACAAAGGTTGGCGTACTTACCTTACTGA	NAC PEG R9 ACP/NACP
L3-2	TGTACAAGTCAGACGCGCCCAACCCTGTTTACACTA	NAC PEG R9 ACP/NACP
L3-2	GCCGAGTCAATCAAGCTCGGATTACAGTGTTTACC	NAC PEG R9 ACP/NACP
L3-2	GTCGTGCGAGGTCAAGTACTCCTATTCTCTCTAAA	NAC PEG R9 ACP/NACP
L3-2	TGGAGGGCCGAGTGGTGGGGGTTTGAGAAGCATTATGA	NAC PEG R9 ACP/NACP
L3-2	GACCTAGAAGAGGGCGCTTAAAATTGGGAGTGGTT	NAC PEG R9 ACP/NACP
L3-2	TACTGCAGGTACAGAGTATCTTCATCCACCTCCAT	NAC PEG R9 ACP/NACP
L3-2	TGTAACAGCAGTCGCGGGGAATTATTGGCTCTTGAA	NAC PEG R9 ACP/NACP // NAC PEG R9 HP vs NACP
L3-2	ACCACGCACTCAGGTTCATGCATCTTGAACTTTAC	NAC PEG R9 HP vs NACP
L3-2	GACCGTCGCAGGCCGTGGCTAGCAGGACGTTGGCTA	NAC PEG R9 HP vs NACP
L3-2	ATGCCGGGGTCACGACGTTACCGCACTCCATCTAT	NAC PEG R9 HP vs NACP
L3-2	GACATCCTGGAGGTCCTAACTGCGGTCTCACACTTGA	NAC PEG R9 HP vs NACP
L3-2	GACGAACGTGCTGTTGGTATTTTTTGAACTCTTATTGA	NAC PEG R9 HP vs NACP
L3-2	ACTGCTGGCACCGCAATCTACCTAAAGTTTCCGTTA	NAC PEG R9 HP vs NACP
L3-2	TATGCCCGCCTGACTCTCTTATTACTGGTTCCGAC	NAC PEG R9 HP vs NACP
L3-2	TTGTGACGTCTCGTGCGCATTACCGGTTAATATTT	NAC PEG R9 HP vs NACP
L3-2	ATCAGCAACGCCCAGTGGTGCAAGCTTTACCCTTT	NAC PEG R9 HP vs NACP
L3-2	GTCACGGAAGCAGTTACGAACGATGCCCTTCCATC	NAC PEG R9 HP vs NACP
L3-2	TACCTCAACCGCGAACTTTGCTACGTTTTGTAGGG	NAC PEG R9 HP vs NACP
L3-2	TACGCTGTCGTGTGAGGCCCTACCGCTCCCCTATC	NAC PEG R9 HP vs NACP
L3-2	GACTACCGTACGTGCATGGCCCCCAGTTACACAATA	NAC PEG R9 HP vs NACP
L3-2	ACACCACGCCTCTGCCGGTGGACGTACTGCCCATTA	NAC PEG R9 HP/ACP
L3-2	GCCACGTAGAACACCCATCCTGATCCATACAATACTGA	NAC PEG R9 HP/ACP
L3-2	ACCCACGCCTACCCTAATCCTTGTCTGTTATTTTC	NAC PEG R9 NACP vs HP
L3-2	TTTAACGTAGTGAGTCACCATTGATCCTTTAATTT	NAC PEG R9 NACP vs HP
L3-2	CATGCCGAATAATCTCTTTCGTTCCTGGTCCTTTTA	NAC PEG R9 NACP vs HP
L3-2	CATGCGCACTTTCCTCACATGATACCCTGCATGAC	NAC PEG R9 NACP vs HP
L3-2	CATGCGAACAACCTTTACCATTCACTAGCACCCCT	NAC PEG R9 NACP vs HP
L3-2	CATGCGCATCCAATCACACTTTTTAATTTCATTTC	NAC PEG R9 NACP vs HP
L3-2	GCCGCAGCCATCATCTACGCTTCACACTCATCACCA	NAC PEG R9 NACP vs HP
L3-2	CATGCGACACGCTCTATCGCTTTCACATCTTCGCTTGA	NAC PEG R9 NACP vs HP
L3-2	GGTACGCAGGCGCGATTTGTACATTTTTGATCCTGA	NAC PEG R9 NACP vs HP
L3-2	CATGCCGCCAAACCACACTGTTCCGTCTTACTTATGA	NAC PEG R9 NACP vs HP
L3-2	ATGCCTAGCAGCCAAGCAATGCCTTTCATTTATTC	NAC PEG R9 NACP vs HP
L3-2	TCTAACGTACTATCATGTGCCACGCCTTCATTTCCTGA	NAC PEG R9 NACP vs HP
L3-2	GCAACCCGACCTCGCTCCAACCGCTTACGACTCCTA	NAC PEG R9 NACP/ACP
L3-2	GCACCCCACATCCCACGATCCCATGGATACCCGCCA	NAC PEG R9 NACP/ACP
L3-2	AACCACGAAGGTACGGACACACTTTACATACCCTTA	NAC PEG R9 NACP/ACP
L3-2	ATGCGCACCCGCTATCTACCCGTGACACACGCCTTA	NAC PEG R9 NACP/ACP
L3-2	TGAAGCCAGCTGACGTACATCCACATATTCCCTAC	NAC PEG R9 NACP/ACP
L3-2	GCCAACCTCACCACCGGTACGCCTTATCGCTAATTA	NAC PEG R9 NACP/ACP
L3-2	AGTCACACAAGCCTCCGATTCATTCTTCTAAACAT	NAC PEG R9 NACP/ACP
L3-2	ATGTACGCGGTACCCATCACACACTATGTGTCCCTTGA	NAC PEG R9 NACP/ACP
L3-2	ACGGACATGCGAGCAACAATGAACGTCTTTTTTTC	NAC PEG R9 NACP/ACP
L3-2	GCGAACCGGAACTTAATATCCTTGTAACCGCTATC	NAC PEG R9 NACP/ACP
L3-2	TCAGTACCGCCATTCCCAAAAATTTTTCCCCAACA	NAC PEG R9 NACP/ACP
L3-2	ATCTCGAACCACCACCTTCCATCCCTTATGTTGTC	NAC PEG R9 NACP/ACP
L3-2	TCAACCAACTCACCCTCATTTACTCGCATAACATTA	NAC PEG R9 NACP/ACP
L3-2	CATGCGCAGGTATCTTGCTACACTATTCTCCCGTTTGA	NAC PEG R9 NACP/ACP
L3-2	TTGGTACCCGATAGAATCTAGTTTTTGTAGCCAAG	NAC PEG R9 NACP/ACP // NAC PEG R9 HP vs NACP
L3-2	TCAACTGCCACCGACCCCAACCCGCGACCCATCCT	NAC PEG R9 ACP/HP
L3-2	GGGGCATGTACCAACCGTTATTTACTCTACTGTGC	R7/8 ACP/HP
L3-2	GCGATAGCCTTAACTTGCCTTCTGTGAACTCGCCT	R7/8 ACP/HP
L3-2	AACCGGAACTAGGTGTGGGACCTGAAGGCATGGACGA	R7/8 ACP/HP
L3-2	CATGCGGAAGCTTTCTCTGTTGATGATGAACCCTTTGA	R7/8 ACP/HP
L3-2	TTACCTACCTGGTCAGGCATAACATTTAGTTCCTC	R7/8 ACP/HP
L3-2	GCGTGCCAAGGTACGGAAGGTCCATGCAACGGTTT	R7/8 ACP/HP
L3-2	CCGCGGACCTAGCGAGGACAGCGCATTGCTAGCTA	R7/8 ACP/HP
L3-2	CGTGTACCGCTTGTACCGTACAAAGTCACCTTGTTA	R7/8 ACP/HP
L3-2	AAGACCGCGTGCCAGGTCAACGTACGCACATGCAATGA	R7/8 ACP/HP
L3-2	GCATCGTGTCCATGCCCAAATGGTTCGTCTTTTTA	R7/8 ACP/HP
L3-2	TGCTAGGTGATGAATTAATTTGGTCTCTTTTTGGT	R7/8 ACP/HP
L3-2	GCATAGCGGTTCACATTATTTTACTCTACCGTGCC	R7/8 ACP/HP
L3-2	ACGCGTGCTAGGACGGACTGAACGGTAAAACTAAG	R7/8 ACP/HP
L3-2	CATGCGCGCTCCACTGGTCTTAATTTTCCTCCATGA	R7/8 ACP/HP
L3-2	ATCGTAGTACTGTAGGGCCTCTGTTTCACTCAATATGA	R7/8 ACP/HP
L3-2	ATGCACTGGACGCGCATGTCGTTTCATTTCTCCATTGA	R7/8 ACP/HP
L3-2	CGTGCCACCGCTGGCTTCCTACTTCGCTTTAACTATGA	R7/8 ACP/HP
L3-2	AATGCGCGCTAAAGAAGGACTTGTCTTGCCAGCCC	R7/8 ACP/HP
L3-2	CACGCCCCAATATGCCATACTCTACTGTGCCCCTT	R7/8 ACP/HP
L3-2	GAGCGGAACTAGCGATGCGTACAAGGTTAATTTCTA	R7/8 ACP/HP
L3-2	GAACGGATCGTAGTGAAACAGGACTGGAGCGGCCC	R7/8 ACP/HP
L3-2	TACGCAGGAGGGCCATGACGCTGACTATACGCTTTTGA	R7/8 ACP/HP
L3-2	AACACTCTACTGTGCCTCCACGATATTTTCATACT	R7/8 ACP/HP
L3-2	GCCTACAGGATTTTTGATTGATCGATTTCGCTTCT	R7/8 ACP/HP
L3-2	ACATGCCGGCGTTGATACTCTACTGTGCTCCATTATGA	R7/8 ACP/HP
L3-2	AGGACAGGCGGGTTTTGCTGACGTTGTCTATACTG	R7/8 ACP/HP
L3-2	AAGCACGGGCTGCATTCGATTCAGGTAAACAATT	R7/8 ACP/HP
L3-2	TCTGCGTGCTAAGAGCGGCCCTGTAGTTGCGCCTTGA	R7/8 ACP/HP
L3-2	TACTCCACTGTGCATCCGATCTTCTTCCCCAACTC	R7/8 ACP/HP
L3-2	TCTCCACTGTGCCCGTAACTTTTCTTTTACTGTCCGA	R7/8 ACP/HP
L3-2	GTACCGGACCTAGGGACTAACGTACTGGCACCTCT	R7/8 ACP/HP
L3-2	GCGTGCCAACGATTCTGCGCTGGGCTAGTACCATTA	R7/8 ACP/HP
L3-2	CTGGTGCTGCACCGTGTCACCTATCTTTACGCATTA	R7/8 ACP/HP
L3-2	CCGGGCCTAGGAGGACTGCATGACCCCTTTAACCAA	R7/8 ACP/HP
L3-2	AGCCCGCGTGCCTGGGAGACGACCTCCGACTTGCG	R7/8 ACP/HP
L3-2	GTAGTGATGCCACCTCAACTGTGCCCTTGTTTTCT	R7/8 ACP/HP
L3-2	AGAGCCTGGGCTTGCTAGCTGGATTTGGTCACGAAA	R7/8 ACP/HP
L3-2	ATCGTAGTACTGTGGTCCGCCACTACCCGAACTATGA	R7/8 ACP/HP
L3-2	GTAAACTGCGCTCTTCTTCGCCCTCCCCTGTCTCGGA	R7/8 ACP/HP
L3-2	TCGTAGGACAAAGGCACTGGTTGAATCTTTTCTAT	R7/8 ACP/HP
L3-2	ACACCCGCATGAGGTATCCTGTGGATCGTGGGACGGA	R7/8 ACP/HP
L3-2	TTCCTGCAGTTCTATTCTCTACTGTGCCCTTTGTTA	R7/8 ACP/HP
L3-2	CCGGGCCTAGGACGGTTCCACAGTCAGCGAATCCT	R7/8 ACP/HP
L3-2	GACTGCTCTCATAGTATGAACTCCACTGTGCCCTTGA	R7/8 ACP/HP
L3-2	AACGCGCGCTTGGGATGTATGCATCATCTAGATTT	R7/8 ACP/HP
L3-2	GCCAGCTTTCGTTCATATACCACTATCGCTTTGTA	R7/8 ACP/HP
L3-2	ACTGCGCTAATGCCCGCTTAACCTCCATGATTGTT	R7/8 ACP/HP
L3-2	TACCGCGAGCTTGGGAAGTGCTGCTACGTCTGCCGA	R7/8 ACP/HP
L3-2	CACGACGCACCTTACCGCTTTCTATTTTTCCGCTT	R7/8 ACP/HP
L3-2	GAAGCCGCGCGCCAAGCAAAGGGTACTGCCCCTCT	R7/8 ACP/HP
L3-2	ACGCCTAAGTTGCCTCTACCGTGCCGAGCCCTCCA	R7/8 ACP/HP
L3-2	TACCGACGCGCTATTTTCTACTCTACTGTGCTCAT	R7/8 ACP/HP
L3-2	ACCATGCGCGCAACCTTCTCTACCGTGCATCTTTTTGA	R7/8 ACP/HP
L3-2	ATCGTAGTACGAAGCTAGCCATAACCTGTTATCTCA	R7/8 ACP/HP
L3-2	GCGTTATACCTCCACTGTGCTCAATTTTCATCTAAA	R7/8 ACP/HP
L3-2	GGTATGCCCGCTTTTACTCTACTGTGCCCGACATA	R7/8 ACP/HP
L3-2	TCCCATCGCCGGACGCTCCATATCTTTCGGATCCT	R7/8 ACP/HP
L3-2	GAGTACGGAATCGTGTCATCAGCTGGATACTTTTT	R7/8 ACP/HP
L3-2	GCACTTGGCCGCTTTAACTACTACGCTTTGTCCTC	R7/8 ACP/HP
L3-2	TCACCTACTAGGTCCATCCAATACTTATTGTCCCA	R7/8 ACP/HP
L3-2	GCGCGCTAACGGACAAATCCCCTAACCTCGATAAA	R7/8 ACP/HP
L3-2	GTGCAACACTAAGTTGACCGGATTGAGTCTAGCGAA	R7/8 ACP/HP
L3-2	ACAGTCATAACAGACTCCGCTGCGTGCTAAGCGGATGA	R7/8 ACP/HP
L3-2	TGCGGAGCTAGCAACGAGGGTAGAGTGCGAATTCC	R7/8 ACP/HP
L3-2	CGTGTACGCCAGTGCCGTGCAGTCAGGCGATCTATGA	R7/8 ACP/HP
L3-2	GCGTGCTAAGGTACTGTACAGTCTACGCCTATGTT	R7/8 ACP/HP
L3-2	GAAGAGCCCCGCCTGCTTCCTTATCCAGATCATGCGA	R7/8 ACP/HP
L3-2	TCTATCAACTCGCCCCAAATTACCCGCCCCACATA	R7/8 ACP/HP
L3-2	GCGCGCTAACGGGTATCTGCAGGTCCTACTAGTTTA	R7/8 ACP/HP
L3-2	ATGCACCTGTCTGTCAGTCCCCGCTAGGCCATATT	R7/8 ACP/HP
L3-2	ACGCGTGCCTGGTTTACTGCAGACGAGCCCCTTCATGA	R7/8 ACP/HP
L3-2	CATGCGGCAAGCTTTTAACTCAGCTTTATCTCATA	R7/8 ACP/HP
L3-2	GCACACACACTTTACTCTACCGTGCCATTTTGAAGTGA	R7/8 ACP/HP
L3-2	CTTAGGCAATGACGTGCCCTTATGCGACTTCGCCCA	R7/8 ACP/HP
L3-2	ATTCTCTACCGTGCCACATTTTATCCTCTGCAAAC	R7/8 ACP/HP
L3-2	GCACCGTTTCCACCGCGCGTGGATCTTCCCAACTTTGA	R7/8 ACP/HP
L3-2	ATCTGCGGGCATCCATAGATAATACTCTACTGTGCTGA	R7/8 ACP/HP
L3-2	GCGGACCTAGCTTACGGACTGTAATTAACGTTTTT	R7/8 ACP/HP
L3-2	GCGCGATACGACATCTCCTTAGCTTTTGTTTTGCT	R7/8 ACP/HP
L3-2	GGGGTCGCGTGCCAGACCACGACTCATGTCTGTGC	R7/8 ACP/HP
L3-2	CATGCAATTCTTCGCTTCCTATTCCTTAAGCTTGTA	R7/8 ACP/HP
L3-2	CCATGCGCCCGGTTGAGATTTAACGGATCTCGCTTTGA	R7/8 ACP/HP
L3-2	AAATCATTCCTGTGGTCTCTCTACCGTGCCAATAT	R7/8 ACP/HP
L3-2	GCGGTGACCTCTACTGTGCGCCCCAAGCCTTAGTT	R7/8 ACP/HP
L3-2	CATGACATTTTCTCCACTGTGCTTGTAATTAGTATTGA	R7/8 ACP/HP
L3-2	ATCGTAGAACTGCAGACCCGCATGGCTACCTTTGT	R7/8 ACP/HP
L3-2	AACTCCACCGTGCCCACTTCTTGTTTCATAGTTTAA	R7/8 ACP/HP
L3-2	GATAAGTCACGGACGGTTTCTCTACTGTGCCTTTT	R7/8 ACP/HP
L3-2	TGCGCGCTAAACACTGCAAGTCTAGCCCCGCATTC	R7/8 ACP/HP
L3-2	GCTAACTGCTTGGCGTGCGAGCTGAACCAACGCTTA	R7/8 ACP/HP
L3-2	AACTGAAGGCCAATTAAACTCCACTGTGCTAATCT	R7/8 ACP/HP
L3-2	ACTGCAGAGTATGCAAGCTTGACCACCATACGCTTTGA	R7/8 ACP/HP
L3-2	GACTGCAGGGTGTCACCTCTACCGTGCCATGAGGT	R7/8 ACP/HP
L3-2	CATGCAAGCTTGGATTTTCTCACGTTTCATTGTTA	R7/8 ACP/HP
L3-2	ATGCGCATCCCCTCTACCGTGCAATTTTCCATCCCTGA	R7/8 ACP/HP
L3-2	GCACACCTCGCTTTAACACTTGTAACTACGCTTCA	R7/8 ACP/HP
L3-2	TCACCTACTAAGGACTGATAGCTGCCTACATTGTT	R7/8 ACP/HP
L3-2	GCGGATAGGACAATAACTTACTCCACTGTGCCATC	R7/8 ACP/HP
L3-2	ACCGCGTGATTGGAAGATACTGCGTCTTCGATTTAA	R7/8 ACP/HP
L3-2	CCACGAGTCTAGGGGCGTAACGCAGTAAGGCATACA	R7/8 ACP/HP
L3-2	GACGCGCGCCAGACAGGGAACTGCACAGGCATGCCA	R7/8 ACP/HP
L3-2	ACATGCGTGCTAAGGTACTACTGGTGTCGAACCTTTGA	R7/8 ACP/HP
L3-2	GACGTCATGGCCACCCTAGCTTCATTTCTTGCTTT	R7/8 ACP/HP
L3-2	GCCATAACCTATCTCTACTGTGCTAAACCGGTTACA	R7/8 ACP/HP
L3-2	CCGAGACTAGGACCCCTGTGTTCATGCGCTATTTC	R7/8 ACP/HP
L3-2	GCTAACTGCAGGCACAGCCTAAGAAACCTCATGTA	R7/8 ACP/HP
L3-2	CATGCGCAGGCTTTCTCTTTAGTTCTCTTCTGGTTGA	R7/8 ACP/HP
L3-2	ATCGTAGGACTGCGAAATCATTGCGGGTTTATTGT	R7/8 ACP/HP
L3-2	TGCAGTCTAGCCCGCTTAATGTATTCCTTGATTCTTGA	R7/8 ACP/HP
L3-2	ATCGTAGTACATACAGTGCGTTTCGTAAATTGCCT	R7/8 ACP/HP
L3-2	GCGCCCCGACTGCCACTAGCTTTTAATTCTCGCTT	R7/8 ACP/HP
L3-2	GCGTGCTAGCGTACTGCATGGATACTTTGGTAGCT	R7/8 ACP/HP
L3-2	GCGACTCTACGGAAATTTGGGATCTCTACCGTGCCTGA	R7/8 ACP/HP
L3-2	TGCTAGCTGGCCCATACTCAACTGTGCGTTACTCAA	R7/8 ACP/HP
L3-2	ACTCTGCATCCTTCAACTCTACTGTGCGGTTATTT	R7/8 ACP/HP
L3-2	TGTCTGGATGCCATGCGCCACGCTTTTCTCACTATGA	R7/8 ACP/HP
L3-2	GCGCATAGGCTTTTTATATTTATTCTCTATGCTTT	R7/8 ACP/HP
L3-2	GCTAACTGCAGGGCACACAATCTCTTAAGGCTTAATGA	R7/8 ACP/HP
L3-2	TTCTGCGCAATTTCAACCCTCTACTGTGCCCAATTTGA	R7/8 ACP/HP
L3-2	GCGTGGGCCTGGTCTTTACTACTAAACAAATTGGT	R7/8 ACP/HP
L3-2	ATCGTAGTGCTGCAGGATCTACCTACATTATTCTGGA	R7/8 ACP/HP
L3-2	TCACCTACCAAGTCTCCAATCATTGCACCCTCTAC	R7/8 ACP/HP
L3-2	AACCGAACGTCCGATAAACTCGCCCTACTAATACT	R7/8 ACP/HP
L3-2	GCGTGCCAACAACCTGCGGACAAAAGACCCCCTAAA	R7/8 ACP/HP
L3-2	ATTGCGGATCGTAGCTCTAACTGCGCATGCGGTACA	R7/8 ACP/HP
L3-2	GCCTATCAATGTCTCTCTACTGTGCCGGACTTTTTA	R7/8 ACP/HP
L3-2	AGGACTGCCCCCGCCTGACTCTACTGTGCCATCTCA	R7/8 ACP/HP
L3-2	TCGTAGTACAGCAGACCCTCCCTACCTACAATTGGTGA	R7/8 ACP/HP
L3-2	GCCGCTGACTGAGTTCTCTCTACTGTGCGTATTTT	R7/8 ACP/HP
L3-2	GCGTACAGAACCTCTACCGTGCCCACTCACTTCCATGA	R7/8 ACP/HP
L3-2	GCGATTATATTAATTTCTCTACCGTGCGATCCCAA	R7/8 ACP/HP
L3-2	CATGCGACAAGCTTCCATTAACCATCCGCTATTTATGA	R7/8 ACP/HP
L3-2	GCAGTCTCATCTGTCTTCTCTACCGTGCTCGAATCA	R7/8 ACP/HP
L3-2	GATCGTAACGCACTGAGGGTCAGGCATTACCCGCC	R7/8 ACP/HP
L3-2	TTCGTAGTACCAATAGTCAGTAATGCCCTTTCGCC	R7/8 ACP/HP
L3-2	GCCAGCAGCCCTGAACTCCTCTGAAGCATCGCCGCA	R7/8 ACP/HP
L3-2	TGTCAGGCGGTAGTACTCTCCACCGTGCCTATTGTTGA	R7/8 ACP/HP
L3-2	TTACCTACCAAGGCACGCCGTTTTATATAAGGTGG	R7/8 ACP/HP
L3-2	ACCTCTACTGTGCCGATTCCATTGTTCTTCCACTC	R7/8 ACP/HP
L3-2	GTCTCCGGCGATATCTCCACTGTGCCCTTCTCTAT	R7/8 ACP/HP
L3-2	GGTCATGCCGCTAGGGGCGAACTCCTCTGAGCCTGTGA	R7/8 ACP/HP
L3-2	TACTGCGCGCCTGGACCCGTGTGCTAGACATGCGC	R7/8 ACP/HP
L3-2	GCGACCAAGCCATTCCAAACTAGCCCTGATTTCAA	R7/8 ACP/HP
L3-2	CTGTACGGCTGTCTGGGCCTAGTATTCCCGCTTTAA	R7/8 ACP/HP
L3-2	GGGAACTGCAGGTTAAACTCTACTGTGCTATGTTTA	R7/8 ACP/HP
L3-2	GCAAGTCATTCCAGTCCTGACTCTACCGTGCTTAC	R7/8 ACP/HP
L3-2	TAGGTCTGCACATGCGCTAGGCTTTTCTTACCCTG	R7/8 ACP/HP
L3-2	GCCCGGGGCTAGGGGAAAGAACCTGCCGGTCATGGGA	R7/8 ACP/HP
L3-2	GCATACATGAACTCTACCGTGCCCGTTGACTTGAAA	R7/8 ACP/HP
L3-2	GCGACGCCCCACGCTTTGACCTAAACCCATCAATATGA	R7/8 ACP/HP
L3-2	GCGACCTAGGGTAACGATCGTAGTTCACCCATAAT	R7/8 ACP/HP
L3-2	ATGCACGGTGCGGCCGGTCATGCAAGACACTTCGTA	R7/8 ACP/HP
L3-2	GCGTGGGTTCCTCTACCGTGCCGAGGTTGTTCCTAA	R7/8 ACP/HP
L3-2	TCGCGGTCAGCAATTCTCCACCGTGCGATTACCTTTGA	R7/8 ACP/HP
L3-2	GCCGCGTGCCTGGCCGTGGTGCATCACTAAGTTGAA	R7/8 ACP/HP
L3-2	TACACGTCACCTTACTCTACTGTGCCGTAATCCTCA	R7/8 ACP/HP
L3-2	ATGCACTGTACGCAGGTCACGCGTTTTACCACTACTGA	R7/8 ACP/HP
L3-2	ACGCGGACCTAGCATATCGTAGTGCGTGGCACTTT	R7/8 ACP/HP
L3-2	CCGTGGTGCCCTGCGCGCTAAGAGGCTCACGGAGTA	R7/8 ACP/HP
L3-2	TCAAGCGAATCTAGCGGTACACCTCGCAGGCTCGC	R7/8 ACP/HP
L3-2	GTGATGGTCGTGCCCGCTTTATCTTACATCTGCTT	R7/8 ACP/HP
L3-2	GGCGCGCGCTAGCCATACGAACTGCTTGAACATTT	R7/8 ACP/HP
L3-2	CGCTACAGACATGCGCATCTTGACTTATATTCAATTGA	R7/8 ACP/HP
L3-2	GTTGCGTGCTAACACACGTGACTGCCTATTTCCTATGA	R7/8 ACP/HP
L3-2	TGCGAATCGTAGCCATCGTCCACTGCTGATTTGCGGA	R7/8 ACP/HP
L3-2	GCTACTGCGATAACTCTACCGTGCCACTCCCTTGTTGA	R7/8 ACP/HP
L3-2	GGTAGCTCCACCGTGCCATACTCGATCTTTGTTAC	R7/8 ACP/HP
L3-2	ATGCACTACTGCGAGCGAGCACAGGTTTCCTCCTT	R7/8 ACP/HP
L3-2	TATCCAACCACTAGTAAGCCTCCACCGTGCCATTTA	R7/8 ACP/HP
L3-2	CCGGTCGTAGGACTACCGCCAGGCATATTATTGTTTGA	R7/8 ACP/HP
L3-2	TTCCGCGACCTAACTCCACCGTGCCATAATCCCTTTGA	R7/8 ACP/HP
L3-2	GCTAGTTACCAGTAACCTCTACCGTGCCTCTTCTGGA	R7/8 ACP/HP
L3-2	CGGCGAACTCCTCTGTAGCAGTCGTGCGGTTCATAA	R7/8 ACP/HP
L3-2	GCCCGATTCCAGAAACCACGCTTTTACCATTTCCT	R7/8 ACP/HP
L3-2	GCGTCGACGAGATTTTTGACCTCTACCGTGCCGAC	R7/8 ACP/HP
L3-2	TGCCTCTACCGTGCCGTGTTGATTTTCTCCATTCTA	R7/8 ACP/HP
L3-2	TCGTAGTATCTGGAGGTCGTGCGTTGCACTATTAC	R7/8 ACP/HP
L3-2	GCGACCGATTCTTCTCTCAAACGCTTACTTCTATGA	R7/8 ACP/HP
L3-2	AACTGCGTGCCTAGTACGGACTTGCACCCTTGTGG	R7/8 ACP/HP
L3-2	AACGCGTGCCAGAGAAGAACCGCGGTCTCGCCCCATGA	R7/8 ACP/HP
L3-2	GCCAAATGATCTCCACTGTGCGAAATGGGCTTTTT	R7/8 ACP/HP
L3-2	AGTTGCAGACCCTTGTATTCTCTACCGTGCCCTATGA	R7/8 ACP/HP
L3-2	CCTCGCGCGCCAGGGACGTTGCAAGTTAAACCATATGA	R7/8 ACP/HP
L3-2	TGAGCACACAATGGACGTGACACCAATCTTTCTTATGA	R7/8 ACP/HP
L3-2	CATTGCGAACTAGCTTTCTTCTCCTTCTAGCTTTT	R7/8 ACP/HP
L3-2	CCGCGTGCTTGGATTGTGCAGTCCTCCCTCTGACT	R7/8 ACP/HP
L3-2	GCGAACATCACTCTACCGTGCCATCTGAAATGACGTGA	R7/8 ACP/HP
L3-2	ATGCACTGTATGCGGGCTATGCGAATACCTAGTTATGA	R7/8 ACP/HP
L3-2	GCAGGCGGGCCAGGCTTAATACACGCTTCTACTTA	R7/8 ACP/HP
L3-2	ATCGTAGTAATGCAGCAATTGCAATACTCCTATT	R7/8 ACP/HP
L3-2	CCCGGCGCGCTACGGGACGATTATGAGCTCTTGCAA	R7/8 ACP/HP
L3-2	TCATCACGCGCTAGTGAACGTGTTGTAGCACCCCTA	R7/8 ACP/HP
L3-2	TGCGTCAGGCGTCCGCTTTTACCCCACCATGCTTT	R7/8 ACP/HP
L3-2	ACCGAACCTAGGGACGCCCCAGGAATCACAATGTTA	R7/8 ACP/HP
L3-2	CATGCAAGCTTCGTTCAACATCCAACCTAGCTGTA	R7/8 ACP/HP
L3-2	GATCGTATACGTACGCTAGGTCTCTTTCGCTTATCA	R7/8 ACP/HP
L3-2	TACTGCTAACTTTCACTCTACCGTGCAAACCACCA	R7/8 ACP/HP
L3-2	CCCGGAAGTGGGTTCGAGCTGCATCGTGTCAGGCC	R7/8 ACP/HP
L3-2	TCATACCCTCATGATCATGCAGTCACCACTCTTAG	R7/8 ACP/HP
L3-2	CATGCCCTAGAACATTGCTTTAACACTTTCGCTTT	R7/8 ACP/HP
L3-2	TAGTAACTTCATGCCCCCAGTGGAACTCCTCTGACA	R7/8 ACP/HP
L3-2	AACTGCACGTAACCTTAATCACTCCACCGTGCCATTGA	R7/8 ACP/HP
L3-2	TCATGTGCGTGCCAACTGACGAGGTGCAGGCTAGCC	R7/8 ACP/HP
L3-2	CATGTCTAGGTCTTTCGTAATCCTCTACCGTGCCA	R7/8 ACP/HP
L3-2	AGACTTAAGCAAGGTCGTACGTAGGTAGTCCCACCA	R7/8 ACP/HP
L3-2	CCATGCGATTTTGTTTCCCCTCTACTGTGCTTATCTGA	R7/8 ACP/HP
L3-2	GCTAACTGCAGGCCCCCTATCCGACCTAAATATACA	R7/8 ACP/HP
L3-2	AGGCGTGCATGACGATTTAATTAACCACCGAACCATGA	R7/8 ACP/HP
L3-2	ATGACACGCGCGCCTGCTAGTACTGCGCTCCATGCGA	R7/8 ACP/HP
L3-2	ATCGTAGCTGCTGCAGTCCCCTGTCTTAATATCCCTGA	R7/8 ACP/HP
L3-2	CTGCGGTCAGTGCCCATCCGCTCCCAACTAGCCTTA	R7/8 ACP/HP
L3-2	TCATGCGATCAATCGCTCTGCGTGCCTAGATCGATTGA	R7/8 ACP/HP
L3-2	GCGACCGTGGCTTCCTACCTCCAAGCTTTCCGAC	R7/8 ACP/HP
L3-2	TGTTCACCTGTCCTTCCTCTCTACTGTGCCGTTCT	R7/8 ACP/HP
L3-2	TGTGGTAGTACGCAGTCAGTCGCTGTATCCCGCTAA	R7/8 ACP/HP
L3-2	GCGTGCTAACGTACTAGACCAAAGCGAGTAACATCA	R7/8 ACP/HP
L3-2	CATGCGGACCACGCTTTCACAAACTCATGATTCAAA	R7/8 ACP/HP
L3-2	GCAGGCTTCGAATCCTCCACTGTGCTAATACATGAA	R7/8 ACP/HP
L3-2	ATGCGCGCGATCGAGGTCCCCGATGGCTTCGCTCC	R7/8 ACP/HP
L3-2	GCAGGATCCGTTCTTTCAACTCGCCTATTTCTGGA	R7/8 ACP/HP
L3-2	TATGCGCCCCTGGTCTATATTCGGAAAACCCTACCTGA	R7/8 ACP/HP
L3-2	ACTGCGAAGCCTTGCATCCAATTACTCTACTGTGC	R7/8 ACP/HP
L3-2	CCTGCAATGCGGAAACCCTTCTACTCTACTGTGCC	R7/8 ACP/HP
L3-2	ATCGTAGTACGAATGTCAAGCGTACACGCTTTCCTA	R7/8 ACP/HP
L3-2	CCACTCCACCGTGCCCTTCTATAGGTTTTCTCAACTGA	R7/8 ACP/HP
L3-2	CATGCGCACAGGCTTTTTAATCTCCATGAAGTTTC	R7/8 ACP/HP
L3-2	GCCTTCCCACGTCGAGTCAGTTCGACGTCCCCGTT	R7/8 ACP/HP
L3-2	GCGAAACTCGCCATATACTTAAACTTGCCCTTTTGGA	R7/8 ACP/HP
L3-2	GCGTTGATCTCTACCGTGCACCGAACACTCCCCACA	R7/8 ACP/HP
L3-2	GCGGGCTTACACGTACTGGAGGGGTTGCATGCCATTGA	R7/8 ACP/HP
L3-2	CTTGCCAGCTTTCCTTGTCTTCGCTTTCATTACATA	R7/8 ACP/HP
L3-2	CGTATCGTAGACGTTACGGAAGGAGATAATGCGCAA	R7/8 ACP/HP
L3-2	TTAGGTATCATGCGGCCACCTGGTCTAATATTTTT	R7/8 ACP/HP
L3-2	GGTCAAGCATTGCGACTCTACCGTGCCTCAAACTAA	R7/8 ACP/HP
L3-2	GCTGTCATTGAATCTCTACTGTGCGATCCACTTTTTGA	R7/8 ACP/HP
L3-2	CATGCGCCAGCTTCTTCTGATTTTATCTATCTCTATGA	R7/8 ACP/HP
L3-2	GCGATAATCTTGTCATTACTCTACCGTGCCGTTTA	R7/8 ACP/HP
L3-2	TACCGCGATACTGCACGTGTGCGACCGCTTTTCCTTGA	R7/8 ACP/HP
L3-2	CCATGCCCGCTTAAGCTTCTTTTCTATGTTTCTACG	R7/8 ACP/HP
L3-2	CACGTACTGTTTACTCTACCGTGCATTAAACGTTT	R7/8 ACP/HP
L3-2	GTCGTAGTACTCGCGGTCAAGAGATTCCTTATTTC	R7/8 ACP/HP
L3-2	TCGTAGTACTCAGGGCCCCACCAAATTTCTTAAAT	R7/8 ACP/HP
L3-2	TCCGCGTGTAACCTTGGCATGTACCTAGTGTCCACA	R7/8 ACP/HP
L3-2	ATGCCGGCCTATTACTACCTAACTCTACTGTGCTTA	R7/8 ACP/HP
L3-2	AGCAGGCCCTTTTCACATACTCTCTACTGTGCTCC	R7/8 ACP/HP
L3-2	TTACCTACCAGTGCATGGCGATAAGTCTTTCCTATA	R7/8 ACP/HP
L3-2	GCGTGCCAACGTTGCATCAACTATTTTCATGAATT	R7/8 ACP/HP
L3-2	TCACGCGCGCTTGGGATTACGTACAATCATCAATGGA	R7/8 ACP/HP
L3-2	GCGATCAAGCGTATTTCTTCTTACCTCTACTGTGCGA	R7/8 ACP/HP
L3-2	TAGCAGGAGTACCCTCCACCGTGCACATTGTTTCC	R7/8 ACP/HP
L3-2	CATGCCCGCTTTGTTTCTCCGCTTTTTGGTATTCCGA	R7/8 ACP/HP
L3-2	GCAAACCAATTAGTGTACCTCTACCGTGCCCAATGA	R7/8 ACP/HP
L3-2	CACGCGTGCTTGGCGACGTTCACTTGCGGGCCTAT	R7/8 ACP/HP
L3-2	GCGTGCTGTGACTCCACCGTGCCTTATACTTTGAATGA	R7/8 ACP/HP
L3-2	TGGGCAACCGGAACTAGTACAGCCCACGTACGTTGA	R7/8 ACP/HP
L3-2	TAATGCAGGAGTGTGCCAAGCTTTTATTTCATGTC	R7/8 ACP/HP
L3-2	GCACTACACCCTATTCCCGCGTAGGTCCCCGAGCCT	R7/8 ACP/HP
L3-2	GATGACACGCCCTTTCCACTCCACTGTGCCTGTTTTGA	R7/8 ACP/HP
L3-2	GATAGCGCATATTCCTCTACTGTGCTACTTGTTAT	R7/8 ACP/HP
L3-2	GCCACCTCACTCCACTGTGCTATCTTATCGCCTTCA	R7/8 ACP/HP
L3-2	TCGCAAACTCAGCTTCCTCTCTACCGTGCATGTTAA	R7/8 ACP/HP
L3-2	ATGCACGTCGAAAGGCATGCGGTACAACTCCTATGA	R7/8 ACP/HP
L3-2	ACCGCGCGCCTGGTATCCTGCTATGTCTAGTCCCT	R7/8 ACP/HP
L3-2	AGACAGCAGGCATAGCGGGGAACCTCTACCGTGCC	R7/8 ACP/HP
L3-2	AAGTAACGCGGGTTACAACTTTTTCTCCACCGTGC	R7/8 ACP/HP
L3-2	GCGCGCTAACACCCTGCGGTACACCAGGAACTCCTTGA	R7/8 ACP/HP
L3-2	GACCGGAACTAGGTACGGCTGCAGAGCGCAACCGC	R7/8 ACP/HP
L3-2	ACAGTCTCATGCCCGCTTTTAATCATACCGCTTACA	R7/8 ACP/HP
L3-2	CATGCCAAGCTTTCATTTAGGATTTCGCCCACATCA	R7/8 ACP/HP
L3-2	CATGCGACCGCTTTACCTACATAGGATTACTCTTCTGA	R7/8 ACP/HP
L3-2	CGTGTCCTTTGACCGTACTGCGAAACGCCTACCAAA	R7/8 ACP/HP
L3-2	GCTAGCATTGGCTTTTGTTTATTTGCTTCTATCTTGA	R7/8 ACP/HP
L3-2	GCCGCTATATCAATCCTCTACTGTGCGAATTAACCTGA	R7/8 ACP/HP
L3-2	ATCGTAGTACTGGTACTCCTGCCCTATTTCGATAA	R7/8 ACP/HP
L3-2	CCGGTCACTGCTGGAGTGCGAAAGCTTTCTCTTGT	R7/8 ACP/HP
L3-2	ACACTCTGCAGCCTAGAACTCTACCGTGCTAATTT	R7/8 ACP/HP
L3-2	GCAGAAGGAAATGCGCGCTAATTGACAACGCTCGAA	R7/8 ACP/HP
L3-2	GCGTCTGCGTCCTAGTTTTCTCTACCGTGCTTTTCGA	R7/8 ACP/HP
L3-2	ACCGCGCGCCTGGGACCGTAATGGATCCTACATAATGA	R7/8 ACP/HP
L3-2	TATGCGATTTCTCTACCGTGCCAATATGCCTTGTT	R7/8 ACP/HP
L3-2	TACACACCGCTTTACTATCCTCAATTTCGCTTTCC	R7/8 ACP/HP
L3-2	GTGCGCGCGCTAGCATGCGTAATCATGTCATTTAA	R7/8 ACP/HP
L3-2	TCAATCTCAACTGTGCTTCCCTGGTTTTTAGTTTC	R7/8 ACP/HP
L3-2	GTCCTGCGTGCTAAGGACCCTAAGCTTCATGCGTATGA	R7/8 ACP/HP
L3-2	TCATCCTTTTACTCGACCGTGCCCCCCTTAGTTCCTGA	R7/8 ACP/HP
L3-2	GGCTGCTAGACCTCCACCGTGCCCTTTCTTTGGTTA	R7/8 ACP/HP
L3-2	GCGGGCCGTGACTGTTTACCACTCTACTGTGCGATTGA	R7/8 ACP/HP
L3-2	TGCCTCTACTGTGCCGATACCGGTTTCTTTATATT	R7/8 ACP/HP
L3-2	GTCCACGCGTGCCTGAGGACACAGCCAGGAAACTT	R7/8 ACP/HP
L3-2	TCGCCGCCCAAGGATCCCTCTACTGTGCCACTTTAA	R7/8 ACP/HP
L3-2	GCGATCGTAGCTAAGGGATCTACTAGGGAATGCCCA	R7/8 ACP/HP
L3-2	GCGCCCGACCATTCCCTAAGCTTTTGACCCCACTATGA	R7/8 ACP/HP
L3-2	GACGTCTGCAGGTGAGCATTGGTCTACTTATTGGT	R7/8 ACP/HP
L3-2	TTGCGGATCTAGCAACGAATGGAAGGAACACGTAC	R7/8 ACP/HP
L3-2	GCGTGCCTACGTAACGTTCATGCGGATGGACCGAT	R7/8 ACP/HP
L3-2	CGTGCCTTGGCCGGACCAGTCCTTTTGATCACTAC	R7/8 ACP/HP
L3-2	ATCGTAGTACCCGCGGGAAAAAACCACTTATCATC	R7/8 ACP/HP
L3-2	CAGGCATGACGATTTGGCTTAACTTCCCTTGCTTA	R7/8 ACP/HP
L3-2	GAATCGTAACAAACTGCAGGCCTATCTCTACTTGT	R7/8 ACP/HP
L3-2	GCAGGAAACCTCTACTGTGCCTTGTAGTATACTTTGA	R7/8 ACP/HP
L3-2	TATGCGTATCCAATCGCTTTTCAATTCCTATGCTT	R7/8 ACP/HP
L3-2	GCGACGACTATCGCTTGTTCTTGAATACCTCGCTTTA	R7/8 ACP/HP
L3-2	CCGCGTGCCAGGCGTAATGTAGGCAGGCCCTTTAT	R7/8 ACP/HP
L3-2	GCAGTCCATAGCGCTCCTGGTCTCCTCTTTTGCTTTGA	R7/8 ACP/HP
L3-2	TTACCTACCAGGGATGCGGCCCCGAAGCCATTCTT	R7/8 ACP/HP
L3-2	GATCGTAGCGTACGTAGGAAATCCCCGAAACAACG	R7/8 ACP/HP
L3-2	TCGCTGCACCGTGTCCATGCGGCTACACCAATTCG	R7/8 ACP/HP
L3-2	CATGCGCAAGCTTCAACGACACAACTAAACCTGCTA	R7/8 ACP/HP
L3-2	GCTAACAGCAGTCATTGAATCCTGTACGCTCCAAA	R7/8 ACP/HP
L3-2	TACATACTCCACTGTGCCACCTTTCCCGACTTTCCA	R7/8 ACP/HP
L3-2	TAAAGGCCACGCATCCCCCGTTAAAACATCATTAAA	R7/8 ACP/HP
L3-2	GCGATCCATGACGACCAATATATACCGCTTTGACA	R7/8 ACP/HP
L3-2	TTGCTGTTATCGTCCTCTACTGTGCCGGTATTCCT	R7/8 ACP/HP
L3-2	GTCATGCGGAAGCTTTCCTGTTTTGGTATAATGTC	R7/8 ACP/HP
L3-2	ATCGCCTGCGCCAGGACTGGGGTGCAGATCATGCG	R7/8 ACP/HP
L3-2	CGCGATCGTAGCAGTACGGAGGTTCTTCTAGCATATGA	R7/8 ACP/HP
L3-2	GCAGAATACCTTACTCTACCGTGCCATTAATACAT	R7/8 ACP/HP
L3-2	CTGAGCAGTCACCATTCTTTATCTCTACTGTGCTCGA	R7/8 ACP/HP
L3-2	TCGTAGTCACCGCGGGTCATCCACTATTAACACCTTGA	R7/8 ACP/HP
L3-2	CATGCAAGATTTTGCGTAACTTAATTAATTGCTTT	R7/8 ACP/HP
L3-2	GCACTATATCCGTACCTAAACCTCCACTGTGCTTT	R7/8 ACP/HP
L3-2	TAGGCAACTAATGCAGAGACGCGACCCACGACATTTGA	R7/8 ACP/HP
L3-2	TGTACTCTCTACTGTGCCCTTCCTGAGTGTTTATCA	R7/8 ACP/HP
L3-2	CCGGACCTAGGAATCGACTCAGGCGTGGTAGAACAA	R7/8 ACP/HP
L3-2	TCATGGCCACTAAACTCGCCCCATAAAACCTTGTC	R7/8 ACP/HP
L3-2	GCCGAAAACATCGCTGTTCGTCTTATCAACTCGCCC	R7/8 ACP/HP
L3-2	GAGTCAGGCCCAGGCTTACATATCACTAGCTTTTA	R7/8 ACP/HP
L3-2	AAACTCTACTGTGCCTCAGTTTCAAACCGGTTCT	R7/8 ACP/HP
L3-2	GCGCTATAACTCCGATGTATTCTCCACCGTGCCCA	R7/8 ACP/HP
L3-2	GTCGTAGTACTGCGAAATGGGCCATGCGCAAACTT	R7/8 ACP/HP
L3-2	CACTGCTAACTGATATTGTTGAACTCCACCGTGC	R7/8 ACP/HP
L3-2	CGTGCGGATTTCTCCACCGTGCTTTTGACCTCTGA	R7/8 ACP/HP
L3-2	AGGTACGTAAGGCTGCCATTACTCTCTACTGTGCCGA	R7/8 ACP/HP
L3-2	GACTCTACTGTGCCCGTTTGTTGTTCTTCCCGAAC	R7/8 ACP/HP
L3-2	GGAGCCGGGCCTGCCACGTAGCTCGGAAAATGCGGA	R7/8 ACP/HP
L3-2	GCGTGTTTTATCTCTACTGTGCGAACGTTTGGAATTGA	R7/8 ACP/HP
L3-2	CGTGCCACTCAAATCCTCCTCTACCGTGCTTTTTT	R7/8 ACP/HP
L3-2	AGCGGATCTAGCCAGTATGCACTCATGTCACTTTT	R7/8 ACP/HP
L3-2	GATTTCACTAGCTCTCTACTGTGCCCATTTCTGTTGA	R7/8 ACP/HP
L3-2	GACTGCGACCTACACTTATTTGCTCTACTGTGCCTTGA	R7/8 ACP/HP
L3-2	AATCGCTGGCCAGAAAGTTAGCAGTCGAGGCCCAAA	R7/8 ACP/HP
L3-2	ACTGCACGTGCGCGCTTAAGTTTTCGCTTCTCTTT	R7/8 ACP/HP
L3-2	AGGGCGTGCCACCTCGAACACGCAGGTAATTTTTCA	R7/8 ACP/HP
L3-2	GCGCCGAATAGCCTCTACTGTGCGTTACCCTGGATTGA	R7/8 ACP/HP
L3-2	TCCCGCGCGCTAGGGTAATGATCCAGCAGACATGTA	R7/8 ACP/HP
L3-2	CATGCGGCTTCTACCAGGTCAAACTAGCCCCAATT	R7/8 ACP/HP
L3-2	TCACCTACCATGTCCGAGTAACACTCGCCCCTCCA	R7/8 ACP/HP
L3-2	CGTGCCATGGCTTTAACCGTATCTTCGCTTTTTCTGA	R7/8 ACP/HP
L3-2	AACCGGAGCTAGGTACGTGTCTGTCAGGCATGAAGA	R7/8 ACP/HP
L3-2	ATGAGTCCGCGTGCCTGGACCTTTACCCCCGACGAA	R7/8 ACP/HP
L3-2	TGGAGCACGCCGCCAATGGACAGTCCACCTTACCT	R7/8 ACP/HP
L3-2	GTCGAGGGGAACTCCTCTGAGGCTCAACACATATCTGA	R7/8 ACP/HP
L3-2	GCGATCCGGTTAAACTACACACTCTACTGTGCGAA	R7/8 ACP/HP
L3-2	GCTAACCAAGGAATGCGCTGCCTTAGACAGAATTG	R7/8 ACP/HP
L3-2	CATGCCGTACGCTTATTGGATACACCATCGCTTTTTGA	R7/8 ACP/HP
L3-2	AATACTCTACTGTGCCCCCCGTTTTCTCATCGATCA	R7/8 ACP/HP
L3-2	GCAGGCCGTATCACTCTACCGTGCAAAAAGTATAC	R7/8 ACP/HP
L3-2	TCACCTACCAGGGCGTGGTAGGTTTTTCTCTCTAC	R7/8 ACP/HP
L3-2	GCGTTGGTGTTCCTCTCTACTGTGCCTGATTTTTTGA	R7/8 ACP/HP
L3-2	CGTGGCCGGTGGTCCGTACTGCCAAAATATTTACA	R7/8 ACP/HP
L3-2	ATCGTAGTACTGCACGGGTGCCACGTGTCTTCCCAGA	R7/8 ACP/HP
L3-2	GCGCGGACTATATTACTCTACTGTGCCCTGCTTATGA	R7/8 ACP/HP
L3-2	GCGAACAGATTTCTCTACGGTGCTTACACATATTTA	R7/8 ACP/HP
L3-2	AGGCACGTACAGGCATCGACCGCTTTCTTCTTTCC	R7/8 ACP/HP
L3-2	GCCATGCGGGATAATATTAAATCCTCTACCGTGCCA	R7/8 ACP/HP
L3-2	TACTGAGGCGACAATTCTCTACCGTGCCCCCATTTGA	R7/8 ACP/HP
L3-2	CCTCGCGTGCCAGGGACCTAGTGCAATCTATCCGAGA	R7/8 ACP/HP
L3-2	CCGAGCGAACGTACGGAAAGTGCGTACTTTATCTTTGA	R7/8 ACP/HP
L3-2	AGTACGTGACCACTACTTTCCCTCCTTTGTACTTGA	R7/8 ACP/HP
L3-2	TCATGCGGTTGATTGGTCTACTCATGTTTCTTAATTGA	R7/8 ACP/HP
L3-2	AACCCGCGTGATTGGGGTACTGCCCATGCGACTTT	R7/8 ACP/HP
L3-2	ATGCCTGTCCAAAAACTCTACCGTGCCGTGTTACTA	R7/8 ACP/HP
L3-2	TCGTAGTACTCGCGCTTCCCGTATCACAATTTTGAA	R7/8 ACP/HP
L3-2	CGCGTGCCAGCGGACTTTCACCATGCGATACGTGG	R7/8 ACP/HP
L3-2	GCACAATCCCACGCTTCCTATTATACCACGATTCTA	R7/8 ACP/HP
L3-2	ACAACCCGGCGCGCCACGGGGTGATCGACAACTGT	R7/8 ACP/HP
L3-2	TTCGCCGTTAAGCATCGTGTCATGCGCAACTGTTAA	R7/8 ACP/HP
L3-2	GCCACTAGTATCCTCCACTGTGCAAAATTACAATAGA	R7/8 ACP/HP
L3-2	ATGCACTGTTGTGATCGGCCTGAGCAGGCGCCCAA	R7/8 ACP/HP
L3-2	TCTGCCATGCGGCTCATTCCGAAACTCTACTGTGCGA	R7/8 ACP/HP
L3-2	TAAGGCGAAACTAGCTGAAGGTACTGCGAATTTTTA	R7/8 ACP/HP
L3-2	GCAGTTTGCGTGGATACTCTACTGTGCTGACCCTTA	R7/8 ACP/HP
L3-2	GGTATTGCCGTGTAGTTCGTTCTCTACTGTGCCTTTGA	R7/8 ACP/HP
L3-2	TTCTTCTCCACTGTGCCCCAACTCAATTTTTGATTA	R7/8 ACP/HP
L3-2	TTTTGCGATTCCTCTACTGTGCCTTCTGGTTTTGT	R7/8 ACP/HP
L3-2	GATCGTCCGCGTGCCTGGCAACGATACCCGACAAG	R7/8 ACP/HP
L3-2	ACGCGACAGCTACGAGTCCCCGCGGAGTGCAACGC	R7/8 ACP/HP
L3-2	GCACCTCTACTGTGCCCACAACGAATTGGACTCAC	R7/8 ACP/HP
L3-2	ATCGTAGTGCTGCAGGAAACGAGATTGATGCACCCA	R7/8 ACP/HP
L3-2	TGACCTACCAAGGAGAGTTTCATTTGATCTAAACTA	R7/8 ACP/HP
L3-2	AGGCATGCGCAGAGTTAATTTTTTTCTCTACTGTG	R7/8 ACP/HP
L3-2	GTGTGCTGACCTTAGCAACCGAACTGAGGCCCTAC	R7/8 ACP/HP
L3-2	TGCGAGTGGGATTTCGTCCGACACCTCACCATGCA	R7/8 ACP/HP
L3-2	CTGCAGCAATCATGCAGGCTTTCATCGCTTTCATC	R7/8 ACP/HP
L3-2	TATGCGCGCCATCACCGGAACTAGGTTTGGGCTTT	R7/8 ACP/HP
L3-2	CTCCGCGGTCATCCACTGCTCCATTCAACTCGCCT	R7/8 ACP/HP
L3-2	GCGTGTCTCTCTACTGTGCGCCTCATTCTTATATA	R7/8 ACP/HP
L3-2	TTCATTTATCTCCACCGTGCACTCCATGGATCTTA	R7/8 ACP/HP
L3-2	GACCTGCAGCGCACGCCCGATATCTCTACTGTGCCA	R7/8 ACP/HP
L3-2	TCGTAGTACACGCAGTCGACAAACAAGCTAGTATT	R7/8 ACP/HP
L3-2	TTACCTACCAACGTAATGCGCTACAACCAGAGAGTA	R7/8 ACP/HP
L3-2	GATGGGCCTGCGTGCTAAGGCGCGATAACGGGTGT	R7/8 ACP/HP
L3-2	AGGGTCATCTAGAACGGTTGACACGAACCGTTGCT	R7/8 ACP/HP
L3-2	GCGAACTTGTAACTCTACTGTGCTTATATTAAGGTTGA	R7/8 ACP/HP
L3-2	AATCTCCACCGTGCACTATCTTGTCTCAAAGTTTC	R7/8 ACP/HP
L3-2	TCTCCACCGTGCCATCGAAAATTTACTCTCTGCTCA	R7/8 ACP/HP
L3-2	TTAGCGAAACTAGCGTACGACAAGGTCCAATGTAA	R7/8 ACP/HP
L3-2	TCACCTACCAAGATCTCTCGCGCCCTATAGTTTCT	R7/8 ACP/HP
L3-2	ACTGGAAGGAGTCCTACCTGCCTGACGCGTGACGTA	R7/8 ACP/HP
L3-2	GCGTCCCCTCCCGGATGGTCCTTTCTCTACTGTGC	R7/8 ACP/HP
L3-2	GAGTTAAAGCTATCTCTACCGTGCCCCCTAAAGTTA	R7/8 ACP/HP
L3-2	ATGCACGGTACGGAAGGATTCTGCCTTCCCATCACGA	R7/8 ACP/HP
L3-2	TGGGCGGATCTAGCAAAAACGGACGCCTCCTGCGAA	R7/8 ACP/HP
L3-2	GCTAGCTGAATTCACCATATCTCTACTGTGCACTAA	R7/8 ACP/HP
L3-2	CACCGCGTGCCAGGGGATCGGAATGATATCAACTG	R7/8 ACP/HP
L3-2	GCTAGGAAAGGACCCAAATCTCTACTGTGCCTACC	R7/8 ACP/HP
L3-2	CTCCTAGCAGGCGGGCCCTGACAGGCGGTCGTAGC	R7/8 ACP/HP
L3-2	ACCAGGTCCACTTTCGGTGATAGACCCTGCACACA	R7/8 ACP/HP
L3-2	GGTCGCGTGCCAGGCACGGAGATGCGGTCCTTTGCA	R7/8 ACP/HP
L3-2	TATCGCGCGCCAGAAGAGTAAGCAAGTCATGACCCA	R7/8 ACP/HP
L3-2	TAAACTACCAAGGGCATGCCACCATCTACTACATGA	R7/8 ACP/HP
L3-2	GCGAGGAATACCTATCTCTACTGTGCCACCAAACG	R7/8 ACP/HP
L3-2	GGCTGACCACGATGAAGTTTGCGCAAGCTTTTATTA	R7/8 ACP/HP
L3-2	TGCGCAGTCATTTCGCCATGTTCTCTACCGTGCCAA	R7/8 ACP/HP
L3-2	TGACCAAGGGTTCCGCTGTGGGGATACGGTTAAGGGA	R7/8 ACP/HP
L3-2	GCCAATACTCCACTGTGCTTGATTTTACTTTTGAATGA	R7/8 ACP/HP
L3-2	ATCGTAGTACTGAAAAGCGGGATCCAGTTCTAATT	R7/8 ACP/HP
L3-2	TGACCTACTAAGTCAGCGCACATCCTGGGCTTTCT	R7/8 ACP/HP
L3-2	GAAGGCAAGCACCCCCCTGCTCAACTAGCCAACAA	R7/8 ACP/HP
L3-2	AGTCTAGCGATCGACTTTTCTCTACGGTGCCCTTC	R7/8 ACP/HP
L3-2	GCGACCAATACTCTACTGTGCTGATACGGATTTTA	R7/8 ACP/HP
L3-2	CTGCGTGCTAAGACGTACGGTGTCAACATCTCTCCGA	R7/8 ACP/HP
L3-2	CTGCCCTCGTTCTCCACCGTGCCCACTTTGTAAACTGA	R7/8 ACP/HP
L3-2	GCGATCGTAGCACGGTAAACTGGCCCCCTTGCAATA	R7/8 ACP/HP
L3-2	GCACCACATGTCAATCTCTACTGTGCTTATCTCATA	R7/8 ACP/HP
L3-2	ACGCACTGTATAAAGTCTACGCGCCCTTCAACCATA	R7/8 ACP/HP
L3-2	GCGCACCCACGTGAACTCTACCGTGCCTATTTCCTA	R7/8 ACP/HP
L3-2	GCGACGGGACTTAGCTTATATTAGATTTCGCTTCT	R7/8 ACP/HP
L3-2	AAGCACGGGACGCATGTCGTGGCTACCTGAATTCT	R7/8 ACP/HP
L3-2	AGCTAGGGGTATCTCTACTGTGCGATTCTTCCGGGTGA	R7/8 ACP/HP
L3-2	CTTACGCGTGCTTGGAACGATGTATTGCGGCCAATTGA	R7/8 ACP/HP
L3-2	GTGTGCAGGCATGACGATAAGCTTTCTAACTCCTATGA	R7/8 ACP/HP
L3-2	GCGCTACTAGCCGATATATTTCCGTTCCACTCTTT	R7/8 ACP/HP
L3-2	CATGCGGAAGCTTACTCATTTTTATTCGATTACCAA	R7/8 ACP/HP
L3-2	GCCGTTTACTCTACCGTGCCGTATCGATTTCCATTA	R7/8 ACP/HP
L3-2	GATGCAAGGGCCCGTTAGTACTGGGGTCTAATTAAA	R7/8 ACP/HP
L3-2	ATGCACTGGGCTGACCGGTATTGCGTATTTCTCTTTGA	R7/8 ACP/HP
L3-2	GCGTGCTTACGAACAAGGTGCGTGCCCGATTCTCCGA	R7/8 ACP/HP
L3-2	TCAGCGGACCTAGCGAACGATTGCGGCCACCACTTA	R7/8 ACP/HP
L3-2	AACGCGAGCCTGTACGGTACTGCCCCTATCCCACCGA	R7/8 ACP/HP
L3-2	TAACCTACCAAGCAATCACCGTTTTGGAAATCATT	R7/8 ACP/HP
L3-2	GCGGGCCTACGACTGCAGGACCCCTGACCCATTCT	R7/8 ACP/HP
L3-2	CATGCGATGGTCTTGCACTTGGTTAGTAATCTCCTTGA	R7/8 ACP/HP
L3-2	AGGTCGCGCGCCAGGGACGTGCTGCAGAACCACCTGA	R7/8 ACP/HP
L3-2	CTTAGTGCCCTAAGTCTGCGTGACTCTACTGTGCC	R7/8 ACP/HP
L3-2	TAACCTACTAAGGCATGTCGACTCTATCATATGCTTGA	R7/8 ACP/HP
L3-2	TCTGCGCGCCTAGAAGTACGCAATCACCACGCGAC	R7/8 ACP/HP
L3-2	CGTGCCCGCTTTATTCTCCCTGGCTTATTGGTCCCA	R7/8 ACP/HP
L3-2	GCTAACTGCGTGTCATTTCGGTTTCCTACATCCATA	R7/8 ACP/HP
L3-2	TCACCTACCACGGTCATCTTTACTTGAGACAACAA	R7/8 ACP/HP
L3-2	TATGCAACCGGGACTGAGAGTCCTAGCGCTTTTTTA	R7/8 ACP/HP
L3-2	ATGTCGCTGCAGGTGCGTGCAAGCTTTAATCTCCTTGA	R7/8 ACP/HP
L3-2	GTGCGCGCTAACACGGAGAGTCTCAACTTAACCTG	R7/8 ACP/HP
L3-2	TCCGGGCCTAGGAACGGTCACTAGGGAATGCCCCTGA	R7/8 ACP/HP
L3-2	TATGCCCCGTTCCATTCTTCATTCACTACTAGCCC	R7/8 ACP/HP
L3-2	GCCCAGAAAAACTCTACTGTGCGATGACCTGTTAAA	R7/8 ACP/HP
L3-2	GCGACCACTCTATAACCTCAACCGTGCTCACTCCT	R7/8 ACP/HP
L3-2	AGGTCGTGCGTCCCGTTCAACTAGCCCTGTTCTCA	R7/8 ACP/HP
L3-2	TGTCTCTACTGTGCCCAATTGTTCGGAAATAACTT	R7/8 ACP/HP
L3-2	GCCGCGCGTGCCAGCATAATCGTACTATGTCTGCGTGA	R7/8 ACP/HP
L3-2	CCGGGGCTAGGAAAGCTACCACGTCATGCGGAACTA	R7/8 ACP/HP
L3-2	ACGTAGTGCACATCCTAGACTCCACTGTGCCTCTTA	R7/8 ACP/HP
L3-2	TCATGCATAGGCTTATATGACACCATCGCTTCTTT	R7/8 ACP/HP
L3-2	ACTGCCGGCTGCAAGCTTTTAGGTACACTTGATTCA	R7/8 ACP/HP
L3-2	CACGCGCCGCTTTTTCGCCTATACGCTTTTTATTTTGA	R7/8 ACP/HP
L3-2	CATTGCGTTCTGGCTTTCGTTCATTTTCGCTTTAC	R7/8 ACP/HP
L3-2	AACAAATTGCCGTGGGGACGTGGTCATGCGGATTTA	R7/8 ACP/HP
L3-2	AAAGGCATGACATATATCCTCTACCGTGCCCGCCTA	R7/8 ACP/HP
L3-2	TCTGACTGCACGCATGGGACCGCTTACCACTAACCGA	R7/8 ACP/HP
L3-2	TGCGGGACTAGCATAAGTTCCACATGCGAAGACAAA	R7/8 ACP/HP
L3-2	CATCTCAAAACTTTCCTCTACCGTGCAAACATTTA	R7/8 ACP/HP
L3-2	GCGTGCCTACGTACAGGCGGATATGCGCGTTTCCC	R7/8 ACP/HP
L3-2	TCCGCGTGCCTGGAAAGGTACTGTCCACTTGAACAA	R7/8 ACP/HP
L3-2	AACCTCTGCTGTGCGTTAAACTCTACCGTGCCTAC	R7/8 ACP/HP
L3-2	GCAGTCGCGTATCGATTCGCTTTCTTATCTGGTTATGA	R7/8 ACP/HP
L3-2	CGCAGGCATGCAGGCTTTTAGTTTAATTACTCCTTTGA	R7/8 ACP/HP
L3-2	GCACTCATCGCGGATTATCTCCACCGTGCCGACCT	R7/8 ACP/HP
L3-2	GAGTTTGCAGGCTTGGGGACTCTACTGTGCAATTTTGA	R7/8 ACP/HP
L3-2	GACACTCCAGCACTAAAGCTAGTGTGGTATCACTTA	R7/8 ACP/HP
L3-2	GCGTGGCACGAAGCTTTCTATTTTTACTTGATTCCA	R7/8 ACP/HP
L3-2	CAATGCCAGCTTACGTTTATATCCCAATTCGCTTT	R7/8 ACP/HP
L3-2	AACGGTCATGCCAGCTTTTGGTACTTAGTTCTCCT	R7/8 ACP/HP
L3-2	GAACGCAGGCATCCGCATTAGCTTTTTCCTTCTATGA	R7/8 ACP/HP
L3-2	ATCGTAGAACTAGCTAGTCTGCAATTTCTGGTTAC	R7/8 ACP/HP
L3-2	GCTAGACCGATCCACCTCAAACCTCTACTGTGCCT	R7/8 ACP/HP
L3-2	CATGCCAGCTTTAACTTTGAGATCTGTTAGTTTTC	R7/8 ACP/HP
L3-2	GCGCGCCAAGGTACTGCGGATAGCGCATTGGACACA	R7/8 ACP/HP
L3-2	AACCTGAAGGAACCGCATCTCTACCGTGCCTATAT	R7/8 ACP/HP
L3-2	CCGGATCTAGGAGAGTACTGGCTGCACATGCGACAA	R7/8 ACP/HP
L3-2	CACTGCGCTTCTAGTACTACCTCCACTGTGCTTTTTGA	R7/8 ACP/HP
L3-2	GCGCCCCGTACAGCATCGTGTCATGGACCTACCCTA	R7/8 ACP/HP
L3-2	GCCGCGTGCCTGGCCAAACTGGGTCAACTTTTCTC	R7/8 ACP/HP
L3-2	TGTTCTCTACTGTGCCCGATAACACGCTTTTGTTC	R7/8 ACP/HP
L3-2	AGCCGGAGCTAGGCTAGTGCGCACCAGTCAAACCTA	R7/8 ACP/HP
L3-2	TCGTAGTATTGCAAGGGCACCTTACTCCCACCATTTGA	R7/8 ACP/HP
L3-2	GCCAGGATCTCAACTGTGCCATTGCCTTTTTCTGAA	R7/8 ACP/HP
L3-2	GCGCAGCTTATCGCCATCCGCAAATCCACACGCTT	R7/8 ACP/HP
L3-2	ACACATGCCGCTTAATATTGATTCGCTTTTATCAT	R7/8 ACP/HP
L3-2	TCTACCGCGCGCTTGGAGGAACGTTCCGGACTGGCA	R7/8 ACP/HP
L3-2	CCCACGCGTGCCTGTGGATGGCGCACTCGGGCATAGA	R7/8 ACP/HP
L3-2	GAGTAGCCAAACGCGTGCTTGGTGGCGATCACGTA	R7/8 ACP/HP
L3-2	TCTATCGCGTGCCAGTGTACGTACGGTGTCTTATTTGA	R7/8 ACP/HP
L3-2	TTACGTTCCCGGACTCTACTGTGCCCCTCCCTATA	R7/8 ACP/HP
L3-2	GCGCCACCACACAAACCTTCCCTATCGAGGGAGAT	R7/8 ACP/HP
L3-2	TACTAAGGAAAGCGGTAAAACGTACACTGAAATCT	R7/8 ACP/HP
L3-2	TTACCTCCACCGTGCCAATCACTGTTTGATCGCCTTGA	R7/8 ACP/HP
L3-2	CATGCGTCGATTCACTATCTTCGCTTTCAATTGCTGA	R7/8 ACP/HP
L3-2	GGTGGTGCGAAAAATGCGGTGTGAACTCCCCTGAA	R7/8 ACP/HP
L3-2	TATCGCGAGCCAGGAGACGTAAAAAGGAAATGCGG	R7/8 ACP/HP
L3-2	TTCGCCTCCACCGTGCATTTCTAACTTTATTTCTTA	R7/8 ACP/HP
L3-2	GGCCACCGACCACTATGCATCGTGTCATGACGTAA	R7/8 ACP/HP
L3-2	GCGATCGAACTTGCCTCCTACAATCATCAACTAGC	R7/8 ACP/HP
L3-2	CAGTCATCCCGTGGACTCTGTGCTCGTATCTCCATTGA	R7/8 ACP/HP
L3-2	CATCATACGACCGCGTGATTGGTGAGTTGTAACGGA	R7/8 ACP/HP
L3-2	AGCCACGCAGACCTATCTCTACTGTGCCAATGTT	R7/8 ACP/HP
L3-2	TAACCTACCAAGTCCAATTTGGAGTCTCTACGATTA	R7/8 ACP/HP
L3-2	TCGTAGTAACTGCAGGATCCACTCCACTCTCATTTGA	R7/8 ACP/HP
L3-2	ATGCACTGTACGAGCGGGATCGCTAGTTTACAACA	R7/8 ACP/HP
L3-2	GCGCAAGTTGTCTCTACCGTGCCCCGAAAGTTTTGGA	R7/8 ACP/HP
L3-2	CCCTCGGACTGAGCACTGCATACAAGAAGCCTTGC	R7/8 ACP/HP
L3-2	CCCGTGCCTCCCCTTATCTCTACCGTGCCTCCTATGA	R7/8 ACP/HP
L3-2	ATCCGATCTCTACCGTGCAACCCACCCCTTTGTTTA	R7/8 ACP/HP
L3-2	GCGCGCTAACGTCACTGCACATCCAGGGCCCTATC	R7/8 ACP/HP
L3-2	CGCGAATCGTAGCCGACGTGCTTGGGCTTGCGACC	R7/8 ACP/HP
L3-2	GCGGTCGATCCTCTCAACTGTGCACTTTTTACTACGA	R7/8 ACP/HP
L3-2	GTCAAATGTCAATGGGCACCACGCACTGTTCGCGC	R7/8 ACP/HP
L3-2	AACCCCTCGCCGCGTGCCTGGCGACGGAGTAGTAATGA	R7/8 ACP/HP
L3-2	CCAACCGCGCGCCTGGGGACTACGTGACATCTAGC	R7/8 ACP/HP
L3-2	ACCCGATCGTAGGGAACGTACCGATAACAAAATTATGA	R7/8 ACP/HP
L3-2	GCCTCAACTTGAGTTTCTATCATTCTCCACTGTGC	R7/8 ACP/HP
L3-2	TGCAGGCAGAGCCCGTTAAGCTTTTTATCAACTCCA	R7/8 ACP/HP
L3-2	TAAGCAACTCCTGCCGTGCCATTAAAGCTTTTATA	R7/8 ACP/HP
L3-2	ATTCGTAGCTCAACTCTACTGTGCATTTTTTGTTTGA	R7/8 ACP/HP
L3-2	GAGGCGAATCGTAGCTCCACGTGGTGCCATGCAGA	R7/8 ACP/HP
L3-2	ACTGGTAGGCATCGACCTCAAGCTTTCTCAACATCA	R7/8 ACP/HP
L3-2	CATAGCTGCATACTCTACCGTGCACTCATTCCCTAGA	R7/8 ACP/HP
L3-2	GCGACACGATTGGTCAATTCCTCGCTTTCCTCTCTA	R7/8 ACP/HP
L3-2	GCCGCTAAACTGTCTCCACTGTGCTACCTTATCTTGA	R7/8 ACP/HP
L3-2	CGCGTGCTTGCGTACTGTCCGCGTAATCACACACA	R7/8 ACP/HP
L3-2	TCGTAGTACTGCTGCTTTGTGCGTCCATACTCGTTA	R7/8 ACP/HP
L3-2	ACACCTACCAGGTCACGCGTTCGAACTTCACTTAA	R7/8 ACP/HP
L3-2	TCTCCACTGTGCCGTTTCCTCCGTTCTTACTCCTAA	R7/8 ACP/HP
L3-2	GCAAAATAATACCGCTACATTCTCTACAACTCGCC	R7/8 ACP/HP
L3-2	GCGTGCCAACGGACTGGAGCTCTATTGATTGTTCTA	R7/8 ACP/HP
L3-2	AGTTAGTCTCTACCGTGCCCATTATTCCGTTCTGAA	R7/8 ACP/HP
L3-2	TACAACGCGTGCTTGGGGTGACGTGGTGCCTCTTTA	R7/8 ACP/HP
L3-2	ACCGCGCGCTAGGGACGGGATGCTTCGGCCTGTTA	R7/8 ACP/HP
L3-2	TAAGCAACTAGGGTGCTGTCATCGCGATCTCTTTT	R7/8 ACP/HP
L3-2	GGTGCAGGCAAGATATTTTACTCTACTGTGCATTT	R7/8 ACP/HP
L3-2	ATCCCGGGACTAGGGCGACGTGATGCATCTCTCAT	R7/8 ACP/HP
L3-2	TCGTAGGACTGCAAACCACACGCCTTGTTCGAAAAA	R7/8 ACP/HP
L3-2	GACAAGGTCTGCCCGCTTCCCACACTACGCTTACA	R7/8 ACP/HP
L3-2	ACCTGCGTGCTAAGGAACGTAGCATTCGTGTGCGA	R7/8 ACP/HP
L3-2	GACATCAACTGCGAACTCCCCTGAGTGTGATATCGGA	R7/8 ACP/HP
L3-2	GCGCCCGCTTCTCATAACTATGGCTTTATTCTCACA	R7/8 ACP/HP
L3-2	ACTCAGTCATCGTACGCTTTCCGATATCGCTTTATA	R7/8 ACP/HP
L3-2	CCGGGTCTAGGACGGCTCTGTTGTCTCCTCCCTGT	R7/8 ACP/HP
L3-2	TGCTCCGGGCCTAGGAGATTCTACGTACGCAATGCA	R7/8 ACP/HP
L3-2	GCCAGACTCGCCCCCTATTTTTTTGGAACTCGCCTA	R7/8 ACP/HP
L3-2	ACACGCGCGCTTGGGACTGAACTCAGCAATGCACC	R7/8 ACP/HP
L3-2	TACGCGTGCCAGGAACTGTACCAGTCTTATGCCGC	R7/8 ACP/HP
L3-2	CATCCGCTAGTTGCTTTTAATGACCACCGCTTCCA	R7/8 ACP/HP
L3-2	TCACCTACTAACGTGTGCGGGGTTTTTACATCACT	R7/8 ACP/HP
L3-2	GCCTGTGAACCTTAAACTCTACCGTGCCTCTTTGT	R7/8 ACP/HP
L3-2	GATAGCCGCTTAGCCAACACAACCGCTTTTGATTCA	R7/8 ACP/HP
L3-2	GTAAATGTACATGCGTATCCTCACCTCTACTGTGC	R7/8 ACP/HP
L3-2	ATCGTAGTACTGCAACTGGGATTATTCACACACTAGA	R7/8 ACP/HP
L3-2	TATCTCCACCGTGCCCGTTAATAATCTGATCTGAA	R7/8 ACP/HP
L3-2	CATAGGGACGGAACGGGCACGGTAGCTCCTAACGTA	R7/8 ACP/HP
L3-2	GCATCCGTTAAACTCGCCTCTCAAATCGAATCCCATGA	R7/8 ACP/HP
L3-2	TAGTCTTGCCGTCTATCTCTACCGTGCCTGGCCCTA	R7/8 ACP/HP
L3-2	GCGGCCTTGCATCGATTCAACTCGCCCTATTTCAA	R7/8 ACP/HP
L3-2	CTCGCAGCATGCGAAGGCTTTACTCACAACTATCG	R7/8 ACP/HP
L3-2	GCGGAACTCGCCCCCTTACATCATTTTTTTTGGTT	R7/8 ACP/HP
L3-2	TCACCTACTAGGGAAGGCCACACGGCACGCACATTA	R7/8 ACP/HP
L3-2	GAATTCCGCGCGTAGTCGAGTACTAGGGAAATCGAA	R7/8 ACP/HP
L3-2	TAGGCAACTACTAGGTGATGCGTCAATTACCTCTTA	R7/8 ACP/HP
L3-2	AGTGTGCGCATGAATCCATTACTCCACTGTGCCTTGA	R7/8 ACP/HP
L3-2	CATGCCAGATTTCGCACTAGTTACCTCCTTAGCTTA	R7/8 ACP/HP
L3-2	GCGGATTTGGTCTCTACCGTGCCTACTACTAGTTAA	R7/8 ACP/HP
L3-2	GCTAACCAAGTCATGGGACCACGCTCTATTGGGATA	R7/8 ACP/HP
L3-2	TGCGTGCCAAACGGACTCAAGGTACCATGCATCACA	R7/8 ACP/HP
L3-2	AAGCACTGTACAAACTGGATGCGTACACTTCCTCCA	R7/8 ACP/HP
L3-2	GCAGGCATTATTAGTGTCTCTACCGTGCTCTGGAC	R7/8 ACP/HP
L3-2	GGCACGGAATGCATCGTGTCATGGCGTCTTTCCCCTGA	R7/8 ACP/HP
L3-2	CCGTGCGAACGTTATGCGACCATGCGCTCTCTCTTGA	R7/8 ACP/HP
L3-2	TACGCGCGACTAACATTAATGCGGTCTTATCATCCA	R7/8 ACP/HP
L3-2	TAAATTGCCCGTTTGTTCTCTACTGTGCCACTCCG	R7/8 ACP/HP
L3-2	CATGCGGACCATGATTTTTATTGAGTTTTTGCTTT	R7/8 ACP/HP
L3-2	ATCGTAGCACTGCAGGGCGCCTAGTTTACAATGGG	R7/8 ACP/HP
L3-2	ACATAGACTGCCGAGCGTTCTTCTCTACCGTGCCCA	R7/8 ACP/HP
L3-2	ATTCGAGCGGTCTTGCGGGTATCCCTCCACTGTGC	R7/8 ACP/HP
L3-2	GTCTAGCCGCTTTTGTTATGATATTCTTCTCTTTATGA	R7/8 ACP/HP
L3-2	GCGCACCACCTACATTGTCTCCACCGTGCTTTATT	R7/8 ACP/HP
L3-2	CATGCGTACGTCCTATTCTCTCTACTGTGCATTAA	R7/8 ACP/HP
L3-2	TACCGCGCGCCTGGTAGTTGCAGTATTCCTTTGTTTGA	R7/8 ACP/HP
L3-2	CATGCCGGAGCGATTTATTCAATATCTTCTATGAGTGA	R7/8 ACP/HP
L3-2	TCACCTACCACAAGATCGTGCCCCTGAATCACTTGTGA	R7/8 ACP/HP
L3-2	GTGCAGGCCACCCAGATCTCTACTGTGCCTCTTAC	R7/8 ACP/HP
L3-2	ATGACCGAGGTACCCGACGGCCTCATAGGATCCATA	R7/8 ACP/HP
L3-2	CATGCAGGCTTTCCAACCCACTTTAATAGCTAACT	R7/8 ACP/HP
L3-2	TCGTAGTACGCGGTGAACCCTCAATTTACGCCCCTA	R7/8 ACP/HP
L3-2	GCTAACTGCAGGCCACCACGCTTGCCCTGGCTACC	R7/8 ACP/HP
L3-2	ATCGTAGGACTGCACATCGTAGTTTAGTTACTCAC	R7/8 ACP/HP
L3-2	GCGTGCCAACGTACCTTCCTTATCTGGTGAACTACA	R7/8 ACP/HP
L3-2	GTGCGCGCTAACACTCCTCTCGGTCATTTGCTGGA	R7/8 ACP/HP
L3-2	TACCGCTGCCATGAATCATCTCTGTTAAACTAGCCA	R7/8 ACP/HP
L3-2	GCGGTTATGGGGTTCTCAACTGTGCCAATCTCCAT	R7/8 ACP/HP
L3-2	GATGCGCCGCTTTACACTCTTGTTCTTACCCGCTTTGA	R7/8 ACP/HP
L3-2	TCATGCCAGGCTTTTTCTTTGAATTCCGATTTAATA	R7/8 ACP/HP
L3-2	GCGTTAGATCTCTACCGTGCTCAACCTCTTCTGTAA	R7/8 ACP/HP
L3-2	GGGTCATGCGATTTCTTTGTTCACTCAACTCGCCC	R7/8 ACP/HP
L3-2	AAGCACTGTGCCGCAGATATGCGATTTTTGTGATT	R7/8 ACP/HP
L3-2	TGAGCCGCGCGCCTGGCCACGACGATTCATGTGATTGA	R7/8 ACP/HP
L3-2	CATGCGTAAGCTTATGTTTCGATTACGTTCCCATTGA	R7/8 ACP/HP
L3-2	GCCACCTTGACTCTGATCCAACTCTACTGTGCCATTGA	R7/8 ACP/HP
L3-2	GCTGTTGCGTCCATATCTCCACTGTGCTTTTGGTTGA	R7/8 ACP/HP
L3-2	TCACCTACAAATGTCAGGCATATACTACTCTATTA	R7/8 ACP/HP
L3-2	GCCCGCTTTGTCACCGGAATTAATTAACTCGCCTCA	R7/8 ACP/HP
L3-2	GTGGTCCGCGCGAACCACCATGGGTGCAGGCGAAT	R7/8 ACP/HP
L3-2	TAACCTACCAGGCCATGCGCAGGACTGTAATGCCA	R7/8 ACP/HP
L3-2	TCACCTACCAGGGAAATGTCCAGCCACCCCGAGCT	R7/8 ACP/HP
L3-2	TCACCTACTAGATTCGTGCCAGAATTTCAAATTTC	R7/8 ACP/HP
L3-2	GCAGGGCTTGCAGGCTTTTAATTGTTTCACTATCG	R7/8 ACP/HP
L3-2	GTACAAGCAGTTTGGCGTATATCTCTACTGTGCTGA	R7/8 ACP/HP
L3-2	GCGCCACATCGCAAGCTTATCGACACCCCGCTTTCA	R7/8 ACP/HP
L3-2	ACTCCACCGTGCCCTTTAATCTCATGTGCCACACTGA	R7/8 ACP/HP
L3-2	AAGCACGGTACGCACAGTCCGACTTTTGCCTTCAAA	R7/8 ACP/HP
L3-2	AGTCAGGCATGGTAGACGCTTCTACTTCGCTTTCTA	R7/8 ACP/HP
L3-2	AGCGCGTGATTGCACGTGACTGCACTTCTAATCTT	R7/8 ACP/HP
L3-2	TCCGAACCTAGGAAGCCGGATGGAACATGCGCCCA	R7/8 ACP/HP
L3-2	ATGCGTGCCAATACGACGTCAGGCCATGAAGCCAT	R7/8 ACP/HP
L3-2	ATGAACTGGTGGACCTTTATCCTCTACTGTGCAAAA	R7/8 ACP/HP
L3-2	GCTAAGTGCGGTCACTGCCCCAGGAGCTTGATGCTA	R7/8 ACP/HP
L3-2	CGCCGCGCCAGGGTACTGCAGGAAGCGCTACGACTTGA	R7/8 ACP/HP
L3-2	GACGTCATCGTGCCTTCTTGGCTGACCGTACAGGA	R7/8 ACP/HP
L3-2	GTGCGGGACTAGCACGCAGTACAGCTTTCTGCGTC	R7/8 ACP/HP
L3-2	CCCGGGGCTAGGGATCGGGTGCAATCATTGAATTT	R7/8 ACP/HP
L3-2	AAGCACAGGTACTAGCAGGTTCGCACTCCCTGACTA	R7/8 ACP/HP
L3-2	GCAGTCAGCAACGCTTCTTTATGTCATACCCGCTT	R7/8 ACP/HP
L3-2	ATCGTAGTACAAAAGGGGGTTATCTCTTGGTTTCG	R7/8 ACP/HP
L3-2	GCGTCGTCCAACTCCACTGTGCCCATTTTAGGTCTGA	R7/8 ACP/HP
L3-2	TTCATCCGCGCGAATGAAACCGATCTACATCCCTATGA	R7/8 ACP/HP
L3-2	GCGGGACTAGCGAGTTTAGCCTGATACTACATTGA	R7/8 ACP/HP
L3-2	GAGTACGCGACGCCTTGGTCTACTACTCTTCCCTGGA	R7/8 ACP/HP
L3-2	GCGGACGATTCCTGTTCCTTTGCTTATTTCTCTGAGA	R7/8 ACP/HP
L3-2	GCTAGCTTAGCTCTACCGTGCACATTCCGCTATTT	R7/8 ACP/HP
L3-2	CATCGCAAGCTTTAATACAAACCCTATCCATTGCT	R7/8 ACP/HP
L3-2	GCGTGGGGTGCGCGCTAACCACACTTGACCAGACTA	R7/8 ACP/HP
L3-2	ACTGCGTGCCGAGTACAGGACTACAGTTAATGGCAA	R7/8 ACP/HP
L3-2	ACACGGACCTAGGGTCGTACTGCAGGAAGTTGTTC	R7/8 ACP/HP
L3-2	TAGACATATCGTTCTGGACTTTTTCTCCACTGTGC	R7/8 ACP/HP
L3-2	CCCGGCGAGCCACGGGCTGTACGAGCAAGTCACAC	R7/8 ACP/HP
L3-2	CATGCGCATTACTCTGGTCAACTTGCCGAATCGAAA	R7/8 ACP/HP
L3-2	TGAGCGATCGTAGCCAACGTACTGCCTTTCCTATTGA	R7/8 ACP/HP
L3-2	CATGCGAAAGCTTCTCATACTTGATCACGTTTCCC	R7/8 ACP/HP
L3-2	CCATGCGTGCCTATGGACGTCCCCAAACATTGTCT	R7/8 ACP/HP
L3-2	CCGCGTGCCTGGACCTTGCACGACATGCGGCAATA	R7/8 ACP/HP
L3-2	GCAACTACTCTCTACCGTGCCCAGTGATTTCTCCATGA	R7/8 ACP/HP
L3-2	TATCGCGGGCAGGCGATTCGCTTGTATTTAATCCG	R7/8 ACP/HP
L3-2	ACTGCACCGTGTCATGGCGAGAGCTCACCTAATTCA	R7/8 ACP/HP
L3-2	GCATATGCGGTGTTTCTACTCTACCGTGCAAAACC	R7/8 ACP/HP
L3-2	GCGTCGACCACGTTAATATTTACCCTCTACTGTGC	R7/8 ACP/HP
L3-2	GCGAGGACCATCCCGCGTGCCTGGGAGTCACTTTAA	R7/8 ACP/HP
L3-2	CACGCGGTTCGTAGCGGAATGTACTGGTCAATCCTA	R7/8 ACP/HP
L3-2	ATGCATCAGCGCGCTTATTAATCAATCGCTTTTGT	R7/8 ACP/HP
L3-2	ACTCCACTGTGCCTCTTTAACTTCTTTCCATATATGA	R7/8 ACP/HP
L3-2	GCCTGGTCAACTCGCCGCAATACTTTTACCCATCC	R7/8 ACP/HP
L3-2	GTCACCCTAACCGTATTCTCCACCGTGCCTTACTTGA	R7/8 ACP/HP
L3-2	GCGTGCCTACGACGCCAGGCACTAGTTTAGTAAAC	R7/8 ACP/HP
L3-2	GACATGCAAAGGCCCTTAATTGACTCCACTGTGCC	R7/8 ACP/HP
L3-2	TCTGCGGGCTAGTATCTAATGATCTCTACCGTGCTTGA	R7/8 ACP/HP
L3-2	TCCGGAACTAGGAGACGTACACGCCGCAATGCCCC	R7/8 ACP/HP
L3-2	GCGTGCTAACGGTATGCAAGACGTATGCGATTTTC	R7/8 ACP/HP
L3-2	GATAGAATTGAGCTCTACTGTGCCTATCTGGTTAT	R7/8 ACP/HP
L3-2	GACTAAATACCTCACTATCTCCACTGTGCCGTTAAA	R7/8 ACP/HP
L3-2	CCGGGGCTAGGAACGGGGGCAGTCAGAGCGACCATA	R7/8 ACP/HP
L3-2	AAGCGGGGAGCAACGTACTGCCATTTACTATTCCATGA	R7/8 ACP/HP
L3-2	CATTTGCGTGCCTAAATGCGGCGCGGGCTGGCGAC	R7/8 ACP/HP
L3-2	GCTGGCCAATGTATCTCAACCGTGCCGAAATTATT	R7/8 ACP/HP
L3-2	TTTAACGGAACGACCTGTGGCTGCACGTTTCTCCA	R7/8 ACP/HP
L3-2	TAACCTACCAAGTACATGACCTTTCACTTGATCTTGA	R7/8 ACP/HP
L3-2	TTTGTACTGAGCAAGCGTACATACCGAAGCCCCGT	R7/8 ACP/HP
L3-2	TGCTAGGACTAGCCGGTTTTCTATTACTCTATTTT	R7/8 ACP/HP
L3-2	GACGGGTGCGGGCTAGCAAGCTTTACCTCTATTATGA	R7/8 ACP/HP
L3-2	GCGAGCCTAGCCCGTAACTGGAAGGCCACTACTCT	R7/8 ACP/HP
L3-2	CATGCGCGATTAGCTTGTTCTACCACCGCTTTACA	R7/8 ACP/HP
L3-2	GTGACGCCGCTATCTTTACAACTCTACTGTGCTTTA	R7/8 ACP/HP
L3-2	GCGTGCCAGCGTACTCGCATCTCACAGAACCCGT	R7/8 ACP/HP
L3-2	TCCGGAGCTAGGAACTACGGCGATCTCTGCGCCTAA	R7/8 ACP/HP
L3-2	ATGCACGGATGCGGCTAGCGATCTCCCCTAAACACTGA	R7/8 ACP/HP
L3-2	GCCTAGTGGACACCCCGATTCGACCTTTTTTGCTT	R7/8 ACP/HP
L3-2	CATGTCGACCTCTTTGTAAACTCGCCCTATTTTCCTGA	R7/8 ACP/HP
L3-2	GCGGCAACACTTCCTCTACTGTGCTTCCTGGCTTAA	R7/8 ACP/HP
L3-2	AGTGGACCAACGGATCGCGTGCCAGGCCGATGGGCA	R7/8 ACP/HP
L3-2	ATGCACTGTACGTAGAGTAATGCGGTTCATTCCTTGA	R7/8 ACP/HP
L3-2	AGACATGCCACGCCCTTTACATACTCCACTGTGCCA	R7/8 ACP/HP
L3-2	GCGTGCCAACGTGACTGTGTCGCCTTTGCTCTGTA	R7/8 ACP/HP
L3-2	CATTGCGCGCTTTCAATAACCTCCGCTTATAACAC	R7/8 ACP/HP
L3-2	ATCGTAGTACCATACCCCGCATGCCGCCAAAATTT	R7/8 ACP/HP
L3-2	GCAGCACAAAAGTTACTCTCCTCTACCGTGCCCCTA	R7/8 ACP/HP
L3-2	CATCTAGAGGCTCATTCATATTAACACGCTTTCCT	R7/8 ACP/HP
L3-2	GATAACCAGTGTCATGCAAACACTATACATTCCTTA	R7/8 ACP/HP
L3-2	GCAAATTCTGTTCGATCCACACTATTAACTCGCTT	R7/8 ACP/HP
L3-2	GAATCATCCGGCCCTAAACTCCACTGTGCCCTCTTGA	R7/8 ACP/HP
L3-2	TCGTAGTGCTGCAAGTCCTTAGTACCTTGGATCTTGA	R7/8 ACP/HP
L3-2	ATGCACGGTTCTGCTCAGGCCATCATTTTCTTCAC	R7/8 ACP/HP
L3-2	CATGCGGAGGCTTTTAACACCATGCATTCTCACC	R7/8 ACP/HP
L3-2	GTCCAAATTAGCTCTCTACTGTGCCTATCCGTTAA	R7/8 ACP/HP
L3-2	TTACGTATCTGAGCGCTAGTACCAGTACCTCGAGTGA	R7/8 ACP/HP
L3-2	ACTGCACAACATTGATTCTGACAGGTTGACACCAA	R7/8 ACP/HP
L3-2	AGTGCGCAATAGTGCGACAAGCTTCTATCCATTTTTGA	R7/8 ACP/HP
L3-2	GATTCGGTCCCCTTCTTCTCTACTGTGCCTTTTCT	R7/8 ACP/HP
L3-2	GGGCGTATCGTAGCCACGTACAAGGGTTGCATATTGA	R7/8 ACP/HP
L3-2	GCGCGCCTACGTTAATGCACTTCGTGACATCTTCC	R7/8 ACP/HP
L3-2	AAACCCGCGAGCAGGCATTGAACTCCCCTGAATACGA	R7/8 ACP/HP
L3-2	GATCGTAACGCTGCAAGGTCACTCCGGGAAAACCA	R7/8 ACP/HP
L3-2	CCGGCAGTCTTATCTCTACTGTGCCTTCTTTAATC	R7/8 ACP/HP
L3-2	GCGGTCGTAGCAACACTGCATCCTCATGATACTTA	R7/8 ACP/HP
L3-2	GCTGACGTTCGTAGTCCATGTACGGGCTGTCATCAA	R7/8 ACP/HP
L3-2	CCGGTCGTAGGGTGACTGCGGGCATAAGCTGGGTT	R7/8 ACP/HP
L3-2	GCGAGAAGCTTTCAATCCTCAACCTTACGCTTTATA	R7/8 ACP/HP
L3-2	ATGTACGTGCGTACCTTTTATATTCTCTACTGTGC	R7/8 ACP/HP
L3-2	TCGTGCAGTATCGCGGTCATGTCACACTCCCGTACA	R7/8 ACP/HP
L3-2	AGTCAGGCCCGCTTTTATTTTTGTGGTTATTTTTG	R7/8 ACP/HP
L3-2	TGCGCAGGCCCGTTGTACTCGCTCACTGCTAGATT	R7/8 ACP/HP
L3-2	CTTGCCCTCCGACATGAACTCTACTGTGCAACCTATGA	R7/8 ACP/HP
L3-2	TATTGCGAACTCCTCTGAGCTACGGTACGTGTGGCA	R7/8 ACP/HP
L3-2	GCGCACTTGTTCTTCTTGGTCGCGGCGTGCCACGCGA	R7/8 ACP/HP
L3-2	GCGGTCAGAGCTAATTCTGTCAACTCGCCCTTTCTA	R7/8 ACP/HP
L3-2	AGCACGATCGTAGTGCGAATCGAACGGGGTCTGCGA	R7/8 ACP/HP
L3-2	GAGTTGCGAGCATGCGGACGCTTTTGTTTTGCTTTTGA	R7/8 ACP/HP
L3-2	CGTGCGACTTGTTCTCTACTGTGCCAATAAACCATA	R7/8 ACP/HP
L3-2	ATCGCGTGCCAGAACGTAACTCGCCCATCGAC	R7/8 ACP/HP
L3-2	GCGCGCTAACGACTGTAGGAATCCAATTCTGACCGA	R7/8 ACP/HP
L3-2	CCGCGTGCTTGGTGCGTGCTGCAGGAAATTGGAAA	R7/8 ACP/HP
L3-2	AGTGACTGCGGGCACTGCGATCGCTTTTGATTATTTGA	R7/8 ACP/HP
L3-2	AGCCACCCATCCTCAACCGTGCCATAATCGCCTCTA	R7/8 ACP/HP
L3-2	TAATGGCATGCGGACCTATCCTCTACCGTGCTCCTTGA	R7/8 ACP/HP
L3-2	GCAATGACGTGCGTTCGACCGATTATCTCTACTATGA	R7/8 ACP/HP
L3-2	GCCTCTACCGTGCCTGTGACCCACCAGTTTTTTAT	R7/8 ACP/HP
L3-2	TCCGACGGGGCATCGTGTCAGGCGCATGAAATTTT	R7/8 ACP/HP
L3-2	TATGCCAGCTTCTCATATATCCCGCTTTCTATCAATGA	R7/8 ACP/HP
L3-2	TCGTAGTACGCAGGTGGTCAAGCACGATTTCTTTA	R7/8 ACP/HP
L3-2	AAGCACGGACAAGCATGTATGCGATCACGCCCTTTA	R7/8 ACP/HP
L3-2	CAACCACTATTCGCGTGCCAGGGTGGGGAAACGTT	R7/8 ACP/HP
L3-2	GACTGCGGGACTAGCAACGTACTGTGGCTGGCGAT	R7/8 ACP/HP
L3-2	TCAGTACGCACTAGTACATTGCCAAGCTTTCCACATGA	R7/8 ACP/HP
L3-2	TGACGCGTGCTTGGCAACGTGGCAGGACAATTATT	R7/8 ACP/HP
L3-2	CCTGCGCGCTAGGGGAGATACTGGTTCGTGCGATTTGA	R7/8 ACP/HP
L3-2	AAGCACTGTACGGAAGTAGGCCCGCCCCCAAATTAA	R7/8 ACP/HP
L3-2	GCCTCCGTAACCTACCCGCGTGCCTGGGGGTTACC	R7/8 ACP/HP
L3-2	ATCGTAGTAGTGCCGCGCTAGCCTGACGCAAAATT	R7/8 ACP/HP
L3-2	GCAGGGAATCCAGCGACCGTTCCTCTACCGTGCCT	R7/8 ACP/HP
L3-2	AAGCGGAACTAGCCAAGGCAAGGGAAATGCCCTCA	R7/8 ACP/HP
L3-2	GGCCACGACTGGTTCCCCAATTCACAGGTATACAT	R7/8 ACP/HP
L3-2	GCTGCAGTGCGACTCTGGCCTCCACTGTGCTACCTTGA	R7/8 ACP/HP
L3-2	GGACCGAATCTAGGCTGTACTGTGCACGCATCGCC	R7/8 ACP/HP
L3-2	ACCCACATCCTGCGTGCTAAGGACGGTGGGGCCGG	R7/8 ACP/HP // AC PEG R13-3 ACP/HP
L3-2	GATAACGTTTGATTACTCCACTGTGCCATACCCTT	R7/8 ACP/HP // NAC PEG R9 ACP/HP // NAC PEG R9 ACP/NACP
L3-2	GCCACAGTATCGTTCTCGAGCTGGTTCCCGCCAT	R7/8 ACP/HP // NAC PEG R9 ACP/HP // NAC PEG R9 ACP/NACP
L3-2	TAACTCCACTGTGCGATCATTGTTTTTCTTTTTTGA	R7/8 ACP/HP // NAC PEG R9 ACP/NACP
L3-2	CTTGCGAGATTAGCTTTATCACCTGTTTTCCGCTT	R7/8 ACP/HP // NAC PEG R9 ACP/NACP
L3-2	AGCGCATCGTAGCCGTACAGCAATGTAATATTCTC	R7/8 ACP/HP // NAC PEG R9 ACP/NACP
L3-2	TTACCTACCACAGTCTCCGCCTCGTTATCCTTATCA	R7/8 ACP/HP // NAC PEG R9 HP/ACP
L3-2	TAACACGTCTTTCACTCTACTGTGCCCTTTATGCC	R7/8 ACP/HP // NAC PEG R9 ACP/HP
L3-2	GCGGAGCTAGCACGGTACTGCGCATAAACTATGATTGA	R7/8 ACP/HP // NAC PEG R9 ACP/HP
L3-2	TCTGCGATTCTACCGTTACTCTACCGTGCCACCAAA	R7/8 ACP/HP // NAC PEG R9 ACP/HP
L3-2	CGCGGGCCAGGTCTGCATGCATGCGAGGTCACACC	R7/8 ACP/HP // NAC PEG R9 ACP/HP
L3-2	CAAGGAGCACGTATGCACTGTGCGAGTTGGTCCGTA	R7/8 ACP/HP // NAC PEG R9 ACP/HP
L3-2	CGCGAGCCAGGGTACTGCCTGCGGTCTAAACAATCA	R7/8 ACP/HP // NAC PEG R9 ACP/HP
L3-2	TGCGTGCTAAACGGTCTAGCACATGCGGGCCTCAC	R7/8 ACP/HP // NAC PEG R9 ACP/NACP
L3-2	GCGCACCGACCTCTACCGTGCCAAAATAGGTTATCTGA	R7/8 ACP/HP // NAC PEG R9 NACP/ACP
L3-2	CAGGTACTGTGGCAGGCGATCCATTGCTCTCTTTT	R7/8 Neutr
L3-2	CATGTACGCACACCCACTGATTCTTTACCACCCACTGA	R7/8 Neutr
L3-2	GAGGGCGGTCCAACGCGCAATGTCTTTTTTCTTCCGA	R7/8 Neutr
L3-2	AAAACCCACCACGCGTCGTACGCATACCACCCTTT	R7/8 Neutr
L3-2	ACATGCATACCCTACGAATCGTTCCATCACCATAC	R7/8 Neutr
L3-2	GAGGGCGTACAGGAGTCTTGCGGTCCACATTTTAT	R7/8 Neutr
L3-2	AAAACACGCAAACTACCTGGAAACTTGACTTCTTT	R7/8 Neutr
L3-2	GAGGGCGGCTCTAATGCATGCGCTTTCATCTTTGC	R7/8 Neutr
L3-2	GCGGACATCGGGCACTTTATACAACCACCTTTTTG	R7/8 Neutr
L3-2	GAGGGCTGCAGGCATCCAATTTCCTCCTTGTCCCT	R7/8 Neutr
L3-2	GCAGGACACCCCCTCATTATTTGTTTCATCCTACG	R7/8 Neutr
L3-2	AGTCAGTGCGCCCGCTATTTACGATCTCACTGTTC	R7/8 Neutr
L3-2	AAAACACTCACGATACCTACCCTGGTCTTCACAAC	R7/8 Neutr
L3-2	GAGGGCTGAACAAGTAGTGCGTACATTTTCCTTCCTGA	R7/8 Neutr
L3-2	GCCATGCGAGAGGGTTATTGTTGATCTCATGGGTT	R7/8 Neutr
L3-2	TCAAGCAGTCATAGCCGGTTTCACGCTTTACTTAC	R7/8 Neutr
L3-2	CAGTAAGGAAGCTCATGCGGTACAGGTCTACCTCG	R7/8 Neutr
L3-2	GCGCCACGAGCTACCCGACTTCCGATTACTTTCTT	R7/8 Neutr
L3-2	CAGTAACCGCTGTCTGTCATTTTTCAACATTCTGT	R7/8 Neutr
L3-2	CAGGTCAGCAGTCCAGGCGATTACTTTCTCTTTTC	R7/8 Neutr
L3-2	CACTGCAGGTCACTGGCGCCCTATTTCCTCACATT	R7/8 Neutr
L3-2	AAAACCGGTCCTGCGCCTTCTTCTCCGCTTTTATT	R7/8 Neutr
L3-2	GAGGGCTACTGAAGTTAATGGCATTCTTCTCTATC	R7/8 Neutr
L3-2	CAGTACAAACATCGCGATTCTTTCCTTGATACTGT	R7/8 Neutr
L3-2	GAGGGGCGGTCATTGCCGTTAGCCTCCTTTCGCCT	R7/8 Neutr
L3-2	ATGGCCATGCGAACCGAAACCTAGCCCATTTTCCTA	R7/8 Neutr
L3-2	CATGCGCCCTGTGCGTTCTCTACTACCCTAATCAT	R7/8 Neutr
L3-2	AAAACAGCAGGCATTTTCCTGTACTTTCGAATTCA	R7/8 Neutr
L3-2	TATGCGCAGGACCACCTATTACACGACCTTATCCT	R7/8 Neutr
L3-2	GCGATAAAGCCCATGTAACCCTCTGAAAACCCGAT	R7/8 Neutr
L3-2	TCAACTGGGGTCAGTGCCAACGCTTACTTTCTTCT	R7/8 Neutr
L3-2	CAGTAATGCGAAGCTAGTACGTTCTCTCTTATTTTA	R7/8 Neutr
L3-2	CATGCGCACATCGTACTCCGTAGCCCTAAATTATCA	R7/8 Neutr
L3-2	GAGGGGCCGTCCTTCGTACGGAATGTGCATGCGCT	R7/8 Neutr
L3-2	CAGTAACTGTAGTCGTCGAACCTTGCTTACAACCCA	R7/8 Neutr
L3-2	AAAACCCAAGCACCGAACGAACTATCCCTTTTTCT	R7/8 Neutr
L3-2	GAGGGCGGGCAGTCATTTCGATTATATCTGCCTACA	R7/8 Neutr
L3-2	CATGCCCGTAAACGCCTAATCTACCACCTTTTGCT	R7/8 Neutr
L3-2	CATGCGATTGCGCCCCATTCCTTGCCTTATCTCAC	R7/8 Neutr
L3-2	AGTGCAGTCGCGATGGGAACTTCTTCTTTGCTTTA	R7/8 Neutr
L3-2	GCATCAGGCGCACTTTCATTTGCTAATCGTTTTTT	R7/8 Neutr
L3-2	AAAACCACAGCTACCATTATCGCATTGGCCCTACT	R7/8 Neutr
L3-2	ATTGCGGTCATCCCCTTCCACGCTATACCACCAT	R7/8 Neutr
L3-2	GCTGCAGGCCGTCCCAAATATTCGCTCCCACACATA	R7/8 Neutr
L3-2	GAGGGCTCATGCCAGCCGCTTTTCTTACCTTTATC	R7/8 Neutr
L3-2	CAGTAAGTGCTGTCACTGCGCCACTTGTAAATACTTGA	R7/8 Neutr
L3-2	CATGCGAGCTACCCTTATCATCTCATGTTTGCTTT	R7/8 Neutr
L3-2	GCTGGTCAGGCGTTCCACACTTCCTACCCGCTTTT	R7/8 Neutr
L3-2	CATGCCGGTCATTCCATACTCAAACTCATTCACTC	R7/8 Neutr // NAC PEG R6-2 ACP/HP
[truncated: 1 more rows]
