# Supplementary material for: Plasma Exosome Profiling of Cancer Patients by a Next Generation Systems Biology Approach
Source: Sci Rep. 2017 Feb 20;7:42741. doi: 10.1038/srep42741 (PMC5316983; doi:10.1038/srep42741)
Supplement: Supplementary Table S3 [file srep42741-s4.xls]

## Sheet: Sheet1
Age	# of patients	Race	# of patients2	Breast Cancer Stage	# of patients3	Biopsy/Surgery finding	# of patients4
0 -20	0	Caucasian	49	I	35	Ductal Carcinoma In Situ	0
20-30	1	African-american	10	II	21	Invasive Ductal Carcinoma	49
30-40	2	Unknown	0	III	1	Invasive Lobular Carcinoma	4
40-50	9			IV	0	Mixed	2
50-60	17			NULL	2	Mucinous	1
60-70	17					Breast Carcinoma, NOS	1
70+	13					Differing Malignancy*	2
						*Biopsy and definitive surgery findings differ
BIRAD	# of patients	ER status	# of patients2	PR status	# of patients3	HER2	# of patients4	T*	# of patients5	N**	# of patients6	M***	# of patients7
0	19	Positive	51	Positive	45	Positive	1	NULL	2	N0	40	M0	47
1	1	Negative	8	Negative	14	Negative	26	T1	3	N1	2	MX	10
2	0	Unknown	0	Unknown	0	Equivocal	1	T1a	1	N1a	5	NULL	2
3	0					Unknown	31	T1b	14	N1mi	6
4	28							T1c	18	N2a	1
5	10							T1mi	2	N3a	0
6	1							T2	17	NULL	2
								T3	1	NX	3
								T4d	1
								Tis (DCIS)
								Tis (LCIS)
Stage information for Breast cancer by AJCC (American Joint Committee on Cancer) TNM classification for Brest cancer
*	Tumor size
**	Lymph node status
***	Distant metastases
Table. TNM Classification for Breast Cancer (Open Table in a new window)
Primary tumor (T)
TX	Primary tumor cannot be assessed
T0	No evidence of primary tumor
Tis	Carcinoma in situ
Tis (DCIS)	Ductal carcinoma in situ
Tis (LCIS)	Lobular carcinoma in situ
Tis (Paget)	Paget disease of the nipple NOT associated with invasive carcinoma and/or carcinoma in situ (DCIS and/or LCIS) in the underlying breast parenchyma. Carcinomas in the breast parenchyma associated with Paget disease are categorized based on the size and characteristics of the parenchymal disease, although the presence of Paget disease should still be noted
T1	Tumor ≤ 20 mm in greatest dimension
T1mi	Tumor ≤ 1 mm in greatest dimension
T1a	Tumor > 1 mm but ≤ 5 mm in greatest dimension
T1b	Tumor > 5 mm but ≤ 10 mm in greatest dimension
T1c	Tumor > 10 mm but ≤ 20 mm in greatest dimension
T2	Tumor > 20 mm but ≤ 50 mm in greatest dimension
T3	Tumor > 50 mm in greatest dimension
T4	Tumor of any size with direct extension to the chest wall and/or to the skin (ulceration or skin nodules)
T4a	Extension to chest wall, not including only pectoralis muscle adherence/invasion
T4b	Ulceration and/or ipsilateral satellite nodules and/or edema (including peau d’orange) of the skin, which do not meet the criteria for inflammatory carcinoma
T4c	Both T4a and T4b
T4d	Inflammatory carcinoma
Regional lymph nodes (N)
Clinical
NX	Regional lymph nodes cannot be assessed (eg, previously removed)
N0	No regional lymph node metastasis
N1	Metastasis to movable ipsilateral level I, II axillary lymph node(s)
N2	Metastases in ipsilateral level I, II axillary lymph nodes that are clinically fixed or matted or in clinically detected* ipsilateral internal mammary nodes in the absence of clinically evident axillary lymph node metastasis
N2a	Metastases in ipsilateral level I, II axillary lymph nodes fixed to one another (matted) or to other structures
N2b	Metastases only in clinically detected* ipsilateral internal mammary nodes and in the absence of clinically evident level I, II axillary lymph node metastases
N3	Metastases in ipsilateral infraclavicular (level III axillary) lymph node(s), with or without level I, II axillary node involvement, or in clinically detected * ipsilateral internal mammary lymph node(s) and in the presence of clinically evident level I, II axillary lymph node metastasis; or metastasis in ipsilateral supraclavicular lymph node(s), with or without axillary or internal mammary lymp…
N3a	Metastasis in ipsilateral infraclavicular lymph node(s)
N3b	Metastasis in ipsilateral internal mammary lymph node(s) and axillary lymph node(s)
N3c	Metastasis in ipsilateral supraclavicular lymph node(s)
*"Clinically detected" is defined as detected by imaging studies (excluding lymphoscintigraphy) or by clinical examination and having characteristics highly suspicious for malignancy or a presumed pathologic macrometastasis on the basis of fine-needle aspiration (FNA) biopsy with cytologic examination.
Distant metastasis (M)
M0	No clinical or radiographic evidence of distant metastasis
cM0(i+)	No clinical or radiographic evidence of distant metastases, but deposits of molecularly or microscopically detected tumor cells in circulating blood, bone marrow, or other nonregional nodal tissue that are no larger than 0.2 mm in a patient without symptoms or signs of metastases
M1	Distant detectable metastases as determined by classic clinical and radiographic means and/or histologically proven > 0.2 mm
MX	means metastasis can't be measured or found.
Histologic grade (G)
GX	Grade cannot be assessed
G1	Low combined histologic grade (favorable)
G2	Intermediate combined histologic grade (moderately favorable)
G3	High combined histologic grade (unfavorable)
Table. Anatomic stage/prognostic groups (Open Table in a new window)
Stage	T	N	M
0	Tis	N0	M0
IA	T1	N0	M0
IB	T0	N1mi	M0
	T1	N1mi	M0
IIA	T0	N1	M0
	T1	N1	M0
	T2	N0	M0
IIB	T2	N1	M0
	T3	N0	M0
IIIA	T0	N2	M0
	T1	N2	M0
	T2	N2	M0
	T3	N1	M0
	T3	N2	M0
IIIB	T4	N0	M0
	T4	N1	M0
	T4	N2	M0
IIIC	Any T	N3	M0
IV	Any T	Any N	M1
