# Supplementary material for: Plasma Exosome Profiling of Cancer Patients by a Next Generation Systems Biology Approach
Source: Sci Rep. 2017 Feb 20;7:42741. doi: 10.1038/srep42741 (PMC5316983; doi:10.1038/srep42741)
Supplement: Supplementary Table S4 [file srep42741-s5.xls]

## Sheet: Sheet1
Age	# of patients	Race	# of patients2	Biopsy/Surgery finding	# of patients4
0 -20	0	Caucasian	48	Benign	30 (12 fibroadenoma)
20-30	1	African-american	12	Self-declared normal	30
30-40	6	Unknown	0
40-50	21
50-60	18
60-70	11
70+	3
