# Supplementary material for: Plasma Exosome Profiling of Cancer Patients by a Next Generation Systems Biology Approach
Source: Sci Rep. 2017 Feb 20;7:42741. doi: 10.1038/srep42741 (PMC5316983; doi:10.1038/srep42741)
Supplement: Supplementary Table S5 [file srep42741-s6.xlsx]

## Sheet: NGS runs summary
Total clinical samples profiled	Date	Sample Name	Flow cell ID	Total Reads	Demultiplexing rate	Valid Reads	Number Of Valid Unique Sequences at different cut-off										% of Number Of Valid Unique Sequences at different cut-off									Read Depth of Unique Sequences at different cut-off									% of Read Depth of Unique Sequences at different cut-off									Average Count Per Unique Sequence	Notes for column AR
							>=1	1	>1	>50	>100	>500	>1000	>5000	>10000	>50000	1	>1	>50	>100	>500	>1000	>5000	>10000	>50000	1	>1	>50	>100	>500	>1000	>5000	>10000	>50000	1	>1	>50	>100	>500	>1000	>5000	>10000	>50000
NA, Library only	60414	L0	H9L71ADXX	251763138	0.89514	227564751	227513574	227462409	51165	0	0	0	0	0	0	0	0.999775	0.000224888	0	0	0	0	0	0	0	227462409	102342	0	0	0	0	0	0	0	0.99955	0.000449727	0	0	0	0	0	0	0	1.00022	at max flow cell capacity
NA, Library only	81314	L1 (post-enrichment)	HAB8TADXX, 3 samples total	81474571	0.28074	80157496	1245100	871452	373648	141824	119093	43703	18913	669	121	6	0.699905	0.300095	0.113906	0.0956493	0.0351	0.0151899	0.000537306	9.71809e-05	4.8188e-06	871452	79286044	78227708	76491840	57876281	40440440	8153498	4616027	2935251	0.0108717	0.989128	0.975925	0.954269	0.722032	0.504512	0.101718	0.057587	0.0366185	64.3784	at 1/3 of flow cell capacity
NA, Library only	81314	L2 (post-enrichment)	HAB8LADXX, 3 samples total	78657737	0.26079	77438943	1058786	708143	350643	144655	115543	42084	18250	540	90	5	0.668825	0.331175	0.136623	0.109128	0.0397474	0.0172367	0.000510018	8.5003e-05	4.7223e-06	708143	76730800	75501180	73342215	55161700	38384360	7086228	4143185	2879395	0.00914453	0.990855	0.974977	0.947097	0.712325	0.495673	0.0915073	0.0535026	0.0371828	73.1394
NA, Library only	11315	L3 (post-pooling/re-amp)	HCY3YADXX, 2 samples, 5 reps ea	161410964	0.5	161007480	3227628	1955472	1272156	206362	155941	69578	39901	3795	789	13	0.605854	0.394146	0.0639361	0.0483144	0.021557	0.0123623	0.00117579	0.000244452	4.0277e-06	1955472	159052008	151709584	148089701	127363652	106181163	32729599	12528569	878979	0.0121452	0.987855	0.942252	0.919769	0.791042	0.65948	0.20328	0.0778136	0.00545924	49.8842	at 1/2 of flow cell capacity
60 Cancer and 60 breast biopsy negative were probed with L3 (8 samples are shown as an example of the typical NGS outcome)	103114	L3 vs 01A Cancer	HAMECADXX, 10 samples total	11000175	0.03575	10979661	465723	202007	263716	41108	21171	2771	971	48	11	0	0.433749	0.566251	0.0882671	0.0454584	0.00594989	0.00208493	0.000103065	2.36191e-05	0	202007	10777654	8389269	6975283	3342366	2113879	427191	187543	0	0.0183983	0.981602	0.764074	0.635291	0.304414	0.192527	0.0389075	0.0170809	0	23.5755	at 1/10 of flow cell capacity
		L3 vs 02A Biopsy Neg		36760821	0.1195	36693175	797918	391578	406340	87289	55916	12427	5506	665	219	9	0.49075	0.50925	0.109396	0.0700774	0.0155743	0.00690046	0.000833419	0.000274464	1.12793e-05	391578	36301597	33090337	30837729	21441982	16649055	7280062	4248822	717093	0.0106717	0.989328	0.901812	0.840421	0.584359	0.453737	0.198404	0.115793	0.019543	45.9861
	103114	L3 vs 12A Cancer	HAP2HADXX, 10 samples total	30846595	0.1031	30789983	1157958	611738	546220	89747	58260	11585	4291	224	47	1	0.52829	0.47171	0.0775045	0.0503127	0.0100047	0.00370566	0.000193444	4.05886e-05	8.635e-07	611738	30178245	26682146	24416167	14221036	9208749	2016032	821436	65951	0.0198681	0.980132	0.866585	0.792991	0.461872	0.299083	0.0654769	0.0266787	0.00214196	26.5899
		L3 vs 13A Biopsy Neg		34038330	0.1031	33975825	845322	422533	422789	102000	68915	14098	4780	168	30	0	0.499849	0.500151	0.120664	0.0815251	0.0166777	0.00565465	0.000198741	3.54894e-05	0	422533	33553292	30315833	27926083	15684921	9288886	1424775	493795	0	0.0124363	0.987564	0.892277	0.82194	0.461649	0.273397	0.041935	0.0145337	0	40.1928
	103114	L3 vs 21A Cancer	HANYRADXX, 10 samples total	29979946	0.10071	29915946	819735	431022	388713	80611	50740	10552	4426	367	118	2	0.525807	0.474193	0.0983379	0.0618981	0.0128725	0.00539931	0.000447706	0.000143949	2.4398e-06	431022	29484924	26443667	24295562	15623936	11389174	3740549	2042741	177556	0.0144078	0.985592	0.883932	0.812127	0.522261	0.380706	0.125035	0.0682827	0.00593516	36.4947
		L3 vs 22A Biopsy Neg		31027105	0.10423	30960681	733951	388917	345034	60285	36699	9062	4667	713	278	14	0.529895	0.470105	0.0821376	0.050002	0.0123469	0.00635874	0.000971454	0.000378772	1.90748e-05	388917	30571764	27811662	26137653	20228608	17171427	9194641	6216454	1346318	0.0125616	0.987438	0.89829	0.844221	0.653364	0.55462	0.296978	0.200785	0.0434848	42.1836
	103114	L3 vs 31A Cancer	HAP02ADXX, 10 samples total	26750435	0.08956	26709524	1427143	995906	431237	69073	42513	8506	3714	372	123	3	0.697832	0.302168	0.0483995	0.0297889	0.00596016	0.0026024	0.000260661	8.61861e-05	2.1021e-06	995906	25713618	22801166	20898196	13696220	10388105	4007202	2350119	337708	0.0372865	0.962713	0.853672	0.782425	0.512784	0.388929	0.150029	0.0879881	0.0126437	18.7154
		L3 vs 32A Biopsy Neg		28278149	0.09467	28234467	1657853	1180159	477694	87236	57399	10542	3531	137	20	0	0.71186	0.28814	0.0526199	0.0346225	0.00635883	0.00212986	8.2637e-05	1.20637e-05	0	1180159	27054308	24143422	21982290	11708272	6902866	1126678	336395	0	0.0417985	0.958201	0.855105	0.778562	0.41468	0.244484	0.0399043	0.0119143	0	17.0307
Pool of 60 breast biopsy negative were probed with L3	71815	L3 vs Pool of Biopsy Neg	H3W2MBCXX, 12 samples total	112154209	0.28715	111635977	2990809	1912033	1078776	295398	204817	47367	18592	951	230	3	1.91757	1.08243	0.296316	0.205371	0.0474623	0.0186337	0.000955108	0.000231083	3.0128e-06	1912033	109723944	102198467	95635793	60219463	40319723	8381480	3510903	190533	0.0514082	2.94859	2.74593	2.56925	1.61766	1.08365	0.225867	0.0946603	0.00513886	37.3127	at 1/4 of flow cell capacity
NA, Library only	41715	L3-2_1	H3KVJBCXX, 2 samples total	167864590	0.49996	167620138	3374919	1996914	1378005	230011	194920	91531	44843	1616	295	32	0.591692	0.408308	0.068153	0.0577555	0.0271209	0.0132871	0.000478826	8.74095e-05	9.4817e-06	1996914	165623224	158231468	155681514	128718370	95423925	16588847	8015041	3352147	0.0119133	0.988087	0.943988	0.928776	0.767917	0.569287	0.0989669	0.0478167	0.0199985	49.6664	at 1/2 of flow cell capacity
NA, Library only		L3-2_2		156724066	0.46677	156498112	2751961	1817466	934495	233473	192884	89428	42024	1164	227	30	0.660426	0.339574	0.0848388	0.0700897	0.0324961	0.0152706	0.000422971	8.24866e-05	1.09013e-05	1817466	154680646	148435975	145532147	118552890	84851935	12447242	6498905	2962130	0.0116133	0.988387	0.948484	0.929929	0.757536	0.542191	0.0795361	0.0415271	0.0189276	56.8679
NA, Library only	61115	L3-3	H3W3KBCXX, 2 samples, 3 reps ea	175076449	0.48	174861486	8488806	4328704	4160102	318867	140107	32245	19528	4507	1872	90	0.509931	0.490069	0.0375632	0.0165049	0.00379853	0.00230044	0.000530935	0.000220526	1.06021e-05	4328704	170532782	133513392	121192749	100240024	91357995	57998489	39640550	7066372	0.024755	0.975245	0.763538	0.693079	0.573254	0.522459	0.331682	0.226697	0.0404113	20.5991	at 1/2 of flow cell capacity
NA, Library only	52715	L3-4	H3VYWBCXX, 5 samples total	52722731	0.14266	51809033	6717532	2988050	3729482	50318	2101	2	2	0	0	0	0.444814	0.555186	0.00749055	0.000312764	2.977e-07	2.977e-07	0	0	0	2988050	48820983	3307851	264251	5136	5136	0	0	0	0.0576743	0.942326	0.063847	0.00510048	9.91332e-05	9.91332e-05	0	0	0	7.71251	at 1/5 of flow cell capacity
NA, Library only	70315	L2000 (post-synthesis/pooling)	H5555BCXX, 1 sample	297990002	0.73	296831740	1875509	911106	964403	89338	29774	7628	7029	2730	2559	1989	0.485791	0.514209	0.047634	0.0158752	0.00406716	0.00374778	0.0014556	0.00136443	0.00106051	911106	295920634	287429977	283339339	279649942	279249566	267799642	266562684	256509587	0.00306944	0.996931	0.968326	0.954545	0.942116	0.940767	0.902193	0.898026	0.864158	158.267	at max flow cell capacity
117 self-declared normal, 177 breast biopsy negative and 206 cancer patients probing with L2000 (6 samples are shown as an example of the tyical NGS outcome	70915	L2000 vs 0052A biopsy neg	H53YMBCXX, 150 samples total	4008288	0.01026	4377282	137091	93593	43498	4458	3417	1903	1233	98	3	0	0.682707	0.317293	0.0325185	0.024925	0.0138813	0.00899403	0.000714854	2.18832e-05	0	93593	4283689	4117762	4041709	3698088	3214295	623010	39418	0	0.0213815	0.978618	0.940712	0.923338	0.844837	0.734313	0.142328	0.00900513	0	31.9298	at 1/150 of flow cell capacity
		L2000 vs -0053A biopsy neg		2266513	0.0058	1875752	72317	52043	20274	3169	2435	1026	555	2	0	0	0.719651	0.280349	0.043821	0.0336712	0.0141875	0.00767454	2.7656e-05	0	0	52043	1823709	1724177	1671927	1314524	973683	10280	0	0	0.0277451	0.972255	0.919192	0.891337	0.700798	0.519089	0.00548047	0	0	25.9379
	71515	L2000 vs 0102A normal self declared	H5553BCXX, 150 samples total	1490523	0.00377	1419810	65147	48531	16616	2873	2194	949	388	0	0	0	0.744946	0.255054	0.0441003	0.0336777	0.0145671	0.00595576	0	0	0	48531	1371279	1269657	1222510	927757	513425	0	0	0	0.0341813	0.965819	0.894244	0.861038	0.653437	0.361615	0	0	0	21.7939
		L2000 vs 0106A cancer		1664736	0.00421	1588713	72623	55211	17412	2935	2363	1226	366	0	0	0	0.760241	0.239759	0.0404142	0.0325379	0.0168817	0.00503973	0	0	0	55211	1533502	1417670	1380052	1092740	444279	0	0	0	0.034752	0.965248	0.892339	0.86866	0.687815	0.279647	0	0	0	21.8762
	71715	L2000 vs 0152A cancer	H553MBCXX, 150 samples total	1626798	0.00406	1621342	63585	43498	20087	2816	2366	1084	381	1	0	0	0.684092	0.315908	0.0442872	0.03721	0.017048	0.00599198	1.57269e-05	0	0	43498	1577844	1466283	1434538	1076047	573243	6992	0	0	0.0268284	0.973172	0.904364	0.884784	0.663677	0.353561	0.00431248	0	0	25.4988
		L2000 vs 0156A cancer		1678334	0.00419	1673279	67004	47606	19398	2840	2375	1175	390	1	0	0	0.710495	0.289505	0.0423855	0.0354456	0.0175363	0.00582055	1.49244e-05	0	0	47606	1625673	1515486	1482562	1136066	581743	8592	0	0	0.0284507	0.971549	0.905698	0.886022	0.678946	0.347666	0.00513483	0	0	24.9728
