# Supplementary material for: Plasma Exosome Profiling of Cancer Patients by a Next Generation Systems Biology Approach
Source: Sci Rep. 2017 Feb 20;7:42741. doi: 10.1038/srep42741 (PMC5316983; doi:10.1038/srep42741)
Supplement: Supplementary Table S6 [file srep42741-s7.xls]

## Sheet: Sheet1
ID	ssODN sequences, selected high expression binders (H)	Normalized counts in L3, mean between 3 replicates in binding plasma pool	Notes
H1	ACTATAGAACAATCCACCGCTTTAAATCAACTATCTTA	763.451
H2	GCCGTTCTTCTGCGACGAACACATCCTCCCTTAAT	518.354
H3	GCGCGAGGCCCGCGGGCTCATCACTTTTGTTATCT	322.372
H4	TACCCCTGACAATCCTCGCGCCGAGGCCTCCATCCTGA	300.362
H5	TTCGGTCTAATTTTTAGCGGCCAAATTTTCTTATCA	171.561
H6	GATTTTAAAACCCTTGCACCTGATTGTGCCAATCCA	149.414
H7	GCGCGAGGCCCGCGGGCTCATCACTTTTGTTATAT	11.6585	mutant of H3
H8	GCCGTTCTTCTGCGACGAACACATCCTCCCTTACT	7.46018	mutant of H2, present in L3 only
H9	TGCTCGGCCCTATTAACACGTGCCGTGTCTTGTTCA	21.0522
H11	AACCCAATTCACATACACTCTCACCCCCACTAAACA	27.8474
H12	GCCGTTCTTCTGCGACGAACACATCCTCCCTTATT	1.92707	mutant of H2, present in L3 only
H14	TACCCCTGACAATCCTCGCGCCGAGGCCTCCATCCTCA	3.00903	mutant of H4, present in L3 only
	ssODN sequences, selected as low expression binders (L)		Notes
L1	GCGTAGTGGCTGCTTGGCGTTTCCGCATACTAGGCA	0.271693	mutant, appeared in L3 only
L2	AAACCTCGGCTAACCGCCAAGGGTAGTGTCCCCCGCA	0.27009	mutant, appeared in L3 only
L3	ATGAGACGTAGCAACACTCGAGACCCTTGGAGCACTCA	0	mutant, appeared in L3 only
L4	AGCTGCCAGGGTTCGGGACCTTAACGGATGTCCCAA	0.1	mutant, appeared in L3 only
L6	GATCGACGATTCGATCATCCAACGTATTTACACCAGA	0.541784	mutant, appeared in L3 only
L7	GCAGCCGGCGACCGGGATGTCGTCGGGACTTGCTTA	0.271693	mutant, appeared in L3 only
L8	ATGAACCATGGTTACACCTCTAATGTAGCCTCATGTCA	0	mutant, appeared in L3 only
L9	CCACCGGTACTTATTATTCGCCATCCACACCCAGTTA	0.570202	mutant, appeared in L3 only
L11	ATCCACCCAAAATCGATATAAGTGCGCCCCCAATCTAA	0	mutant, appeared in L3 only
L13	GGGGGTCGTACTCCCGAGATTTGCGTTACGGTGAACA	0	mutant, appeared in L3 only
L15	ACATGGCCTTTAAATCTACGGAGTACTGTTGGGGGGA	0.570202	mutant, appeared in L3 only
*plasma from breast biopsy negative donors
