# Supplementary material for: Plasma Exosome Profiling of Cancer Patients by a Next Generation Systems Biology Approach
Source: Sci Rep. 2017 Feb 20;7:42741. doi: 10.1038/srep42741 (PMC5316983; doi:10.1038/srep42741)
Supplement: Supplementary Table S8 [file srep42741-s9.xls]

## Sheet: analysis-8.txt
L0 pull-down
Analysis Type:	PANTHER Overrepresentation Test (release 20150430)
Annotation Version and Release Date:	GO Ontology database Released 2015-07-07					p-value ≤ 0.001
Analyzed List:	upload_1 (Homo sapiens)
Reference List:	Homo sapiens (all genes in database)
Bonferroni correction:	TRUE
GO cellular component experimental only	Homo sapiens - REFLIST (20814)	upload_1 (24)	upload_1 (expected)	upload_1 (over/under)	upload_1 (fold Enrichment)	upload_1 (P-value)
Unclassified	11005	3	12.69	-	0.24	0
extracellular region part	3102	21	3.58	+	> 5	4.25e-12	Any constituent part of the extracellular region, the space external to the outermost structure of a cell. For cells without external protective or external encapsulating structures this refers to space outside of the plasma membrane. This term covers constituent parts of the host cell environment outside an intracellular parasite. Source: GOC:jl
extracellular region	3139	21	3.62	+	> 5	5.42e-12	The space external to the outermost structure of a cell. For cells without external protective or external encapsulating structures this refers to space outside of the plasma membrane. This term covers the host cell environment outside an intracellular parasite. Source: GOC:go_curators
extracellular exosome	2708	20	3.12	+	> 5	9.24e-12	A membrane-bounded vesicle that is released into the extracellular region by fusion of the limiting endosomal membrane of a multivesicular body with the plasma membrane. Extracellular exosomes, also simply called exosomes, have a diameter of about 40-100 nm. Source: PMID:17641064, PMID:19498381, GOC:BHF, PMID:15908444, PMID:22418571, PMID:19442504, PMID:24009894, GOC:mah
extracellular membrane-bounded organelle	2708	20	3.12	+	> 5	9.24e-12	Organized structure of distinctive morphology and function, bounded by a lipid bilayer membrane and occurring outside the cell. Source: GOC:isa_complete
extracellular organelle	2721	20	3.14	+	> 5	1.01e-11	Organized structure of distinctive morphology and function, occurring outside the cell. Includes, for example, extracellular membrane vesicles (EMVs) and the cellulosomes of anaerobic bacteria and fungi. Source: GOC:jl, PMID:9914479
extracellular vesicle	2721	20	3.14	+	> 5	1.01e-11	Any vesicle that is part of the extracellular region. Source: GO_REF:0000064, GOC:TermGenie, PMID:24769233, GOC:pm
membrane-bounded vesicle	2864	20	3.3	+	> 5	2.74e-11	Any small, fluid-filled, spherical organelle enclosed by a lipid bilayer. Source: GOC:mah
vesicle	2931	20	3.38	+	> 5	4.29e-11	Any small, fluid-filled, spherical organelle enclosed by membrane or protein. Source: GOC:pz, GOC:mah
extracellular space	700	9	0.81	+	> 5	3.47e-05	That part of a multicellular organism outside the cells proper, usually taken to be outside the plasma membranes, and occupied by fluid. Source: ISBN:0198547684	Note that for multicellular organisms, the extracellular space refers to everything outside a cell, but still within the organism (excluding the extracellular matrix). Gene products from a multi-cellular organism that are secreted from a cell into the interstitial fluid or blood can therefore be annotated to this term.
blood microparticle	123	5	0.14	+	> 5	0.000213	A phospholipid microvesicle that is derived from any of several cell types, such as platelets, blood cells, endothelial cells, or others, and contains membrane receptors as well as other proteins characteristic of the parental cell. Microparticles are heterogeneous in size, and are characterized as microvesicles free of nucleic acids. Source: PMID:16373184, GOC:BHF, GOC:mah
organelle	7885	21	9.09	+	2.31	0.000566	Organized structure of distinctive morphology and function. Includes the nucleus, mitochondria, plastids, vacuoles, vesicles, ribosomes and the cytoskeleton, and prokaryotic structures such as anammoxosomes and pirellulosomes. Excludes the plasma membrane. Source: GOC:go_curators
membrane-bounded organelle	7417	20	8.55	+	2.34	0.00169
cellular_component	9809	22	11.31	+	1.95	0.00413

## Sheet: extracellular region part
HUMAN|HGNC=399|UniProtKB=P02768	P02768	Serum albumin;ALB;ortholog	SERUM ALBUMIN (PTHR11385:SF13)	transfer/carrier protein	Homo sapiens
HUMAN|HGNC=6423|UniProtKB=P08779	P08779	Keratin, type I cytoskeletal 16;KRT16;ortholog	KERATIN, TYPE I CYTOSKELETAL 16 (PTHR23239:SF105)	structural protein;intermediate filament	Homo sapiens
HUMAN|HGNC=20846|UniProtKB=Q86YZ3	Q86YZ3	Hornerin;HRNR;ortholog	HORNERIN (PTHR22571:SF25)		Homo sapiens
HUMAN|HGNC=6442|UniProtKB=P13647	P13647	Keratin, type II cytoskeletal 5;KRT5;ortholog	KERATIN, TYPE II CYTOSKELETAL 5 (PTHR23239:SF205)	structural protein;intermediate filament	Homo sapiens
HUMAN|HGNC=28928|UniProtKB=Q86Y46	Q86Y46	Keratin, type II cytoskeletal 73;KRT73;ortholog	KERATIN, TYPE II CYTOSKELETAL 73 (PTHR23239:SF85)	structural protein;intermediate filament	Homo sapiens
HUMAN|HGNC=145|UniProtKB=P63267	P63267	Actin, gamma-enteric smooth muscle;ACTG2;ortholog	ACTIN, GAMMA-ENTERIC SMOOTH MUSCLE (PTHR11937:SF227)	actin and actin related protein	Homo sapiens
HUMAN|HGNC=33276|UniProtKB=Q5D862	Q5D862	Filaggrin-2;FLG2;ortholog	FILAGGRIN-2 (PTHR22571:SF24)		Homo sapiens
HUMAN|HGNC=34447|UniProtKB=P47929	P47929	Galectin-7;LGALS7;ortholog	No Panther Hit		Homo sapiens
HUMAN|HGNC=5525|UniProtKB=P01857	P01857	Ig gamma-1 chain C region;IGHG1;ortholog	IG GAMMA-1 CHAIN C REGION-RELATED (PTHR23266:SF83)		Homo sapiens
HUMAN|HGNC=28926|UniProtKB=Q8N1N4	Q8N1N4	Keratin, type II cytoskeletal 78;KRT78;ortholog	KERATIN, TYPE II CYTOSKELETAL 78 (PTHR23239:SF127)	structural protein;intermediate filament	Homo sapiens
HUMAN|HGNC=600|UniProtKB=P02647	P02647	Apolipoprotein A-I;APOA1;ortholog	APOLIPOPROTEIN A-I (PTHR18976:SF11)		Homo sapiens
HUMAN|HGNC=14669|UniProtKB=P81605	P81605	Dermcidin;DCD;ortholog	DERMCIDIN (PTHR40711:SF1)		Homo sapiens
HUMAN|HGNC=2198|UniProtKB=P08123	P08123	Collagen alpha-2(I) chain;COL1A2;ortholog	COLLAGEN ALPHA-2(I) CHAIN (PTHR24023:SF600)	transporter;surfactant;receptor;extracellular matrix structural protein;antibacterial response protein	Homo sapiens
HUMAN|HGNC=5860|UniProtKB=P0CF74	P0CF74	Ig lambda-6 chain C region;IGLC6;ortholog	IG LAMBDA-2 CHAIN C REGIONS-RELATED (PTHR23266:SF124)		Homo sapiens
HUMAN|HGNC=24950|UniProtKB=Q6UWP8	Q6UWP8	Suprabasin;SBSN;ortholog	SUPRABASIN (PTHR23243:SF3)		Homo sapiens
HUMAN|HGNC=6568|UniProtKB=P47929	P47929	Galectin-7;LGALS7;ortholog	GALECTIN-7 (PTHR11346:SF107)	signaling molecule;cell adhesion molecule	Homo sapiens
HUMAN|HGNC=3661|UniProtKB=P02671	P02671	Fibrinogen alpha chain;FGA;ortholog	FIBRINOGEN ALPHA CHAIN (PTHR19143:SF232)	signaling molecule	Homo sapiens
HUMAN|HGNC=3052|UniProtKB=P15924	P15924	Desmoplakin;DSP;ortholog	DESMOPLAKIN (PTHR11915:SF234)	non-motor actin binding protein	Homo sapiens
HUMAN|HGNC=6443|UniProtKB=P02538	P02538	Keratin, type II cytoskeletal 6A;KRT6A;ortholog	KERATIN, TYPE II CYTOSKELETAL 6A (PTHR23239:SF219)	structural protein;intermediate filament	Homo sapiens
HUMAN|HGNC=3048|UniProtKB=Q02413	Q02413	Desmoglein-1;DSG1;ortholog	DESMOGLEIN-1 (PTHR24025:SF9)	cell junction protein;cadherin	Homo sapiens
HUMAN|HGNC=6416|UniProtKB=P02533	P02533	Keratin, type I cytoskeletal 14;KRT14;ortholog	KERATIN, TYPE I CYTOSKELETAL 14 (PTHR23239:SF201)	structural protein;intermediate filament	Homo sapiens
HUMAN|HGNC=5246|UniProtKB=P04792	P04792	Heat shock protein beta-1;HSPB1;ortholog	HEAT SHOCK PROTEIN BETA-1 (PTHR11527:SF114)	chaperone	Homo sapiens

## Sheet: extracellular region
HUMAN|HGNC=399|UniProtKB=P02768	P02768	Serum albumin;ALB;ortholog	SERUM ALBUMIN (PTHR11385:SF13)	transfer/carrier protein	Homo sapiens
HUMAN|HGNC=6423|UniProtKB=P08779	P08779	Keratin, type I cytoskeletal 16;KRT16;ortholog	KERATIN, TYPE I CYTOSKELETAL 16 (PTHR23239:SF105)	structural protein;intermediate filament	Homo sapiens
HUMAN|HGNC=20846|UniProtKB=Q86YZ3	Q86YZ3	Hornerin;HRNR;ortholog	HORNERIN (PTHR22571:SF25)		Homo sapiens
HUMAN|HGNC=6442|UniProtKB=P13647	P13647	Keratin, type II cytoskeletal 5;KRT5;ortholog	KERATIN, TYPE II CYTOSKELETAL 5 (PTHR23239:SF205)	structural protein;intermediate filament	Homo sapiens
HUMAN|HGNC=28928|UniProtKB=Q86Y46	Q86Y46	Keratin, type II cytoskeletal 73;KRT73;ortholog	KERATIN, TYPE II CYTOSKELETAL 73 (PTHR23239:SF85)	structural protein;intermediate filament	Homo sapiens
HUMAN|HGNC=145|UniProtKB=P63267	P63267	Actin, gamma-enteric smooth muscle;ACTG2;ortholog	ACTIN, GAMMA-ENTERIC SMOOTH MUSCLE (PTHR11937:SF227)	actin and actin related protein	Homo sapiens
HUMAN|HGNC=33276|UniProtKB=Q5D862	Q5D862	Filaggrin-2;FLG2;ortholog	FILAGGRIN-2 (PTHR22571:SF24)		Homo sapiens
HUMAN|HGNC=34447|UniProtKB=P47929	P47929	Galectin-7;LGALS7;ortholog	No Panther Hit		Homo sapiens
HUMAN|HGNC=5525|UniProtKB=P01857	P01857	Ig gamma-1 chain C region;IGHG1;ortholog	IG GAMMA-1 CHAIN C REGION-RELATED (PTHR23266:SF83)		Homo sapiens
HUMAN|HGNC=28926|UniProtKB=Q8N1N4	Q8N1N4	Keratin, type II cytoskeletal 78;KRT78;ortholog	KERATIN, TYPE II CYTOSKELETAL 78 (PTHR23239:SF127)	structural protein;intermediate filament	Homo sapiens
HUMAN|HGNC=600|UniProtKB=P02647	P02647	Apolipoprotein A-I;APOA1;ortholog	APOLIPOPROTEIN A-I (PTHR18976:SF11)		Homo sapiens
HUMAN|HGNC=14669|UniProtKB=P81605	P81605	Dermcidin;DCD;ortholog	DERMCIDIN (PTHR40711:SF1)		Homo sapiens
HUMAN|HGNC=2198|UniProtKB=P08123	P08123	Collagen alpha-2(I) chain;COL1A2;ortholog	COLLAGEN ALPHA-2(I) CHAIN (PTHR24023:SF600)	transporter;surfactant;receptor;extracellular matrix structural protein;antibacterial response protein	Homo sapiens
HUMAN|HGNC=5860|UniProtKB=P0CF74	P0CF74	Ig lambda-6 chain C region;IGLC6;ortholog	IG LAMBDA-2 CHAIN C REGIONS-RELATED (PTHR23266:SF124)		Homo sapiens
HUMAN|HGNC=24950|UniProtKB=Q6UWP8	Q6UWP8	Suprabasin;SBSN;ortholog	SUPRABASIN (PTHR23243:SF3)		Homo sapiens
HUMAN|HGNC=6568|UniProtKB=P47929	P47929	Galectin-7;LGALS7;ortholog	GALECTIN-7 (PTHR11346:SF107)	signaling molecule;cell adhesion molecule	Homo sapiens
HUMAN|HGNC=3661|UniProtKB=P02671	P02671	Fibrinogen alpha chain;FGA;ortholog	FIBRINOGEN ALPHA CHAIN (PTHR19143:SF232)	signaling molecule	Homo sapiens
HUMAN|HGNC=3052|UniProtKB=P15924	P15924	Desmoplakin;DSP;ortholog	DESMOPLAKIN (PTHR11915:SF234)	non-motor actin binding protein	Homo sapiens
HUMAN|HGNC=6443|UniProtKB=P02538	P02538	Keratin, type II cytoskeletal 6A;KRT6A;ortholog	KERATIN, TYPE II CYTOSKELETAL 6A (PTHR23239:SF219)	structural protein;intermediate filament	Homo sapiens
HUMAN|HGNC=3048|UniProtKB=Q02413	Q02413	Desmoglein-1;DSG1;ortholog	DESMOGLEIN-1 (PTHR24025:SF9)	cell junction protein;cadherin	Homo sapiens
HUMAN|HGNC=6416|UniProtKB=P02533	P02533	Keratin, type I cytoskeletal 14;KRT14;ortholog	KERATIN, TYPE I CYTOSKELETAL 14 (PTHR23239:SF201)	structural protein;intermediate filament	Homo sapiens
HUMAN|HGNC=5246|UniProtKB=P04792	P04792	Heat shock protein beta-1;HSPB1;ortholog	HEAT SHOCK PROTEIN BETA-1 (PTHR11527:SF114)	chaperone	Homo sapiens

## Sheet: extracellular exosome
HUMAN|HGNC=399|UniProtKB=P02768	P02768	Serum albumin;ALB;ortholog	SERUM ALBUMIN (PTHR11385:SF13)	transfer/carrier protein	Homo sapiens
HUMAN|HGNC=6423|UniProtKB=P08779	P08779	Keratin, type I cytoskeletal 16;KRT16;ortholog	KERATIN, TYPE I CYTOSKELETAL 16 (PTHR23239:SF105)	structural protein;intermediate filament	Homo sapiens
HUMAN|HGNC=20846|UniProtKB=Q86YZ3	Q86YZ3	Hornerin;HRNR;ortholog	HORNERIN (PTHR22571:SF25)		Homo sapiens
HUMAN|HGNC=6442|UniProtKB=P13647	P13647	Keratin, type II cytoskeletal 5;KRT5;ortholog	KERATIN, TYPE II CYTOSKELETAL 5 (PTHR23239:SF205)	structural protein;intermediate filament	Homo sapiens
HUMAN|HGNC=28928|UniProtKB=Q86Y46	Q86Y46	Keratin, type II cytoskeletal 73;KRT73;ortholog	KERATIN, TYPE II CYTOSKELETAL 73 (PTHR23239:SF85)	structural protein;intermediate filament	Homo sapiens
HUMAN|HGNC=145|UniProtKB=P63267	P63267	Actin, gamma-enteric smooth muscle;ACTG2;ortholog	ACTIN, GAMMA-ENTERIC SMOOTH MUSCLE (PTHR11937:SF227)	actin and actin related protein	Homo sapiens
HUMAN|HGNC=33276|UniProtKB=Q5D862	Q5D862	Filaggrin-2;FLG2;ortholog	FILAGGRIN-2 (PTHR22571:SF24)		Homo sapiens
HUMAN|HGNC=34447|UniProtKB=P47929	P47929	Galectin-7;LGALS7;ortholog	No Panther Hit		Homo sapiens
HUMAN|HGNC=5525|UniProtKB=P01857	P01857	Ig gamma-1 chain C region;IGHG1;ortholog	IG GAMMA-1 CHAIN C REGION-RELATED (PTHR23266:SF83)		Homo sapiens
HUMAN|HGNC=28926|UniProtKB=Q8N1N4	Q8N1N4	Keratin, type II cytoskeletal 78;KRT78;ortholog	KERATIN, TYPE II CYTOSKELETAL 78 (PTHR23239:SF127)	structural protein;intermediate filament	Homo sapiens
HUMAN|HGNC=600|UniProtKB=P02647	P02647	Apolipoprotein A-I;APOA1;ortholog	APOLIPOPROTEIN A-I (PTHR18976:SF11)		Homo sapiens
HUMAN|HGNC=14669|UniProtKB=P81605	P81605	Dermcidin;DCD;ortholog	DERMCIDIN (PTHR40711:SF1)		Homo sapiens
HUMAN|HGNC=2198|UniProtKB=P08123	P08123	Collagen alpha-2(I) chain;COL1A2;ortholog	COLLAGEN ALPHA-2(I) CHAIN (PTHR24023:SF600)	transporter;surfactant;receptor;extracellular matrix structural protein;antibacterial response protein	Homo sapiens
HUMAN|HGNC=24950|UniProtKB=Q6UWP8	Q6UWP8	Suprabasin;SBSN;ortholog	SUPRABASIN (PTHR23243:SF3)		Homo sapiens
HUMAN|HGNC=6568|UniProtKB=P47929	P47929	Galectin-7;LGALS7;ortholog	GALECTIN-7 (PTHR11346:SF107)	signaling molecule;cell adhesion molecule	Homo sapiens
HUMAN|HGNC=3661|UniProtKB=P02671	P02671	Fibrinogen alpha chain;FGA;ortholog	FIBRINOGEN ALPHA CHAIN (PTHR19143:SF232)	signaling molecule	Homo sapiens
HUMAN|HGNC=3052|UniProtKB=P15924	P15924	Desmoplakin;DSP;ortholog	DESMOPLAKIN (PTHR11915:SF234)	non-motor actin binding protein	Homo sapiens
HUMAN|HGNC=6443|UniProtKB=P02538	P02538	Keratin, type II cytoskeletal 6A;KRT6A;ortholog	KERATIN, TYPE II CYTOSKELETAL 6A (PTHR23239:SF219)	structural protein;intermediate filament	Homo sapiens
HUMAN|HGNC=3048|UniProtKB=Q02413	Q02413	Desmoglein-1;DSG1;ortholog	DESMOGLEIN-1 (PTHR24025:SF9)	cell junction protein;cadherin	Homo sapiens
HUMAN|HGNC=6416|UniProtKB=P02533	P02533	Keratin, type I cytoskeletal 14;KRT14;ortholog	KERATIN, TYPE I CYTOSKELETAL 14 (PTHR23239:SF201)	structural protein;intermediate filament	Homo sapiens
HUMAN|HGNC=5246|UniProtKB=P04792	P04792	Heat shock protein beta-1;HSPB1;ortholog	HEAT SHOCK PROTEIN BETA-1 (PTHR11527:SF114)	chaperone	Homo sapiens

## Sheet: extracell_mem-bound organelle
HUMAN|HGNC=399|UniProtKB=P02768	P02768	Serum albumin;ALB;ortholog	SERUM ALBUMIN (PTHR11385:SF13)	transfer/carrier protein	Homo sapiens
HUMAN|HGNC=6423|UniProtKB=P08779	P08779	Keratin, type I cytoskeletal 16;KRT16;ortholog	KERATIN, TYPE I CYTOSKELETAL 16 (PTHR23239:SF105)	structural protein;intermediate filament	Homo sapiens
HUMAN|HGNC=20846|UniProtKB=Q86YZ3	Q86YZ3	Hornerin;HRNR;ortholog	HORNERIN (PTHR22571:SF25)		Homo sapiens
HUMAN|HGNC=6442|UniProtKB=P13647	P13647	Keratin, type II cytoskeletal 5;KRT5;ortholog	KERATIN, TYPE II CYTOSKELETAL 5 (PTHR23239:SF205)	structural protein;intermediate filament	Homo sapiens
HUMAN|HGNC=28928|UniProtKB=Q86Y46	Q86Y46	Keratin, type II cytoskeletal 73;KRT73;ortholog	KERATIN, TYPE II CYTOSKELETAL 73 (PTHR23239:SF85)	structural protein;intermediate filament	Homo sapiens
HUMAN|HGNC=145|UniProtKB=P63267	P63267	Actin, gamma-enteric smooth muscle;ACTG2;ortholog	ACTIN, GAMMA-ENTERIC SMOOTH MUSCLE (PTHR11937:SF227)	actin and actin related protein	Homo sapiens
HUMAN|HGNC=33276|UniProtKB=Q5D862	Q5D862	Filaggrin-2;FLG2;ortholog	FILAGGRIN-2 (PTHR22571:SF24)		Homo sapiens
HUMAN|HGNC=34447|UniProtKB=P47929	P47929	Galectin-7;LGALS7;ortholog	No Panther Hit		Homo sapiens
HUMAN|HGNC=5525|UniProtKB=P01857	P01857	Ig gamma-1 chain C region;IGHG1;ortholog	IG GAMMA-1 CHAIN C REGION-RELATED (PTHR23266:SF83)		Homo sapiens
HUMAN|HGNC=28926|UniProtKB=Q8N1N4	Q8N1N4	Keratin, type II cytoskeletal 78;KRT78;ortholog	KERATIN, TYPE II CYTOSKELETAL 78 (PTHR23239:SF127)	structural protein;intermediate filament	Homo sapiens
HUMAN|HGNC=600|UniProtKB=P02647	P02647	Apolipoprotein A-I;APOA1;ortholog	APOLIPOPROTEIN A-I (PTHR18976:SF11)		Homo sapiens
HUMAN|HGNC=14669|UniProtKB=P81605	P81605	Dermcidin;DCD;ortholog	DERMCIDIN (PTHR40711:SF1)		Homo sapiens
HUMAN|HGNC=2198|UniProtKB=P08123	P08123	Collagen alpha-2(I) chain;COL1A2;ortholog	COLLAGEN ALPHA-2(I) CHAIN (PTHR24023:SF600)	transporter;surfactant;receptor;extracellular matrix structural protein;antibacterial response protein	Homo sapiens
HUMAN|HGNC=24950|UniProtKB=Q6UWP8	Q6UWP8	Suprabasin;SBSN;ortholog	SUPRABASIN (PTHR23243:SF3)		Homo sapiens
HUMAN|HGNC=6568|UniProtKB=P47929	P47929	Galectin-7;LGALS7;ortholog	GALECTIN-7 (PTHR11346:SF107)	signaling molecule;cell adhesion molecule	Homo sapiens
HUMAN|HGNC=3661|UniProtKB=P02671	P02671	Fibrinogen alpha chain;FGA;ortholog	FIBRINOGEN ALPHA CHAIN (PTHR19143:SF232)	signaling molecule	Homo sapiens
HUMAN|HGNC=3052|UniProtKB=P15924	P15924	Desmoplakin;DSP;ortholog	DESMOPLAKIN (PTHR11915:SF234)	non-motor actin binding protein	Homo sapiens
HUMAN|HGNC=6443|UniProtKB=P02538	P02538	Keratin, type II cytoskeletal 6A;KRT6A;ortholog	KERATIN, TYPE II CYTOSKELETAL 6A (PTHR23239:SF219)	structural protein;intermediate filament	Homo sapiens
HUMAN|HGNC=3048|UniProtKB=Q02413	Q02413	Desmoglein-1;DSG1;ortholog	DESMOGLEIN-1 (PTHR24025:SF9)	cell junction protein;cadherin	Homo sapiens
HUMAN|HGNC=6416|UniProtKB=P02533	P02533	Keratin, type I cytoskeletal 14;KRT14;ortholog	KERATIN, TYPE I CYTOSKELETAL 14 (PTHR23239:SF201)	structural protein;intermediate filament	Homo sapiens
HUMAN|HGNC=5246|UniProtKB=P04792	P04792	Heat shock protein beta-1;HSPB1;ortholog	HEAT SHOCK PROTEIN BETA-1 (PTHR11527:SF114)	chaperone	Homo sapiens

## Sheet: extracellular organelle
HUMAN|HGNC=399|UniProtKB=P02768	P02768	Serum albumin;ALB;ortholog	SERUM ALBUMIN (PTHR11385:SF13)	transfer/carrier protein	Homo sapiens
HUMAN|HGNC=6423|UniProtKB=P08779	P08779	Keratin, type I cytoskeletal 16;KRT16;ortholog	KERATIN, TYPE I CYTOSKELETAL 16 (PTHR23239:SF105)	structural protein;intermediate filament	Homo sapiens
HUMAN|HGNC=20846|UniProtKB=Q86YZ3	Q86YZ3	Hornerin;HRNR;ortholog	HORNERIN (PTHR22571:SF25)		Homo sapiens
HUMAN|HGNC=6442|UniProtKB=P13647	P13647	Keratin, type II cytoskeletal 5;KRT5;ortholog	KERATIN, TYPE II CYTOSKELETAL 5 (PTHR23239:SF205)	structural protein;intermediate filament	Homo sapiens
HUMAN|HGNC=28928|UniProtKB=Q86Y46	Q86Y46	Keratin, type II cytoskeletal 73;KRT73;ortholog	KERATIN, TYPE II CYTOSKELETAL 73 (PTHR23239:SF85)	structural protein;intermediate filament	Homo sapiens
HUMAN|HGNC=145|UniProtKB=P63267	P63267	Actin, gamma-enteric smooth muscle;ACTG2;ortholog	ACTIN, GAMMA-ENTERIC SMOOTH MUSCLE (PTHR11937:SF227)	actin and actin related protein	Homo sapiens
HUMAN|HGNC=33276|UniProtKB=Q5D862	Q5D862	Filaggrin-2;FLG2;ortholog	FILAGGRIN-2 (PTHR22571:SF24)		Homo sapiens
HUMAN|HGNC=34447|UniProtKB=P47929	P47929	Galectin-7;LGALS7;ortholog	No Panther Hit		Homo sapiens
HUMAN|HGNC=5525|UniProtKB=P01857	P01857	Ig gamma-1 chain C region;IGHG1;ortholog	IG GAMMA-1 CHAIN C REGION-RELATED (PTHR23266:SF83)		Homo sapiens
HUMAN|HGNC=28926|UniProtKB=Q8N1N4	Q8N1N4	Keratin, type II cytoskeletal 78;KRT78;ortholog	KERATIN, TYPE II CYTOSKELETAL 78 (PTHR23239:SF127)	structural protein;intermediate filament	Homo sapiens
HUMAN|HGNC=600|UniProtKB=P02647	P02647	Apolipoprotein A-I;APOA1;ortholog	APOLIPOPROTEIN A-I (PTHR18976:SF11)		Homo sapiens
HUMAN|HGNC=14669|UniProtKB=P81605	P81605	Dermcidin;DCD;ortholog	DERMCIDIN (PTHR40711:SF1)		Homo sapiens
HUMAN|HGNC=2198|UniProtKB=P08123	P08123	Collagen alpha-2(I) chain;COL1A2;ortholog	COLLAGEN ALPHA-2(I) CHAIN (PTHR24023:SF600)	transporter;surfactant;receptor;extracellular matrix structural protein;antibacterial response protein	Homo sapiens
HUMAN|HGNC=24950|UniProtKB=Q6UWP8	Q6UWP8	Suprabasin;SBSN;ortholog	SUPRABASIN (PTHR23243:SF3)		Homo sapiens
HUMAN|HGNC=6568|UniProtKB=P47929	P47929	Galectin-7;LGALS7;ortholog	GALECTIN-7 (PTHR11346:SF107)	signaling molecule;cell adhesion molecule	Homo sapiens
HUMAN|HGNC=3661|UniProtKB=P02671	P02671	Fibrinogen alpha chain;FGA;ortholog	FIBRINOGEN ALPHA CHAIN (PTHR19143:SF232)	signaling molecule	Homo sapiens
HUMAN|HGNC=3052|UniProtKB=P15924	P15924	Desmoplakin;DSP;ortholog	DESMOPLAKIN (PTHR11915:SF234)	non-motor actin binding protein	Homo sapiens
HUMAN|HGNC=6443|UniProtKB=P02538	P02538	Keratin, type II cytoskeletal 6A;KRT6A;ortholog	KERATIN, TYPE II CYTOSKELETAL 6A (PTHR23239:SF219)	structural protein;intermediate filament	Homo sapiens
HUMAN|HGNC=3048|UniProtKB=Q02413	Q02413	Desmoglein-1;DSG1;ortholog	DESMOGLEIN-1 (PTHR24025:SF9)	cell junction protein;cadherin	Homo sapiens
HUMAN|HGNC=6416|UniProtKB=P02533	P02533	Keratin, type I cytoskeletal 14;KRT14;ortholog	KERATIN, TYPE I CYTOSKELETAL 14 (PTHR23239:SF201)	structural protein;intermediate filament	Homo sapiens
HUMAN|HGNC=5246|UniProtKB=P04792	P04792	Heat shock protein beta-1;HSPB1;ortholog	HEAT SHOCK PROTEIN BETA-1 (PTHR11527:SF114)	chaperone	Homo sapiens

## Sheet: extracellular vesicle
HUMAN|HGNC=399|UniProtKB=P02768	P02768	Serum albumin;ALB;ortholog	SERUM ALBUMIN (PTHR11385:SF13)	transfer/carrier protein	Homo sapiens
HUMAN|HGNC=6423|UniProtKB=P08779	P08779	Keratin, type I cytoskeletal 16;KRT16;ortholog	KERATIN, TYPE I CYTOSKELETAL 16 (PTHR23239:SF105)	structural protein;intermediate filament	Homo sapiens
HUMAN|HGNC=20846|UniProtKB=Q86YZ3	Q86YZ3	Hornerin;HRNR;ortholog	HORNERIN (PTHR22571:SF25)		Homo sapiens
HUMAN|HGNC=6442|UniProtKB=P13647	P13647	Keratin, type II cytoskeletal 5;KRT5;ortholog	KERATIN, TYPE II CYTOSKELETAL 5 (PTHR23239:SF205)	structural protein;intermediate filament	Homo sapiens
HUMAN|HGNC=28928|UniProtKB=Q86Y46	Q86Y46	Keratin, type II cytoskeletal 73;KRT73;ortholog	KERATIN, TYPE II CYTOSKELETAL 73 (PTHR23239:SF85)	structural protein;intermediate filament	Homo sapiens
HUMAN|HGNC=145|UniProtKB=P63267	P63267	Actin, gamma-enteric smooth muscle;ACTG2;ortholog	ACTIN, GAMMA-ENTERIC SMOOTH MUSCLE (PTHR11937:SF227)	actin and actin related protein	Homo sapiens
HUMAN|HGNC=33276|UniProtKB=Q5D862	Q5D862	Filaggrin-2;FLG2;ortholog	FILAGGRIN-2 (PTHR22571:SF24)		Homo sapiens
HUMAN|HGNC=34447|UniProtKB=P47929	P47929	Galectin-7;LGALS7;ortholog	No Panther Hit		Homo sapiens
HUMAN|HGNC=5525|UniProtKB=P01857	P01857	Ig gamma-1 chain C region;IGHG1;ortholog	IG GAMMA-1 CHAIN C REGION-RELATED (PTHR23266:SF83)		Homo sapiens
HUMAN|HGNC=28926|UniProtKB=Q8N1N4	Q8N1N4	Keratin, type II cytoskeletal 78;KRT78;ortholog	KERATIN, TYPE II CYTOSKELETAL 78 (PTHR23239:SF127)	structural protein;intermediate filament	Homo sapiens
HUMAN|HGNC=600|UniProtKB=P02647	P02647	Apolipoprotein A-I;APOA1;ortholog	APOLIPOPROTEIN A-I (PTHR18976:SF11)		Homo sapiens
HUMAN|HGNC=14669|UniProtKB=P81605	P81605	Dermcidin;DCD;ortholog	DERMCIDIN (PTHR40711:SF1)		Homo sapiens
HUMAN|HGNC=2198|UniProtKB=P08123	P08123	Collagen alpha-2(I) chain;COL1A2;ortholog	COLLAGEN ALPHA-2(I) CHAIN (PTHR24023:SF600)	transporter;surfactant;receptor;extracellular matrix structural protein;antibacterial response protein	Homo sapiens
HUMAN|HGNC=24950|UniProtKB=Q6UWP8	Q6UWP8	Suprabasin;SBSN;ortholog	SUPRABASIN (PTHR23243:SF3)		Homo sapiens
HUMAN|HGNC=6568|UniProtKB=P47929	P47929	Galectin-7;LGALS7;ortholog	GALECTIN-7 (PTHR11346:SF107)	signaling molecule;cell adhesion molecule	Homo sapiens
HUMAN|HGNC=3661|UniProtKB=P02671	P02671	Fibrinogen alpha chain;FGA;ortholog	FIBRINOGEN ALPHA CHAIN (PTHR19143:SF232)	signaling molecule	Homo sapiens
HUMAN|HGNC=3052|UniProtKB=P15924	P15924	Desmoplakin;DSP;ortholog	DESMOPLAKIN (PTHR11915:SF234)	non-motor actin binding protein	Homo sapiens
HUMAN|HGNC=6443|UniProtKB=P02538	P02538	Keratin, type II cytoskeletal 6A;KRT6A;ortholog	KERATIN, TYPE II CYTOSKELETAL 6A (PTHR23239:SF219)	structural protein;intermediate filament	Homo sapiens
HUMAN|HGNC=3048|UniProtKB=Q02413	Q02413	Desmoglein-1;DSG1;ortholog	DESMOGLEIN-1 (PTHR24025:SF9)	cell junction protein;cadherin	Homo sapiens
HUMAN|HGNC=6416|UniProtKB=P02533	P02533	Keratin, type I cytoskeletal 14;KRT14;ortholog	KERATIN, TYPE I CYTOSKELETAL 14 (PTHR23239:SF201)	structural protein;intermediate filament	Homo sapiens
HUMAN|HGNC=5246|UniProtKB=P04792	P04792	Heat shock protein beta-1;HSPB1;ortholog	HEAT SHOCK PROTEIN BETA-1 (PTHR11527:SF114)	chaperone	Homo sapiens

## Sheet: membrane-bounded vesicle
HUMAN|HGNC=399|UniProtKB=P02768	P02768	Serum albumin;ALB;ortholog	SERUM ALBUMIN (PTHR11385:SF13)	transfer/carrier protein	Homo sapiens
HUMAN|HGNC=6423|UniProtKB=P08779	P08779	Keratin, type I cytoskeletal 16;KRT16;ortholog	KERATIN, TYPE I CYTOSKELETAL 16 (PTHR23239:SF105)	structural protein;intermediate filament	Homo sapiens
HUMAN|HGNC=20846|UniProtKB=Q86YZ3	Q86YZ3	Hornerin;HRNR;ortholog	HORNERIN (PTHR22571:SF25)		Homo sapiens
HUMAN|HGNC=6442|UniProtKB=P13647	P13647	Keratin, type II cytoskeletal 5;KRT5;ortholog	KERATIN, TYPE II CYTOSKELETAL 5 (PTHR23239:SF205)	structural protein;intermediate filament	Homo sapiens
HUMAN|HGNC=28928|UniProtKB=Q86Y46	Q86Y46	Keratin, type II cytoskeletal 73;KRT73;ortholog	KERATIN, TYPE II CYTOSKELETAL 73 (PTHR23239:SF85)	structural protein;intermediate filament	Homo sapiens
HUMAN|HGNC=145|UniProtKB=P63267	P63267	Actin, gamma-enteric smooth muscle;ACTG2;ortholog	ACTIN, GAMMA-ENTERIC SMOOTH MUSCLE (PTHR11937:SF227)	actin and actin related protein	Homo sapiens
HUMAN|HGNC=33276|UniProtKB=Q5D862	Q5D862	Filaggrin-2;FLG2;ortholog	FILAGGRIN-2 (PTHR22571:SF24)		Homo sapiens
HUMAN|HGNC=34447|UniProtKB=P47929	P47929	Galectin-7;LGALS7;ortholog	No Panther Hit		Homo sapiens
HUMAN|HGNC=5525|UniProtKB=P01857	P01857	Ig gamma-1 chain C region;IGHG1;ortholog	IG GAMMA-1 CHAIN C REGION-RELATED (PTHR23266:SF83)		Homo sapiens
HUMAN|HGNC=28926|UniProtKB=Q8N1N4	Q8N1N4	Keratin, type II cytoskeletal 78;KRT78;ortholog	KERATIN, TYPE II CYTOSKELETAL 78 (PTHR23239:SF127)	structural protein;intermediate filament	Homo sapiens
HUMAN|HGNC=600|UniProtKB=P02647	P02647	Apolipoprotein A-I;APOA1;ortholog	APOLIPOPROTEIN A-I (PTHR18976:SF11)		Homo sapiens
HUMAN|HGNC=14669|UniProtKB=P81605	P81605	Dermcidin;DCD;ortholog	DERMCIDIN (PTHR40711:SF1)		Homo sapiens
HUMAN|HGNC=2198|UniProtKB=P08123	P08123	Collagen alpha-2(I) chain;COL1A2;ortholog	COLLAGEN ALPHA-2(I) CHAIN (PTHR24023:SF600)	transporter;surfactant;receptor;extracellular matrix structural protein;antibacterial response protein	Homo sapiens
HUMAN|HGNC=24950|UniProtKB=Q6UWP8	Q6UWP8	Suprabasin;SBSN;ortholog	SUPRABASIN (PTHR23243:SF3)		Homo sapiens
HUMAN|HGNC=6568|UniProtKB=P47929	P47929	Galectin-7;LGALS7;ortholog	GALECTIN-7 (PTHR11346:SF107)	signaling molecule;cell adhesion molecule	Homo sapiens
HUMAN|HGNC=3661|UniProtKB=P02671	P02671	Fibrinogen alpha chain;FGA;ortholog	FIBRINOGEN ALPHA CHAIN (PTHR19143:SF232)	signaling molecule	Homo sapiens
HUMAN|HGNC=3052|UniProtKB=P15924	P15924	Desmoplakin;DSP;ortholog	DESMOPLAKIN (PTHR11915:SF234)	non-motor actin binding protein	Homo sapiens
HUMAN|HGNC=6443|UniProtKB=P02538	P02538	Keratin, type II cytoskeletal 6A;KRT6A;ortholog	KERATIN, TYPE II CYTOSKELETAL 6A (PTHR23239:SF219)	structural protein;intermediate filament	Homo sapiens
HUMAN|HGNC=3048|UniProtKB=Q02413	Q02413	Desmoglein-1;DSG1;ortholog	DESMOGLEIN-1 (PTHR24025:SF9)	cell junction protein;cadherin	Homo sapiens
HUMAN|HGNC=6416|UniProtKB=P02533	P02533	Keratin, type I cytoskeletal 14;KRT14;ortholog	KERATIN, TYPE I CYTOSKELETAL 14 (PTHR23239:SF201)	structural protein;intermediate filament	Homo sapiens
HUMAN|HGNC=5246|UniProtKB=P04792	P04792	Heat shock protein beta-1;HSPB1;ortholog	HEAT SHOCK PROTEIN BETA-1 (PTHR11527:SF114)	chaperone	Homo sapiens

## Sheet: vesicle
HUMAN|HGNC=399|UniProtKB=P02768	P02768	Serum albumin;ALB;ortholog	SERUM ALBUMIN (PTHR11385:SF13)	transfer/carrier protein	Homo sapiens
HUMAN|HGNC=6423|UniProtKB=P08779	P08779	Keratin, type I cytoskeletal 16;KRT16;ortholog	KERATIN, TYPE I CYTOSKELETAL 16 (PTHR23239:SF105)	structural protein;intermediate filament	Homo sapiens
HUMAN|HGNC=20846|UniProtKB=Q86YZ3	Q86YZ3	Hornerin;HRNR;ortholog	HORNERIN (PTHR22571:SF25)		Homo sapiens
HUMAN|HGNC=6442|UniProtKB=P13647	P13647	Keratin, type II cytoskeletal 5;KRT5;ortholog	KERATIN, TYPE II CYTOSKELETAL 5 (PTHR23239:SF205)	structural protein;intermediate filament	Homo sapiens
HUMAN|HGNC=28928|UniProtKB=Q86Y46	Q86Y46	Keratin, type II cytoskeletal 73;KRT73;ortholog	KERATIN, TYPE II CYTOSKELETAL 73 (PTHR23239:SF85)	structural protein;intermediate filament	Homo sapiens
HUMAN|HGNC=145|UniProtKB=P63267	P63267	Actin, gamma-enteric smooth muscle;ACTG2;ortholog	ACTIN, GAMMA-ENTERIC SMOOTH MUSCLE (PTHR11937:SF227)	actin and actin related protein	Homo sapiens
HUMAN|HGNC=33276|UniProtKB=Q5D862	Q5D862	Filaggrin-2;FLG2;ortholog	FILAGGRIN-2 (PTHR22571:SF24)		Homo sapiens
HUMAN|HGNC=34447|UniProtKB=P47929	P47929	Galectin-7;LGALS7;ortholog	No Panther Hit		Homo sapiens
HUMAN|HGNC=5525|UniProtKB=P01857	P01857	Ig gamma-1 chain C region;IGHG1;ortholog	IG GAMMA-1 CHAIN C REGION-RELATED (PTHR23266:SF83)		Homo sapiens
HUMAN|HGNC=28926|UniProtKB=Q8N1N4	Q8N1N4	Keratin, type II cytoskeletal 78;KRT78;ortholog	KERATIN, TYPE II CYTOSKELETAL 78 (PTHR23239:SF127)	structural protein;intermediate filament	Homo sapiens
HUMAN|HGNC=600|UniProtKB=P02647	P02647	Apolipoprotein A-I;APOA1;ortholog	APOLIPOPROTEIN A-I (PTHR18976:SF11)		Homo sapiens
HUMAN|HGNC=14669|UniProtKB=P81605	P81605	Dermcidin;DCD;ortholog	DERMCIDIN (PTHR40711:SF1)		Homo sapiens
HUMAN|HGNC=2198|UniProtKB=P08123	P08123	Collagen alpha-2(I) chain;COL1A2;ortholog	COLLAGEN ALPHA-2(I) CHAIN (PTHR24023:SF600)	transporter;surfactant;receptor;extracellular matrix structural protein;antibacterial response protein	Homo sapiens
HUMAN|HGNC=24950|UniProtKB=Q6UWP8	Q6UWP8	Suprabasin;SBSN;ortholog	SUPRABASIN (PTHR23243:SF3)		Homo sapiens
HUMAN|HGNC=6568|UniProtKB=P47929	P47929	Galectin-7;LGALS7;ortholog	GALECTIN-7 (PTHR11346:SF107)	signaling molecule;cell adhesion molecule	Homo sapiens
HUMAN|HGNC=3661|UniProtKB=P02671	P02671	Fibrinogen alpha chain;FGA;ortholog	FIBRINOGEN ALPHA CHAIN (PTHR19143:SF232)	signaling molecule	Homo sapiens
HUMAN|HGNC=3052|UniProtKB=P15924	P15924	Desmoplakin;DSP;ortholog	DESMOPLAKIN (PTHR11915:SF234)	non-motor actin binding protein	Homo sapiens
HUMAN|HGNC=6443|UniProtKB=P02538	P02538	Keratin, type II cytoskeletal 6A;KRT6A;ortholog	KERATIN, TYPE II CYTOSKELETAL 6A (PTHR23239:SF219)	structural protein;intermediate filament	Homo sapiens
HUMAN|HGNC=3048|UniProtKB=Q02413	Q02413	Desmoglein-1;DSG1;ortholog	DESMOGLEIN-1 (PTHR24025:SF9)	cell junction protein;cadherin	Homo sapiens
HUMAN|HGNC=6416|UniProtKB=P02533	P02533	Keratin, type I cytoskeletal 14;KRT14;ortholog	KERATIN, TYPE I CYTOSKELETAL 14 (PTHR23239:SF201)	structural protein;intermediate filament	Homo sapiens
HUMAN|HGNC=5246|UniProtKB=P04792	P04792	Heat shock protein beta-1;HSPB1;ortholog	HEAT SHOCK PROTEIN BETA-1 (PTHR11527:SF114)	chaperone	Homo sapiens

## Sheet: extracellular space
HUMAN|HGNC=399|UniProtKB=P02768	P02768	Serum albumin;ALB;ortholog	SERUM ALBUMIN (PTHR11385:SF13)	transfer/carrier protein	Homo sapiens
HUMAN|HGNC=145|UniProtKB=P63267	P63267	Actin, gamma-enteric smooth muscle;ACTG2;ortholog	ACTIN, GAMMA-ENTERIC SMOOTH MUSCLE (PTHR11937:SF227)	actin and actin related protein	Homo sapiens
HUMAN|HGNC=5525|UniProtKB=P01857	P01857	Ig gamma-1 chain C region;IGHG1;ortholog	IG GAMMA-1 CHAIN C REGION-RELATED (PTHR23266:SF83)		Homo sapiens
HUMAN|HGNC=28926|UniProtKB=Q8N1N4	Q8N1N4	Keratin, type II cytoskeletal 78;KRT78;ortholog	KERATIN, TYPE II CYTOSKELETAL 78 (PTHR23239:SF127)	structural protein;intermediate filament	Homo sapiens
HUMAN|HGNC=600|UniProtKB=P02647	P02647	Apolipoprotein A-I;APOA1;ortholog	APOLIPOPROTEIN A-I (PTHR18976:SF11)		Homo sapiens
HUMAN|HGNC=2198|UniProtKB=P08123	P08123	Collagen alpha-2(I) chain;COL1A2;ortholog	COLLAGEN ALPHA-2(I) CHAIN (PTHR24023:SF600)	transporter;surfactant;receptor;extracellular matrix structural protein;antibacterial response protein	Homo sapiens
HUMAN|HGNC=5860|UniProtKB=P0CF74	P0CF74	Ig lambda-6 chain C region;IGLC6;ortholog	IG LAMBDA-2 CHAIN C REGIONS-RELATED (PTHR23266:SF124)		Homo sapiens
HUMAN|HGNC=3661|UniProtKB=P02671	P02671	Fibrinogen alpha chain;FGA;ortholog	FIBRINOGEN ALPHA CHAIN (PTHR19143:SF232)	signaling molecule	Homo sapiens
HUMAN|HGNC=5246|UniProtKB=P04792	P04792	Heat shock protein beta-1;HSPB1;ortholog	HEAT SHOCK PROTEIN BETA-1 (PTHR11527:SF114)	chaperone	Homo sapiens

[truncated: 2 more sheets: blood microparticle, organelle]
