# Supplementary material for: Plasma Exosome Profiling of Cancer Patients by a Next Generation Systems Biology Approach
Source: Sci Rep. 2017 Feb 20;7:42741. doi: 10.1038/srep42741 (PMC5316983; doi:10.1038/srep42741)
Supplement: Supplementary Table S9 [file srep42741-s10.xls]

## Sheet: analysis-7.txt
L2 pull-down
Analysis Type:	PANTHER Overrepresentation Test (release 20150430)
Annotation Version and Release Date:	GO Ontology database Released 2015-07-07					p-value ≤ 0.001
Analyzed List:	upload_1 (Homo sapiens)
Reference List:	Homo sapiens (all genes in database)
Bonferroni correction:	TRUE
GO cellular component experimental only	Homo sapiens - REFLIST (20814)	upload_1 (99)	upload_1 (expected)	upload_1 (over/under)	upload_1 (fold Enrichment)	upload_1 (P-value)	Definition
Unclassified	11005	14	52.34	-	0.27	0
extracellular region part	3102	78	14.75	+	> 5	1.43e-42	Any constituent part of the extracellular region, the space external to the outermost structure of a cell. For cells without external protective or external encapsulating structures this refers to space outside of the plasma membrane. This term covers constituent parts of the host cell environment outside an intracellular parasite. Source: GOC:jl	Note that this term is in the subset of terms that should not be used for direct gene product annotation. Instead, select a child term or, if no appropriate child term exists, please request a new term. Direct annotations to this term may be amended during annotation QC.
extracellular region	3139	78	14.93	+	> 5	3.46e-42	The space external to the outermost structure of a cell. For cells without external protective or external encapsulating structures this refers to space outside of the plasma membrane. This term covers the host cell environment outside an intracellular parasite. Source: GOC:go_curators	Note that this term is intended to annotate gene products that are not attached to the cell surface. For gene products from multicellular organisms which are secreted from a cell but retained within the organism (i.e. released into the interstitial fluid or blood), consider the cellular component term 'extracellular space ; GO:0005615'.
extracellular exosome	2708	73	12.88	+	> 5	2.46e-40	A membrane-bounded vesicle that is released into the extracellular region by fusion of the limiting endosomal membrane of a multivesicular body with the plasma membrane. Extracellular exosomes, also simply called exosomes, have a diameter of about 40-100 nm. Source: PMID:17641064, PMID:19498381, GOC:BHF, PMID:15908444, PMID:22418571, PMID:19442504, PMID:24009894, GOC:mah
extracellular membrane-bounded organelle	2708	73	12.88	+	> 5	2.46e-40	Organized structure of distinctive morphology and function, bounded by a lipid bilayer membrane and occurring outside the cell. Source: GOC:isa_complete
extracellular organelle	2721	73	12.94	+	> 5	3.42e-40	Organized structure of distinctive morphology and function, occurring outside the cell. Includes, for example, extracellular membrane vesicles (EMVs) and the cellulosomes of anaerobic bacteria and fungi. Source: GOC:jl, PMID:9914479
extracellular vesicle	2721	73	12.94	+	> 5	3.42e-40	Any vesicle that is part of the extracellular region. Source: GO_REF:0000064, GOC:TermGenie, PMID:24769233, GOC:pm
membrane-bounded vesicle	2864	73	13.62	+	> 5	1.17e-38	Any small, fluid-filled, spherical organelle enclosed by a lipid bilayer. Source: GOC:mah
vesicle	2931	73	13.94	+	> 5	5.77e-38	Any small, fluid-filled, spherical organelle enclosed by membrane or protein. Source: GOC:pz, GOC:mah
organelle	7885	87	37.5	+	2.32	5.37e-22	Organized structure of distinctive morphology and function. Includes the nucleus, mitochondria, plastids, vacuoles, vesicles, ribosomes and the cytoskeleton, and prokaryotic structures such as anammoxosomes and pirellulosomes. Excludes the plasma membrane. Source: GOC:go_curators
membrane-bounded organelle	7417	83	35.28	+	2.35	5.35e-20	Organized structure of distinctive morphology and function, bounded by a single or double lipid bilayer membrane. Includes the nucleus, mitochondria, plastids, vacuoles, and vesicles. Excludes the plasma membrane. Source: GOC:go_curators
extracellular space	700	31	3.33	+	> 5	7.86e-19	That part of a multicellular organism outside the cells proper, usually taken to be outside the plasma membranes, and occupied by fluid. Source: ISBN:0198547684	Note that for multicellular organisms, the extracellular space refers to everything outside a cell, but still within the organism (excluding the extracellular matrix). Gene products from a multi-cellular organism that are secreted from a cell into the interstitial fluid or blood can therefore be annotated to this term.
cellular_component	9809	89	46.66	+	1.91	1.88e-16	The part of a cell or its extracellular environment in which a gene product is located. A gene product may be located in one or more parts of a cell and its location may be as specific as a particular macromolecular complex, that is, a stable, persistent association of macromolecules that function together. Source: GOC:go_curators, NIF_Subcellular:sao-1337158144	Note that, in addition to forming the root of the cellular component ontology, this term is recommended for use for the annotation of gene products whose cellular component is unknown. Note that when this term is used for annotation, it indicates that no information was available about the cellular component of the gene product annotated as of the date the annotation was made; the evidence code N…
focal adhesion	341	22	1.62	+	> 5	6.75e-16	Small region on the surface of a cell that anchors the cell to the extracellular matrix and that forms a point of termination of actin filaments. Source: ISBN:0124325653, ISBN:0815316208
cell-substrate adherens junction	341	22	1.62	+	> 5	6.75e-16	An adherens junction which connects a cell to the extracellular matrix. Source: GOC:hb
cell-substrate junction	344	22	1.64	+	> 5	8.1e-16	A cell junction that forms a connection between a cell and the extracellular matrix. Source: GOC:hb, GOC:mah
cell junction	507	25	2.41	+	> 5	1.12e-15	A cellular component that forms a specialized region of connection between two or more cells or between a cell and the extracellular matrix. At a cell junction, anchoring proteins extend through the plasma membrane to link cytoskeletal proteins in one cell to cytoskeletal proteins in neighboring cells or to proteins in the extracellular matrix. Source: ISBN:0198506732, http://www.vivo.colostate.e…
adherens junction	360	22	1.71	+	> 5	2.08e-15	A cell junction at which anchoring proteins (cadherins or integrins) extend through the plasma membrane and are attached to actin filaments. Source: ISBN:0198506732, http://www.vivo.colostate.edu/hbooks/cmb/cells/pmemb/junctions_a.html, GOC:mah
anchoring junction	368	22	1.75	+	> 5	3.28e-15	A cell junction that mechanically attaches a cell (and its cytoskeleton) to neighboring cells or to the extracellular matrix. Source: ISBN:0815332181
blood microparticle	123	15	0.59	+	> 5	3.86e-14	A phospholipid microvesicle that is derived from any of several cell types, such as platelets, blood cells, endothelial cells, or others, and contains membrane receptors as well as other proteins characteristic of the parental cell. Microparticles are heterogeneous in size, and are characterized as microvesicles free of nucleic acids. Source: PMID:16373184, GOC:BHF, GOC:mah
cell part	8021	69	38.15	+	1.81	2.59e-07	Any constituent part of a cell, the basic structural and functional unit of all organisms. Source: GOC:jl	Note that this term is in the subset of terms that should not be used for direct gene product annotation. Instead, select a child term or, if no appropriate child term exists, please request a new term. Direct annotations to this term may be amended during annotation QC.
cell	8028	69	38.18	+	1.81	2.71e-07	The basic structural and functional unit of all organisms. Includes the plasma membrane and any external encapsulating structures such as the cell wall and cell envelope. Source: GOC:go_curators
nucleus	3924	46	18.66	+	2.46	2.95e-07	A membrane-bounded organelle of eukaryotic cells in which chromosomes are housed and replicated. In most cells, the nucleus contains all of the cell's chromosomes except the organellar chromosomes, and is the site of RNA synthesis and processing. In some species, or in specialized cell types, RNA metabolism or DNA replication may be absent. Source: GOC:go_curators
intracellular part	7281	64	34.63	+	1.85	1.39e-06	Any constituent part of the living contents of a cell; the matter contained within (but not including) the plasma membrane, usually taken to exclude large vacuoles and masses of secretory or ingested material. In eukaryotes it includes the nucleus and cytoplasm. Source: GOC:jl	Note that this term is in the subset of terms that should not be used for direct gene product annotation. Instead, select a child term or, if no appropriate child term exists, please request a new term. Direct annotations to this term may be amended during annotation QC.
intracellular	7374	64	35.07	+	1.82	2.48e-06	The living contents of a cell; the matter contained within (but not including) the plasma membrane, usually taken to exclude large vacuoles and masses of secretory or ingested material. In eukaryotes it includes the nucleus and cytoplasm. Source: ISBN:0198506732
intracellular organelle	6293	58	29.93	+	1.94	3.7e-06	Organized structure of distinctive morphology and function, occurring within the cell. Includes the nucleus, mitochondria, plastids, vacuoles, vesicles, ribosomes and the cytoskeleton. Excludes the plasma membrane. Source: GOC:go_curators
membrane	3343	40	15.9	+	2.52	4.81e-06	A lipid bilayer along with all the proteins and protein complexes embedded in it an attached to it. Source: GOC:dos, ISBN:0815316194, GOC:mah
macromolecular complex	2600	33	12.37	+	2.67	4.79e-05	A stable assembly of two or more macromolecules, i.e. proteins, nucleic acids, carbohydrates or lipids, in which the constituent parts function together. Source: GOC:mah
cytoplasm	5089	48	24.21	+	1.98	0.000148	All of the contents of a cell excluding the plasma membrane and nucleus, but including other subcellular structures. Source: ISBN:0198547684
cytosolic ribosome	85	7	0.4	+	> 5	0.000155	A ribosome located in the cytosol. Source: GOC:mtg_sensu
intracellular membrane-bounded organelle	5739	51	27.3	+	1.87	0.00031	Organized structure of distinctive morphology and function, bounded by a single or double lipid bilayer membrane and occurring within the cell. Includes the nucleus, mitochondria, plastids, vacuoles, and vesicles. Excludes the plasma membrane. Source: GOC:go_curators
cytosol	654	15	3.11	+	4.82	0.000389	The part of the cytoplasm that does not contain organelles but which does contain other particulate matter, such as protein complexes. Source: GOC:hgd, GOC:jl
ribosomal subunit	102	7	0.49	+	> 5	0.000521	Either of the two subunits of a ribosome: the ribosomal large subunit or the ribosomal small subunit. Source: GOC:jl
ribosome	116	7	0.55	+	> 5	0.00121	An intracellular organelle, about 200 A in diameter, consisting of RNA and protein. It is the site of protein biosynthesis resulting from translation of messenger RNA (mRNA). It consists of two subunits, one large and one small, each containing only protein and RNA. Both the ribosome and its subunits are characterized by their sedimentation coefficients, expressed in Svedberg units (symbol: S). H…
intracellular non-membrane-bounded organelle	2002	26	9.52	+	2.73	0.00125	Organized structure of distinctive morphology and function, not bounded by a lipid bilayer membrane and occurring within the cell. Includes ribosomes, the cytoskeleton and chromosomes. Source: GOC:go_curators
non-membrane-bounded organelle	2002	26	9.52	+	2.73	0.00125	Organized structure of distinctive morphology and function, not bounded by a lipid bilayer membrane. Includes ribosomes, the cytoskeleton and chromosomes. Source: GOC:go_curators
cytoplasmic part	3300	35	15.7	+	2.23	0.00131	Any constituent part of cytosol, that part of the cytoplasm that does not contain membranous or particulate subcellular components. Source: GOC:jl	Note that this term is in the subset of terms that should not be used for direct gene product annotation. Instead, select a child term or, if no appropriate child term exists, please request a new term. Direct annotations to this term may be amended during annotation QC.
cytosolic large ribosomal subunit	48	5	0.23	+	> 5	0.00298
ribonucleoprotein complex	347	10	1.65	+	> 5	0.00511
cytosolic part	149	7	0.71	+	> 5	0.00616
large ribosomal subunit	56	5	0.27	+	> 5	0.00624
cornified envelope	12	3	0.06	+	> 5	0.022

## Sheet: extracellular region part
HUMAN|HGNC=3503|UniProtKB=Q92817	Q92817	Envoplakin;EVPL;ortholog	ENVOPLAKIN (PTHR23169:SF7)	intermediate filament binding protein	Homo sapiens
HUMAN|HGNC=5479|UniProtKB=P01877	P01877	Ig alpha-2 chain C region;IGHA2;ortholog	IG ALPHA-1 CHAIN C REGION-RELATED (PTHR23266:SF68)		Homo sapiens
HUMAN|HGNC=399|UniProtKB=P02768	P02768	Serum albumin;ALB;ortholog	SERUM ALBUMIN (PTHR11385:SF13)	transfer/carrier protein	Homo sapiens
HUMAN|HGNC=6740|UniProtKB=P61626	P61626	Lysozyme C;LYZ;ortholog	LYSOZYME C (PTHR11407:SF28)		Homo sapiens
HUMAN|HGNC=29607|UniProtKB=P62805	P62805	Histone H4;HIST1H4A;ortholog	No Panther Hit		Homo sapiens
HUMAN|HGNC=4793|UniProtKB=P62805	P62805	Histone H4;HIST1H4A;ortholog	No Panther Hit		Homo sapiens
HUMAN|HGNC=4785|UniProtKB=P62805	P62805	Histone H4;HIST1H4A;ortholog	No Panther Hit		Homo sapiens
HUMAN|HGNC=4784|UniProtKB=P62805	P62805	Histone H4;HIST1H4A;ortholog	No Panther Hit		Homo sapiens
HUMAN|HGNC=13954|UniProtKB=O60814	O60814	Histone H2B type 1-K;HIST1H2BK;ortholog	HISTONE H2B TYPE 1-K (PTHR23428:SF23)	histone	Homo sapiens
HUMAN|HGNC=1318|UniProtKB=P01024	P01024	Complement C3;C3;ortholog	COMPLEMENT C3 (PTHR11412:SF90)	cytokine;serine protease inhibitor;complement component	Homo sapiens
HUMAN|HGNC=9944|UniProtKB=P35241	P35241	Radixin;RDX;ortholog	RADIXIN (PTHR23281:SF14)	actin family cytoskeletal protein	Homo sapiens
HUMAN|HGNC=10421|UniProtKB=P61247	P61247	40S ribosomal protein S3a;RPS3A;ortholog	40S RIBOSOMAL PROTEIN S3A (PTHR11830:SF0)	ribosomal protein	Homo sapiens
HUMAN|HGNC=11740|UniProtKB=P02787	P02787	Serotransferrin;TF;ortholog	SEROTRANSFERRIN (PTHR11485:SF31)	transfer/carrier protein;serine protease;serine protease	Homo sapiens
HUMAN|HGNC=14085|UniProtKB=Q9NQC3	Q9NQC3	Reticulon-4;RTN4;ortholog	RETICULON-4 (PTHR10994:SF25)	membrane traffic protein	Homo sapiens
HUMAN|HGNC=5233|UniProtKB=P08107	P08107	Heat shock 70 kDa protein 1A/1B;HSPA1A;ortholog	No Panther Hit		Homo sapiens
HUMAN|HGNC=17860|UniProtKB=Q8NC51	Q8NC51	Plasminogen activator inhibitor 1 RNA-binding protein;SERBP1;ortholog	PLASMINOGEN ACTIVATOR INHIBITOR 1 RNA-BINDING PROTEIN (PTHR12299:SF29)	RNA binding protein	Homo sapiens
HUMAN|HGNC=5253|UniProtKB=P07900	P07900	Heat shock protein HSP 90-alpha;HSP90AA1;ortholog	HEAT SHOCK PROTEIN HSP 90-ALPHA-RELATED (PTHR11528:SF58)	Hsp90 family chaperone	Homo sapiens
HUMAN|HGNC=6462|UniProtKB=P78386	P78386	Keratin, type II cuticular Hb5;KRT85;ortholog	KERATIN, TYPE II CUTICULAR HB5 (PTHR23239:SF113)	structural protein;intermediate filament	Homo sapiens
HUMAN|HGNC=13671|UniProtKB=Q96KK5	Q96KK5	Histone H2A type 1-H;HIST1H2AH;ortholog	HISTONE H2A TYPE 1-H (PTHR23430:SF29)	histone	Homo sapiens
HUMAN|HGNC=5716|UniProtKB=P01834	P01834	Ig kappa chain C region;IGKC;ortholog	IG KAPPA CHAIN C REGION (PTHR23266:SF79)		Homo sapiens
HUMAN|HGNC=20411|UniProtKB=Q7Z794	Q7Z794	Keratin, type II cytoskeletal 1b;KRT77;ortholog	KERATIN, TYPE II CYTOSKELETAL 1B (PTHR23239:SF87)	structural protein;intermediate filament	Homo sapiens
HUMAN|HGNC=8548|UniProtKB=P07237	P07237	Protein disulfide-isomerase;P4HB;ortholog	PROTEIN DISULFIDE-ISOMERASE (PTHR18929:SF101)		Homo sapiens
HUMAN|HGNC=9069|UniProtKB=Q15149	Q15149	Plectin;PLEC;ortholog	PLECTIN (PTHR11915:SF247)	non-motor actin binding protein	Homo sapiens
HUMAN|HGNC=20846|UniProtKB=Q86YZ3	Q86YZ3	Hornerin;HRNR;ortholog	HORNERIN (PTHR22571:SF25)		Homo sapiens
HUMAN|HGNC=4782|UniProtKB=P62805	P62805	Histone H4;HIST1H4A;ortholog	No Panther Hit		Homo sapiens
HUMAN|HGNC=4781|UniProtKB=P62805	P62805	Histone H4;HIST1H4A;ortholog	No Panther Hit		Homo sapiens
HUMAN|HGNC=11276|UniProtKB=O15020	O15020	Spectrin beta chain, non-erythrocytic 2;SPTBN2;ortholog	SPECTRIN BETA CHAIN, NON-ERYTHROCYTIC 2 (PTHR11915:SF325)	non-motor actin binding protein	Homo sapiens
HUMAN|HGNC=6442|UniProtKB=P13647	P13647	Keratin, type II cytoskeletal 5;KRT5;ortholog	KERATIN, TYPE II CYTOSKELETAL 5 (PTHR23239:SF205)	structural protein;intermediate filament	Homo sapiens
HUMAN|HGNC=4606|UniProtKB=P30101	P30101	Protein disulfide-isomerase A3;PDIA3;ortholog	PROTEIN DISULFIDE-ISOMERASE A3 (PTHR18929:SF74)		Homo sapiens
HUMAN|HGNC=34447|UniProtKB=P47929	P47929	Galectin-7;LGALS7;ortholog	No Panther Hit		Homo sapiens
HUMAN|HGNC=10364|UniProtKB=P62424	P62424	60S ribosomal protein L7a;RPL7A;ortholog	60S RIBOSOMAL PROTEIN L7A (PTHR23105:SF29)	ribosomal protein	Homo sapiens
HUMAN|HGNC=33596|UniProtKB=P59665	P59665	Neutrophil defensin 1;DEFA1;ortholog	NEUTROPHIL DEFENSIN 1-RELATED (PTHR11876:SF19)		Homo sapiens
HUMAN|HGNC=12009|UniProtKB=P60174	P60174	Triosephosphate isomerase;TPI1;ortholog	TRIOSEPHOSPHATE ISOMERASE (PTHR21139:SF4)	isomerase	Homo sapiens
HUMAN|HGNC=4783|UniProtKB=P62805	P62805	Histone H4;HIST1H4A;ortholog	No Panther Hit		Homo sapiens
HUMAN|HGNC=6444|UniProtKB=P04259	P04259	Keratin, type II cytoskeletal 6B;KRT6B;ortholog	KERATIN, TYPE II CYTOSKELETAL 6B-RELATED (PTHR23239:SF141)	structural protein;intermediate filament	Homo sapiens
HUMAN|HGNC=3280|UniProtKB=P55884	P55884	Eukaryotic translation initiation factor 3 subunit B;EIF3B;ortholog	EUKARYOTIC TRANSLATION INITIATION FACTOR 3 SUBUNIT B (PTHR14068:SF0)	translation initiation factor	Homo sapiens
HUMAN|HGNC=10498|UniProtKB=P05109	P05109	Protein S100-A8;S100A8;ortholog	PROTEIN S100-A8 (PTHR11639:SF5)	signaling molecule;calmodulin	Homo sapiens
HUMAN|HGNC=9253|UniProtKB=P62937	P62937	Peptidyl-prolyl cis-trans isomerase A;PPIA;ortholog	PEPTIDYL-PROLYL CIS-TRANS ISOMERASE A (PTHR11071:SF278)	isomerase	Homo sapiens
HUMAN|HGNC=12849|UniProtKB=P31946	P31946	14-3-3 protein beta/alpha;YWHAB;ortholog	14-3-3 PROTEIN BETA/ALPHA (PTHR18860:SF28)	chaperone	Homo sapiens
HUMAN|HGNC=6427|UniProtKB=Q04695	Q04695	Keratin, type I cytoskeletal 17;KRT17;ortholog	KERATIN, TYPE I CYTOSKELETAL 17 (PTHR23239:SF180)	structural protein;intermediate filament	Homo sapiens
HUMAN|HGNC=30376|UniProtKB=Q8N114	Q8N114	Protein shisa-5;SHISA5;ortholog	PROTEIN SHISA-5 (PTHR14140:SF27)	ubiquitin-protein ligase	Homo sapiens
HUMAN|HGNC=12666|UniProtKB=P55072	P55072	Transitional endoplasmic reticulum ATPase;VCP;ortholog	TRANSITIONAL ENDOPLASMIC RETICULUM ATPASE (PTHR23077:SF69)		Homo sapiens
HUMAN|HGNC=4794|UniProtKB=P62805	P62805	Histone H4;HIST1H4A;ortholog	No Panther Hit		Homo sapiens
HUMAN|HGNC=4791|UniProtKB=P62805	P62805	Histone H4;HIST1H4A;ortholog	HISTONE H4 (PTHR10484:SF16)	histone	Homo sapiens
HUMAN|HGNC=4141|UniProtKB=P04406	P04406	Glyceraldehyde-3-phosphate dehydrogenase;GAPDH;ortholog	GLYCERALDEHYDE-3-PHOSPHATE DEHYDROGENASE (PTHR10836:SF51)	dehydrogenase	Homo sapiens
HUMAN|HGNC=6207|UniProtKB=P14923	P14923	Junction plakoglobin;JUP;ortholog	JUNCTION PLAKOGLOBIN (PTHR23315:SF12)	storage protein;signaling molecule;cytoskeletal protein;cell adhesion molecule	Homo sapiens
HUMAN|HGNC=3189|UniProtKB=P68104	P68104	Elongation factor 1-alpha 1;EEF1A1;ortholog	ELONGATION FACTOR 1-ALPHA 1 (PTHR23115:SF116)	translation elongation factor;translation initiation factor;hydrolase;G-protein	Homo sapiens
HUMAN|HGNC=10402|UniProtKB=P39019	P39019	40S ribosomal protein S19;RPS19;ortholog	40S RIBOSOMAL PROTEIN S19 (PTHR11710:SF2)	ribosomal protein	Homo sapiens
HUMAN|HGNC=132|UniProtKB=P60709	P60709	Actin, cytoplasmic 1;ACTB;ortholog	ACTIN, CYTOPLASMIC 1-RELATED (PTHR11937:SF192)	actin and actin related protein	Homo sapiens
HUMAN|HGNC=4789|UniProtKB=P62805	P62805	Histone H4;HIST1H4A;ortholog	No Panther Hit		Homo sapiens
HUMAN|HGNC=4787|UniProtKB=P62805	P62805	Histone H4;HIST1H4A;ortholog	No Panther Hit		Homo sapiens
HUMAN|HGNC=4620|UniProtKB=P06396	P06396	Gelsolin;GSN;ortholog	GELSOLIN (PTHR11977:SF29)	non-motor actin binding protein;calcium-binding protein	Homo sapiens
HUMAN|HGNC=28929|UniProtKB=Q7RTS7	Q7RTS7	Keratin, type II cytoskeletal 74;KRT74;ortholog	KERATIN, TYPE II CYTOSKELETAL 74 (PTHR23239:SF220)	structural protein;intermediate filament	Homo sapiens
HUMAN|HGNC=20774|UniProtKB=P04350	P04350	Tubulin beta-4A chain;TUBB4A;ortholog	TUBULIN BETA-4A CHAIN (PTHR11588:SF121)	tubulin	Homo sapiens
HUMAN|HGNC=5258|UniProtKB=P08238	P08238	Heat shock protein HSP 90-beta;HSP90AB1;ortholog	HEAT SHOCK PROTEIN HSP 90-BETA-RELATED (PTHR11528:SF55)	Hsp90 family chaperone	Homo sapiens
HUMAN|HGNC=14669|UniProtKB=P81605	P81605	Dermcidin;DCD;ortholog	DERMCIDIN (PTHR40711:SF1)		Homo sapiens
HUMAN|HGNC=12854|UniProtKB=P27348	P27348	14-3-3 protein theta;YWHAQ;ortholog	14-3-3 PROTEIN THETA (PTHR18860:SF3)	chaperone	Homo sapiens
HUMAN|HGNC=10499|UniProtKB=P06702	P06702	Protein S100-A9;S100A9;ortholog	PROTEIN S100-A9 (PTHR11639:SF79)	signaling molecule;calmodulin	Homo sapiens
HUMAN|HGNC=4790|UniProtKB=P62805	P62805	Histone H4;HIST1H4A;ortholog	No Panther Hit		Homo sapiens
HUMAN|HGNC=8889|UniProtKB=P15259	P15259	Phosphoglycerate mutase 2;PGAM2;ortholog	PHOSPHOGLYCERATE MUTASE 2 (PTHR11931:SF8)		Homo sapiens
HUMAN|HGNC=7587|UniProtKB=P60660	P60660	Myosin light polypeptide 6;MYL6;ortholog	MYOSIN LIGHT POLYPEPTIDE 6 (PTHR23048:SF7)	actin family cytoskeletal protein;calmodulin	Homo sapiens
HUMAN|HGNC=3662|UniProtKB=P02675	P02675	Fibrinogen beta chain;FGB;ortholog	FIBRINOGEN BETA CHAIN (PTHR19143:SF203)	signaling molecule	Homo sapiens
HUMAN|HGNC=10377|UniProtKB=P05387	P05387	60S acidic ribosomal protein P2;RPLP2;ortholog	60S ACIDIC RIBOSOMAL PROTEIN P2 (PTHR21141:SF5)	ribosomal protein	Homo sapiens
HUMAN|HGNC=6720|UniProtKB=P02788	P02788	Lactotransferrin;LTF;ortholog	LACTOTRANSFERRIN (PTHR11485:SF33)	transfer/carrier protein;serine protease;serine protease	Homo sapiens
HUMAN|HGNC=31823|UniProtKB=Q5T749	Q5T749	Keratinocyte proline-rich protein;KPRP;ortholog	KERATINOCYTE PROLINE-RICH PROTEIN (PTHR12241:SF98)	ligase;microtubule family cytoskeletal protein	Homo sapiens
HUMAN|HGNC=6383|UniProtKB=P01042	P01042	Kininogen-1;KNG1;ortholog	KININOGEN-1 (PTHR13814:SF12)		Homo sapiens
HUMAN|HGNC=9023|UniProtKB=Q13835	Q13835	Plakophilin-1;PKP1;ortholog	PLAKOPHILIN-1 (PTHR10372:SF3)	intermediate filament binding protein	Homo sapiens
HUMAN|HGNC=2761|UniProtKB=P59665	P59665	Neutrophil defensin 1;DEFA1;ortholog	No Panther Hit		Homo sapiens
HUMAN|HGNC=5856|UniProtKB=P0CG05	P0CG05	Ig lambda-2 chain C regions;IGLC2;ortholog	IG LAMBDA-2 CHAIN C REGIONS-RELATED (PTHR23266:SF124)		Homo sapiens
HUMAN|HGNC=8968|UniProtKB=P01833	P01833	Polymeric immunoglobulin receptor;PIGR;ortholog	POLYMERIC IMMUNOGLOBULIN RECEPTOR (PTHR11860:SF55)	immunoglobulin receptor superfamily;immunoglobulin receptor superfamily	Homo sapiens
HUMAN|HGNC=18180|UniProtKB=Q9NZT1	Q9NZT1	Calmodulin-like protein 5;CALML5;ortholog	CALMODULIN-LIKE PROTEIN 5 (PTHR23050:SF215)	calmodulin	Homo sapiens
HUMAN|HGNC=5527|UniProtKB=P01860	P01860	Ig gamma-3 chain C region;IGHG3;ortholog	IG GAMMA-1 CHAIN C REGION-RELATED (PTHR23266:SF83)		Homo sapiens
HUMAN|HGNC=4718|UniProtKB=P10412	P10412	Histone H1.4;HIST1H1E;ortholog	HISTONE H1.4 (PTHR11467:SF16)	histone	Homo sapiens
HUMAN|HGNC=5232|UniProtKB=P08107	P08107	Heat shock 70 kDa protein 1A/1B;HSPA1A;ortholog	HEAT SHOCK 70 KDA PROTEIN 1A/1B (PTHR19375:SF236)	Hsp70 family chaperone	Homo sapiens
HUMAN|HGNC=10773|UniProtKB=P31947	P31947	14-3-3 protein sigma;SFN;ortholog	14-3-3 PROTEIN SIGMA (PTHR18860:SF14)	chaperone	Homo sapiens
HUMAN|HGNC=347|UniProtKB=Q09666	Q09666	Neuroblast differentiation-associated protein AHNAK;AHNAK;ortholog	NEUROBLAST DIFFERENTIATION-ASSOCIATED PROTEIN AHNAK (PTHR23348:SF41)		Homo sapiens
HUMAN|HGNC=6568|UniProtKB=P47929	P47929	Galectin-7;LGALS7;ortholog	GALECTIN-7 (PTHR11346:SF107)	signaling molecule;cell adhesion molecule	Homo sapiens
HUMAN|HGNC=3350|UniProtKB=P06733	P06733	Alpha-enolase;ENO1;ortholog	ALPHA-ENOLASE (PTHR11902:SF12)	lyase	Homo sapiens
HUMAN|HGNC=3052|UniProtKB=P15924	P15924	Desmoplakin;DSP;ortholog	DESMOPLAKIN (PTHR11915:SF234)	non-motor actin binding protein	Homo sapiens
HUMAN|HGNC=6421|UniProtKB=P19012	P19012	Keratin, type I cytoskeletal 15;KRT15;ortholog	KERATIN, TYPE I CYTOSKELETAL 15 (PTHR23239:SF164)	structural protein;intermediate filament	Homo sapiens
HUMAN|HGNC=10332|UniProtKB=P39023	P39023	60S ribosomal protein L3;RPL3;ortholog	60S RIBOSOMAL PROTEIN L3 (PTHR11363:SF4)	ribosomal protein	Homo sapiens
HUMAN|HGNC=533|UniProtKB=P04083	P04083	Annexin A1;ANXA1;ortholog	ANNEXIN A1 (PTHR10502:SF17)		Homo sapiens
HUMAN|HGNC=3048|UniProtKB=Q02413	Q02413	Desmoglein-1;DSG1;ortholog	DESMOGLEIN-1 (PTHR24025:SF9)	cell junction protein;cadherin	Homo sapiens
HUMAN|HGNC=539|UniProtKB=A6NMY6	A6NMY6	Putative annexin A2-like protein;ANXA2P2;ortholog	ANNEXIN A2-LIKE PROTEIN-RELATED (PTHR10502:SF111)		Homo sapiens
HUMAN|HGNC=1325|UniProtKB=P04003	P04003	C4b-binding protein alpha chain;C4BPA;ortholog	C4B-BINDING PROTEIN ALPHA CHAIN (PTHR19325:SF341)	apolipoprotein;receptor;metalloprotease;serine protease;metalloprotease;serine protease;complement component;cell adhesion molecule	Homo sapiens
HUMAN|HGNC=20510|UniProtKB=P62805	P62805	Histone H4;HIST1H4A;ortholog	No Panther Hit		Homo sapiens
HUMAN|HGNC=4788|UniProtKB=P62805	P62805	Histone H4;HIST1H4A;ortholog	No Panther Hit		Homo sapiens
HUMAN|HGNC=5238|UniProtKB=P11021	P11021	78 kDa glucose-regulated protein;HSPA5;ortholog	78 KDA GLUCOSE-REGULATED PROTEIN (PTHR19375:SF144)	Hsp70 family chaperone	Homo sapiens
HUMAN|HGNC=5241|UniProtKB=P11142	P11142	Heat shock cognate 71 kDa protein;HSPA8;ortholog	HEAT SHOCK COGNATE 71 KDA PROTEIN (PTHR19375:SF239)	Hsp70 family chaperone	Homo sapiens
HUMAN|HGNC=3661|UniProtKB=P02671	P02671	Fibrinogen alpha chain;FGA;ortholog	FIBRINOGEN ALPHA CHAIN (PTHR19143:SF232)	signaling molecule	Homo sapiens
HUMAN|HGNC=2696|UniProtKB=Q9UJU6	Q9UJU6	Drebrin-like protein;DBNL;ortholog	DREBRIN-LIKE PROTEIN (PTHR10829:SF12)	non-motor actin binding protein	Homo sapiens
HUMAN|HGNC=9273|UniProtKB=O60437	O60437	Periplakin;PPL;ortholog	PERIPLAKIN (PTHR23169:SF10)	intermediate filament binding protein	Homo sapiens
HUMAN|HGNC=6443|UniProtKB=P02538	P02538	Keratin, type II cytoskeletal 6A;KRT6A;ortholog	KERATIN, TYPE II CYTOSKELETAL 6A (PTHR23239:SF219)	structural protein;intermediate filament	Homo sapiens
HUMAN|HGNC=5246|UniProtKB=P04792	P04792	Heat shock protein beta-1;HSPB1;ortholog	HEAT SHOCK PROTEIN BETA-1 (PTHR11527:SF114)	chaperone	Homo sapiens

## Sheet: extracellular region
HUMAN|HGNC=3503|UniProtKB=Q92817	Q92817	Envoplakin;EVPL;ortholog	ENVOPLAKIN (PTHR23169:SF7)	intermediate filament binding protein	Homo sapiens
HUMAN|HGNC=5479|UniProtKB=P01877	P01877	Ig alpha-2 chain C region;IGHA2;ortholog	IG ALPHA-1 CHAIN C REGION-RELATED (PTHR23266:SF68)		Homo sapiens
HUMAN|HGNC=399|UniProtKB=P02768	P02768	Serum albumin;ALB;ortholog	SERUM ALBUMIN (PTHR11385:SF13)	transfer/carrier protein	Homo sapiens
HUMAN|HGNC=6740|UniProtKB=P61626	P61626	Lysozyme C;LYZ;ortholog	LYSOZYME C (PTHR11407:SF28)		Homo sapiens
HUMAN|HGNC=29607|UniProtKB=P62805	P62805	Histone H4;HIST1H4A;ortholog	No Panther Hit		Homo sapiens
HUMAN|HGNC=4793|UniProtKB=P62805	P62805	Histone H4;HIST1H4A;ortholog	No Panther Hit		Homo sapiens
HUMAN|HGNC=4785|UniProtKB=P62805	P62805	Histone H4;HIST1H4A;ortholog	No Panther Hit		Homo sapiens
HUMAN|HGNC=4784|UniProtKB=P62805	P62805	Histone H4;HIST1H4A;ortholog	No Panther Hit		Homo sapiens
HUMAN|HGNC=13954|UniProtKB=O60814	O60814	Histone H2B type 1-K;HIST1H2BK;ortholog	HISTONE H2B TYPE 1-K (PTHR23428:SF23)	histone	Homo sapiens
HUMAN|HGNC=1318|UniProtKB=P01024	P01024	Complement C3;C3;ortholog	COMPLEMENT C3 (PTHR11412:SF90)	cytokine;serine protease inhibitor;complement component	Homo sapiens
HUMAN|HGNC=9944|UniProtKB=P35241	P35241	Radixin;RDX;ortholog	RADIXIN (PTHR23281:SF14)	actin family cytoskeletal protein	Homo sapiens
HUMAN|HGNC=10421|UniProtKB=P61247	P61247	40S ribosomal protein S3a;RPS3A;ortholog	40S RIBOSOMAL PROTEIN S3A (PTHR11830:SF0)	ribosomal protein	Homo sapiens
HUMAN|HGNC=11740|UniProtKB=P02787	P02787	Serotransferrin;TF;ortholog	SEROTRANSFERRIN (PTHR11485:SF31)	transfer/carrier protein;serine protease;serine protease	Homo sapiens
HUMAN|HGNC=14085|UniProtKB=Q9NQC3	Q9NQC3	Reticulon-4;RTN4;ortholog	RETICULON-4 (PTHR10994:SF25)	membrane traffic protein	Homo sapiens
HUMAN|HGNC=5233|UniProtKB=P08107	P08107	Heat shock 70 kDa protein 1A/1B;HSPA1A;ortholog	No Panther Hit		Homo sapiens
HUMAN|HGNC=17860|UniProtKB=Q8NC51	Q8NC51	Plasminogen activator inhibitor 1 RNA-binding protein;SERBP1;ortholog	PLASMINOGEN ACTIVATOR INHIBITOR 1 RNA-BINDING PROTEIN (PTHR12299:SF29)	RNA binding protein	Homo sapiens
HUMAN|HGNC=5253|UniProtKB=P07900	P07900	Heat shock protein HSP 90-alpha;HSP90AA1;ortholog	HEAT SHOCK PROTEIN HSP 90-ALPHA-RELATED (PTHR11528:SF58)	Hsp90 family chaperone	Homo sapiens
HUMAN|HGNC=6462|UniProtKB=P78386	P78386	Keratin, type II cuticular Hb5;KRT85;ortholog	KERATIN, TYPE II CUTICULAR HB5 (PTHR23239:SF113)	structural protein;intermediate filament	Homo sapiens
HUMAN|HGNC=13671|UniProtKB=Q96KK5	Q96KK5	Histone H2A type 1-H;HIST1H2AH;ortholog	HISTONE H2A TYPE 1-H (PTHR23430:SF29)	histone	Homo sapiens
HUMAN|HGNC=5716|UniProtKB=P01834	P01834	Ig kappa chain C region;IGKC;ortholog	IG KAPPA CHAIN C REGION (PTHR23266:SF79)		Homo sapiens
HUMAN|HGNC=20411|UniProtKB=Q7Z794	Q7Z794	Keratin, type II cytoskeletal 1b;KRT77;ortholog	KERATIN, TYPE II CYTOSKELETAL 1B (PTHR23239:SF87)	structural protein;intermediate filament	Homo sapiens
HUMAN|HGNC=8548|UniProtKB=P07237	P07237	Protein disulfide-isomerase;P4HB;ortholog	PROTEIN DISULFIDE-ISOMERASE (PTHR18929:SF101)		Homo sapiens
HUMAN|HGNC=9069|UniProtKB=Q15149	Q15149	Plectin;PLEC;ortholog	PLECTIN (PTHR11915:SF247)	non-motor actin binding protein	Homo sapiens
HUMAN|HGNC=20846|UniProtKB=Q86YZ3	Q86YZ3	Hornerin;HRNR;ortholog	HORNERIN (PTHR22571:SF25)		Homo sapiens
HUMAN|HGNC=4782|UniProtKB=P62805	P62805	Histone H4;HIST1H4A;ortholog	No Panther Hit		Homo sapiens
HUMAN|HGNC=4781|UniProtKB=P62805	P62805	Histone H4;HIST1H4A;ortholog	No Panther Hit		Homo sapiens
HUMAN|HGNC=11276|UniProtKB=O15020	O15020	Spectrin beta chain, non-erythrocytic 2;SPTBN2;ortholog	SPECTRIN BETA CHAIN, NON-ERYTHROCYTIC 2 (PTHR11915:SF325)	non-motor actin binding protein	Homo sapiens
HUMAN|HGNC=6442|UniProtKB=P13647	P13647	Keratin, type II cytoskeletal 5;KRT5;ortholog	KERATIN, TYPE II CYTOSKELETAL 5 (PTHR23239:SF205)	structural protein;intermediate filament	Homo sapiens
HUMAN|HGNC=4606|UniProtKB=P30101	P30101	Protein disulfide-isomerase A3;PDIA3;ortholog	PROTEIN DISULFIDE-ISOMERASE A3 (PTHR18929:SF74)		Homo sapiens
HUMAN|HGNC=34447|UniProtKB=P47929	P47929	Galectin-7;LGALS7;ortholog	No Panther Hit		Homo sapiens
HUMAN|HGNC=10364|UniProtKB=P62424	P62424	60S ribosomal protein L7a;RPL7A;ortholog	60S RIBOSOMAL PROTEIN L7A (PTHR23105:SF29)	ribosomal protein	Homo sapiens
HUMAN|HGNC=33596|UniProtKB=P59665	P59665	Neutrophil defensin 1;DEFA1;ortholog	NEUTROPHIL DEFENSIN 1-RELATED (PTHR11876:SF19)		Homo sapiens
HUMAN|HGNC=12009|UniProtKB=P60174	P60174	Triosephosphate isomerase;TPI1;ortholog	TRIOSEPHOSPHATE ISOMERASE (PTHR21139:SF4)	isomerase	Homo sapiens
HUMAN|HGNC=4783|UniProtKB=P62805	P62805	Histone H4;HIST1H4A;ortholog	No Panther Hit		Homo sapiens
HUMAN|HGNC=6444|UniProtKB=P04259	P04259	Keratin, type II cytoskeletal 6B;KRT6B;ortholog	KERATIN, TYPE II CYTOSKELETAL 6B-RELATED (PTHR23239:SF141)	structural protein;intermediate filament	Homo sapiens
HUMAN|HGNC=3280|UniProtKB=P55884	P55884	Eukaryotic translation initiation factor 3 subunit B;EIF3B;ortholog	EUKARYOTIC TRANSLATION INITIATION FACTOR 3 SUBUNIT B (PTHR14068:SF0)	translation initiation factor	Homo sapiens
HUMAN|HGNC=10498|UniProtKB=P05109	P05109	Protein S100-A8;S100A8;ortholog	PROTEIN S100-A8 (PTHR11639:SF5)	signaling molecule;calmodulin	Homo sapiens
HUMAN|HGNC=9253|UniProtKB=P62937	P62937	Peptidyl-prolyl cis-trans isomerase A;PPIA;ortholog	PEPTIDYL-PROLYL CIS-TRANS ISOMERASE A (PTHR11071:SF278)	isomerase	Homo sapiens
HUMAN|HGNC=12849|UniProtKB=P31946	P31946	14-3-3 protein beta/alpha;YWHAB;ortholog	14-3-3 PROTEIN BETA/ALPHA (PTHR18860:SF28)	chaperone	Homo sapiens
HUMAN|HGNC=6427|UniProtKB=Q04695	Q04695	Keratin, type I cytoskeletal 17;KRT17;ortholog	KERATIN, TYPE I CYTOSKELETAL 17 (PTHR23239:SF180)	structural protein;intermediate filament	Homo sapiens
HUMAN|HGNC=30376|UniProtKB=Q8N114	Q8N114	Protein shisa-5;SHISA5;ortholog	PROTEIN SHISA-5 (PTHR14140:SF27)	ubiquitin-protein ligase	Homo sapiens
HUMAN|HGNC=12666|UniProtKB=P55072	P55072	Transitional endoplasmic reticulum ATPase;VCP;ortholog	TRANSITIONAL ENDOPLASMIC RETICULUM ATPASE (PTHR23077:SF69)		Homo sapiens
HUMAN|HGNC=4794|UniProtKB=P62805	P62805	Histone H4;HIST1H4A;ortholog	No Panther Hit		Homo sapiens
HUMAN|HGNC=4791|UniProtKB=P62805	P62805	Histone H4;HIST1H4A;ortholog	HISTONE H4 (PTHR10484:SF16)	histone	Homo sapiens
HUMAN|HGNC=4141|UniProtKB=P04406	P04406	Glyceraldehyde-3-phosphate dehydrogenase;GAPDH;ortholog	GLYCERALDEHYDE-3-PHOSPHATE DEHYDROGENASE (PTHR10836:SF51)	dehydrogenase	Homo sapiens
HUMAN|HGNC=6207|UniProtKB=P14923	P14923	Junction plakoglobin;JUP;ortholog	JUNCTION PLAKOGLOBIN (PTHR23315:SF12)	storage protein;signaling molecule;cytoskeletal protein;cell adhesion molecule	Homo sapiens
HUMAN|HGNC=3189|UniProtKB=P68104	P68104	Elongation factor 1-alpha 1;EEF1A1;ortholog	ELONGATION FACTOR 1-ALPHA 1 (PTHR23115:SF116)	translation elongation factor;translation initiation factor;hydrolase;G-protein	Homo sapiens
HUMAN|HGNC=10402|UniProtKB=P39019	P39019	40S ribosomal protein S19;RPS19;ortholog	40S RIBOSOMAL PROTEIN S19 (PTHR11710:SF2)	ribosomal protein	Homo sapiens
HUMAN|HGNC=132|UniProtKB=P60709	P60709	Actin, cytoplasmic 1;ACTB;ortholog	ACTIN, CYTOPLASMIC 1-RELATED (PTHR11937:SF192)	actin and actin related protein	Homo sapiens
HUMAN|HGNC=4789|UniProtKB=P62805	P62805	Histone H4;HIST1H4A;ortholog	No Panther Hit		Homo sapiens
HUMAN|HGNC=4787|UniProtKB=P62805	P62805	Histone H4;HIST1H4A;ortholog	No Panther Hit		Homo sapiens
HUMAN|HGNC=4620|UniProtKB=P06396	P06396	Gelsolin;GSN;ortholog	GELSOLIN (PTHR11977:SF29)	non-motor actin binding protein;calcium-binding protein	Homo sapiens
HUMAN|HGNC=28929|UniProtKB=Q7RTS7	Q7RTS7	Keratin, type II cytoskeletal 74;KRT74;ortholog	KERATIN, TYPE II CYTOSKELETAL 74 (PTHR23239:SF220)	structural protein;intermediate filament	Homo sapiens
HUMAN|HGNC=20774|UniProtKB=P04350	P04350	Tubulin beta-4A chain;TUBB4A;ortholog	TUBULIN BETA-4A CHAIN (PTHR11588:SF121)	tubulin	Homo sapiens
HUMAN|HGNC=5258|UniProtKB=P08238	P08238	Heat shock protein HSP 90-beta;HSP90AB1;ortholog	HEAT SHOCK PROTEIN HSP 90-BETA-RELATED (PTHR11528:SF55)	Hsp90 family chaperone	Homo sapiens
HUMAN|HGNC=14669|UniProtKB=P81605	P81605	Dermcidin;DCD;ortholog	DERMCIDIN (PTHR40711:SF1)		Homo sapiens
HUMAN|HGNC=12854|UniProtKB=P27348	P27348	14-3-3 protein theta;YWHAQ;ortholog	14-3-3 PROTEIN THETA (PTHR18860:SF3)	chaperone	Homo sapiens
HUMAN|HGNC=10499|UniProtKB=P06702	P06702	Protein S100-A9;S100A9;ortholog	PROTEIN S100-A9 (PTHR11639:SF79)	signaling molecule;calmodulin	Homo sapiens
HUMAN|HGNC=4790|UniProtKB=P62805	P62805	Histone H4;HIST1H4A;ortholog	No Panther Hit		Homo sapiens
HUMAN|HGNC=8889|UniProtKB=P15259	P15259	Phosphoglycerate mutase 2;PGAM2;ortholog	PHOSPHOGLYCERATE MUTASE 2 (PTHR11931:SF8)		Homo sapiens
HUMAN|HGNC=7587|UniProtKB=P60660	P60660	Myosin light polypeptide 6;MYL6;ortholog	MYOSIN LIGHT POLYPEPTIDE 6 (PTHR23048:SF7)	actin family cytoskeletal protein;calmodulin	Homo sapiens
HUMAN|HGNC=3662|UniProtKB=P02675	P02675	Fibrinogen beta chain;FGB;ortholog	FIBRINOGEN BETA CHAIN (PTHR19143:SF203)	signaling molecule	Homo sapiens
HUMAN|HGNC=10377|UniProtKB=P05387	P05387	60S acidic ribosomal protein P2;RPLP2;ortholog	60S ACIDIC RIBOSOMAL PROTEIN P2 (PTHR21141:SF5)	ribosomal protein	Homo sapiens
HUMAN|HGNC=6720|UniProtKB=P02788	P02788	Lactotransferrin;LTF;ortholog	LACTOTRANSFERRIN (PTHR11485:SF33)	transfer/carrier protein;serine protease;serine protease	Homo sapiens
HUMAN|HGNC=31823|UniProtKB=Q5T749	Q5T749	Keratinocyte proline-rich protein;KPRP;ortholog	KERATINOCYTE PROLINE-RICH PROTEIN (PTHR12241:SF98)	ligase;microtubule family cytoskeletal protein	Homo sapiens
HUMAN|HGNC=6383|UniProtKB=P01042	P01042	Kininogen-1;KNG1;ortholog	KININOGEN-1 (PTHR13814:SF12)		Homo sapiens
HUMAN|HGNC=9023|UniProtKB=Q13835	Q13835	Plakophilin-1;PKP1;ortholog	PLAKOPHILIN-1 (PTHR10372:SF3)	intermediate filament binding protein	Homo sapiens
HUMAN|HGNC=2761|UniProtKB=P59665	P59665	Neutrophil defensin 1;DEFA1;ortholog	No Panther Hit		Homo sapiens
HUMAN|HGNC=5856|UniProtKB=P0CG05	P0CG05	Ig lambda-2 chain C regions;IGLC2;ortholog	IG LAMBDA-2 CHAIN C REGIONS-RELATED (PTHR23266:SF124)		Homo sapiens
HUMAN|HGNC=8968|UniProtKB=P01833	P01833	Polymeric immunoglobulin receptor;PIGR;ortholog	POLYMERIC IMMUNOGLOBULIN RECEPTOR (PTHR11860:SF55)	immunoglobulin receptor superfamily;immunoglobulin receptor superfamily	Homo sapiens
HUMAN|HGNC=18180|UniProtKB=Q9NZT1	Q9NZT1	Calmodulin-like protein 5;CALML5;ortholog	CALMODULIN-LIKE PROTEIN 5 (PTHR23050:SF215)	calmodulin	Homo sapiens
HUMAN|HGNC=5527|UniProtKB=P01860	P01860	Ig gamma-3 chain C region;IGHG3;ortholog	IG GAMMA-1 CHAIN C REGION-RELATED (PTHR23266:SF83)		Homo sapiens
HUMAN|HGNC=4718|UniProtKB=P10412	P10412	Histone H1.4;HIST1H1E;ortholog	HISTONE H1.4 (PTHR11467:SF16)	histone	Homo sapiens
HUMAN|HGNC=5232|UniProtKB=P08107	P08107	Heat shock 70 kDa protein 1A/1B;HSPA1A;ortholog	HEAT SHOCK 70 KDA PROTEIN 1A/1B (PTHR19375:SF236)	Hsp70 family chaperone	Homo sapiens
HUMAN|HGNC=10773|UniProtKB=P31947	P31947	14-3-3 protein sigma;SFN;ortholog	14-3-3 PROTEIN SIGMA (PTHR18860:SF14)	chaperone	Homo sapiens
HUMAN|HGNC=347|UniProtKB=Q09666	Q09666	Neuroblast differentiation-associated protein AHNAK;AHNAK;ortholog	NEUROBLAST DIFFERENTIATION-ASSOCIATED PROTEIN AHNAK (PTHR23348:SF41)		Homo sapiens
HUMAN|HGNC=6568|UniProtKB=P47929	P47929	Galectin-7;LGALS7;ortholog	GALECTIN-7 (PTHR11346:SF107)	signaling molecule;cell adhesion molecule	Homo sapiens
HUMAN|HGNC=3350|UniProtKB=P06733	P06733	Alpha-enolase;ENO1;ortholog	ALPHA-ENOLASE (PTHR11902:SF12)	lyase	Homo sapiens
HUMAN|HGNC=3052|UniProtKB=P15924	P15924	Desmoplakin;DSP;ortholog	DESMOPLAKIN (PTHR11915:SF234)	non-motor actin binding protein	Homo sapiens
HUMAN|HGNC=6421|UniProtKB=P19012	P19012	Keratin, type I cytoskeletal 15;KRT15;ortholog	KERATIN, TYPE I CYTOSKELETAL 15 (PTHR23239:SF164)	structural protein;intermediate filament	Homo sapiens
HUMAN|HGNC=10332|UniProtKB=P39023	P39023	60S ribosomal protein L3;RPL3;ortholog	60S RIBOSOMAL PROTEIN L3 (PTHR11363:SF4)	ribosomal protein	Homo sapiens
HUMAN|HGNC=533|UniProtKB=P04083	P04083	Annexin A1;ANXA1;ortholog	ANNEXIN A1 (PTHR10502:SF17)		Homo sapiens
HUMAN|HGNC=3048|UniProtKB=Q02413	Q02413	Desmoglein-1;DSG1;ortholog	DESMOGLEIN-1 (PTHR24025:SF9)	cell junction protein;cadherin	Homo sapiens
HUMAN|HGNC=539|UniProtKB=A6NMY6	A6NMY6	Putative annexin A2-like protein;ANXA2P2;ortholog	ANNEXIN A2-LIKE PROTEIN-RELATED (PTHR10502:SF111)		Homo sapiens
HUMAN|HGNC=1325|UniProtKB=P04003	P04003	C4b-binding protein alpha chain;C4BPA;ortholog	C4B-BINDING PROTEIN ALPHA CHAIN (PTHR19325:SF341)	apolipoprotein;receptor;metalloprotease;serine protease;metalloprotease;serine protease;complement component;cell adhesion molecule	Homo sapiens
HUMAN|HGNC=20510|UniProtKB=P62805	P62805	Histone H4;HIST1H4A;ortholog	No Panther Hit		Homo sapiens
HUMAN|HGNC=4788|UniProtKB=P62805	P62805	Histone H4;HIST1H4A;ortholog	No Panther Hit		Homo sapiens
HUMAN|HGNC=5238|UniProtKB=P11021	P11021	78 kDa glucose-regulated protein;HSPA5;ortholog	78 KDA GLUCOSE-REGULATED PROTEIN (PTHR19375:SF144)	Hsp70 family chaperone	Homo sapiens
HUMAN|HGNC=5241|UniProtKB=P11142	P11142	Heat shock cognate 71 kDa protein;HSPA8;ortholog	HEAT SHOCK COGNATE 71 KDA PROTEIN (PTHR19375:SF239)	Hsp70 family chaperone	Homo sapiens
HUMAN|HGNC=3661|UniProtKB=P02671	P02671	Fibrinogen alpha chain;FGA;ortholog	FIBRINOGEN ALPHA CHAIN (PTHR19143:SF232)	signaling molecule	Homo sapiens
HUMAN|HGNC=2696|UniProtKB=Q9UJU6	Q9UJU6	Drebrin-like protein;DBNL;ortholog	DREBRIN-LIKE PROTEIN (PTHR10829:SF12)	non-motor actin binding protein	Homo sapiens
HUMAN|HGNC=9273|UniProtKB=O60437	O60437	Periplakin;PPL;ortholog	PERIPLAKIN (PTHR23169:SF10)	intermediate filament binding protein	Homo sapiens
HUMAN|HGNC=6443|UniProtKB=P02538	P02538	Keratin, type II cytoskeletal 6A;KRT6A;ortholog	KERATIN, TYPE II CYTOSKELETAL 6A (PTHR23239:SF219)	structural protein;intermediate filament	Homo sapiens
HUMAN|HGNC=5246|UniProtKB=P04792	P04792	Heat shock protein beta-1;HSPB1;ortholog	HEAT SHOCK PROTEIN BETA-1 (PTHR11527:SF114)	chaperone	Homo sapiens

## Sheet: extracellular exosome
HUMAN|HGNC=3503|UniProtKB=Q92817	Q92817	Envoplakin;EVPL;ortholog	ENVOPLAKIN (PTHR23169:SF7)	intermediate filament binding protein	Homo sapiens
HUMAN|HGNC=5479|UniProtKB=P01877	P01877	Ig alpha-2 chain C region;IGHA2;ortholog	IG ALPHA-1 CHAIN C REGION-RELATED (PTHR23266:SF68)		Homo sapiens
HUMAN|HGNC=399|UniProtKB=P02768	P02768	Serum albumin;ALB;ortholog	SERUM ALBUMIN (PTHR11385:SF13)	transfer/carrier protein	Homo sapiens
HUMAN|HGNC=6740|UniProtKB=P61626	P61626	Lysozyme C;LYZ;ortholog	LYSOZYME C (PTHR11407:SF28)		Homo sapiens
HUMAN|HGNC=29607|UniProtKB=P62805	P62805	Histone H4;HIST1H4A;ortholog	No Panther Hit		Homo sapiens
HUMAN|HGNC=4793|UniProtKB=P62805	P62805	Histone H4;HIST1H4A;ortholog	No Panther Hit		Homo sapiens
HUMAN|HGNC=4785|UniProtKB=P62805	P62805	Histone H4;HIST1H4A;ortholog	No Panther Hit		Homo sapiens
HUMAN|HGNC=4784|UniProtKB=P62805	P62805	Histone H4;HIST1H4A;ortholog	No Panther Hit		Homo sapiens
HUMAN|HGNC=1318|UniProtKB=P01024	P01024	Complement C3;C3;ortholog	COMPLEMENT C3 (PTHR11412:SF90)	cytokine;serine protease inhibitor;complement component	Homo sapiens
HUMAN|HGNC=9944|UniProtKB=P35241	P35241	Radixin;RDX;ortholog	RADIXIN (PTHR23281:SF14)	actin family cytoskeletal protein	Homo sapiens
HUMAN|HGNC=10421|UniProtKB=P61247	P61247	40S ribosomal protein S3a;RPS3A;ortholog	40S RIBOSOMAL PROTEIN S3A (PTHR11830:SF0)	ribosomal protein	Homo sapiens
HUMAN|HGNC=11740|UniProtKB=P02787	P02787	Serotransferrin;TF;ortholog	SEROTRANSFERRIN (PTHR11485:SF31)	transfer/carrier protein;serine protease;serine protease	Homo sapiens
HUMAN|HGNC=14085|UniProtKB=Q9NQC3	Q9NQC3	Reticulon-4;RTN4;ortholog	RETICULON-4 (PTHR10994:SF25)	membrane traffic protein	Homo sapiens
HUMAN|HGNC=17860|UniProtKB=Q8NC51	Q8NC51	Plasminogen activator inhibitor 1 RNA-binding protein;SERBP1;ortholog	PLASMINOGEN ACTIVATOR INHIBITOR 1 RNA-BINDING PROTEIN (PTHR12299:SF29)	RNA binding protein	Homo sapiens
HUMAN|HGNC=5253|UniProtKB=P07900	P07900	Heat shock protein HSP 90-alpha;HSP90AA1;ortholog	HEAT SHOCK PROTEIN HSP 90-ALPHA-RELATED (PTHR11528:SF58)	Hsp90 family chaperone	Homo sapiens
HUMAN|HGNC=13671|UniProtKB=Q96KK5	Q96KK5	Histone H2A type 1-H;HIST1H2AH;ortholog	HISTONE H2A TYPE 1-H (PTHR23430:SF29)	histone	Homo sapiens
HUMAN|HGNC=5716|UniProtKB=P01834	P01834	Ig kappa chain C region;IGKC;ortholog	IG KAPPA CHAIN C REGION (PTHR23266:SF79)		Homo sapiens
HUMAN|HGNC=20411|UniProtKB=Q7Z794	Q7Z794	Keratin, type II cytoskeletal 1b;KRT77;ortholog	KERATIN, TYPE II CYTOSKELETAL 1B (PTHR23239:SF87)	structural protein;intermediate filament	Homo sapiens
HUMAN|HGNC=8548|UniProtKB=P07237	P07237	Protein disulfide-isomerase;P4HB;ortholog	PROTEIN DISULFIDE-ISOMERASE (PTHR18929:SF101)		Homo sapiens
HUMAN|HGNC=9069|UniProtKB=Q15149	Q15149	Plectin;PLEC;ortholog	PLECTIN (PTHR11915:SF247)	non-motor actin binding protein	Homo sapiens
HUMAN|HGNC=20846|UniProtKB=Q86YZ3	Q86YZ3	Hornerin;HRNR;ortholog	HORNERIN (PTHR22571:SF25)		Homo sapiens
HUMAN|HGNC=4782|UniProtKB=P62805	P62805	Histone H4;HIST1H4A;ortholog	No Panther Hit		Homo sapiens
HUMAN|HGNC=4781|UniProtKB=P62805	P62805	Histone H4;HIST1H4A;ortholog	No Panther Hit		Homo sapiens
HUMAN|HGNC=6442|UniProtKB=P13647	P13647	Keratin, type II cytoskeletal 5;KRT5;ortholog	KERATIN, TYPE II CYTOSKELETAL 5 (PTHR23239:SF205)	structural protein;intermediate filament	Homo sapiens
HUMAN|HGNC=4606|UniProtKB=P30101	P30101	Protein disulfide-isomerase A3;PDIA3;ortholog	PROTEIN DISULFIDE-ISOMERASE A3 (PTHR18929:SF74)		Homo sapiens
HUMAN|HGNC=34447|UniProtKB=P47929	P47929	Galectin-7;LGALS7;ortholog	No Panther Hit		Homo sapiens
HUMAN|HGNC=10364|UniProtKB=P62424	P62424	60S ribosomal protein L7a;RPL7A;ortholog	60S RIBOSOMAL PROTEIN L7A (PTHR23105:SF29)	ribosomal protein	Homo sapiens
HUMAN|HGNC=33596|UniProtKB=P59665	P59665	Neutrophil defensin 1;DEFA1;ortholog	NEUTROPHIL DEFENSIN 1-RELATED (PTHR11876:SF19)		Homo sapiens
HUMAN|HGNC=12009|UniProtKB=P60174	P60174	Triosephosphate isomerase;TPI1;ortholog	TRIOSEPHOSPHATE ISOMERASE (PTHR21139:SF4)	isomerase	Homo sapiens
HUMAN|HGNC=4783|UniProtKB=P62805	P62805	Histone H4;HIST1H4A;ortholog	No Panther Hit		Homo sapiens
HUMAN|HGNC=6444|UniProtKB=P04259	P04259	Keratin, type II cytoskeletal 6B;KRT6B;ortholog	KERATIN, TYPE II CYTOSKELETAL 6B-RELATED (PTHR23239:SF141)	structural protein;intermediate filament	Homo sapiens
HUMAN|HGNC=3280|UniProtKB=P55884	P55884	Eukaryotic translation initiation factor 3 subunit B;EIF3B;ortholog	EUKARYOTIC TRANSLATION INITIATION FACTOR 3 SUBUNIT B (PTHR14068:SF0)	translation initiation factor	Homo sapiens
HUMAN|HGNC=10498|UniProtKB=P05109	P05109	Protein S100-A8;S100A8;ortholog	PROTEIN S100-A8 (PTHR11639:SF5)	signaling molecule;calmodulin	Homo sapiens
HUMAN|HGNC=9253|UniProtKB=P62937	P62937	Peptidyl-prolyl cis-trans isomerase A;PPIA;ortholog	PEPTIDYL-PROLYL CIS-TRANS ISOMERASE A (PTHR11071:SF278)	isomerase	Homo sapiens
HUMAN|HGNC=12849|UniProtKB=P31946	P31946	14-3-3 protein beta/alpha;YWHAB;ortholog	14-3-3 PROTEIN BETA/ALPHA (PTHR18860:SF28)	chaperone	Homo sapiens
HUMAN|HGNC=6427|UniProtKB=Q04695	Q04695	Keratin, type I cytoskeletal 17;KRT17;ortholog	KERATIN, TYPE I CYTOSKELETAL 17 (PTHR23239:SF180)	structural protein;intermediate filament	Homo sapiens
HUMAN|HGNC=30376|UniProtKB=Q8N114	Q8N114	Protein shisa-5;SHISA5;ortholog	PROTEIN SHISA-5 (PTHR14140:SF27)	ubiquitin-protein ligase	Homo sapiens
HUMAN|HGNC=12666|UniProtKB=P55072	P55072	Transitional endoplasmic reticulum ATPase;VCP;ortholog	TRANSITIONAL ENDOPLASMIC RETICULUM ATPASE (PTHR23077:SF69)		Homo sapiens
HUMAN|HGNC=4794|UniProtKB=P62805	P62805	Histone H4;HIST1H4A;ortholog	No Panther Hit		Homo sapiens
HUMAN|HGNC=4791|UniProtKB=P62805	P62805	Histone H4;HIST1H4A;ortholog	HISTONE H4 (PTHR10484:SF16)	histone	Homo sapiens
HUMAN|HGNC=4141|UniProtKB=P04406	P04406	Glyceraldehyde-3-phosphate dehydrogenase;GAPDH;ortholog	GLYCERALDEHYDE-3-PHOSPHATE DEHYDROGENASE (PTHR10836:SF51)	dehydrogenase	Homo sapiens
HUMAN|HGNC=6207|UniProtKB=P14923	P14923	Junction plakoglobin;JUP;ortholog	JUNCTION PLAKOGLOBIN (PTHR23315:SF12)	storage protein;signaling molecule;cytoskeletal protein;cell adhesion molecule	Homo sapiens
HUMAN|HGNC=3189|UniProtKB=P68104	P68104	Elongation factor 1-alpha 1;EEF1A1;ortholog	ELONGATION FACTOR 1-ALPHA 1 (PTHR23115:SF116)	translation elongation factor;translation initiation factor;hydrolase;G-protein	Homo sapiens
HUMAN|HGNC=10402|UniProtKB=P39019	P39019	40S ribosomal protein S19;RPS19;ortholog	40S RIBOSOMAL PROTEIN S19 (PTHR11710:SF2)	ribosomal protein	Homo sapiens
HUMAN|HGNC=132|UniProtKB=P60709	P60709	Actin, cytoplasmic 1;ACTB;ortholog	ACTIN, CYTOPLASMIC 1-RELATED (PTHR11937:SF192)	actin and actin related protein	Homo sapiens
HUMAN|HGNC=4789|UniProtKB=P62805	P62805	Histone H4;HIST1H4A;ortholog	No Panther Hit		Homo sapiens
HUMAN|HGNC=4787|UniProtKB=P62805	P62805	Histone H4;HIST1H4A;ortholog	No Panther Hit		Homo sapiens
HUMAN|HGNC=4620|UniProtKB=P06396	P06396	Gelsolin;GSN;ortholog	GELSOLIN (PTHR11977:SF29)	non-motor actin binding protein;calcium-binding protein	Homo sapiens
HUMAN|HGNC=28929|UniProtKB=Q7RTS7	Q7RTS7	Keratin, type II cytoskeletal 74;KRT74;ortholog	KERATIN, TYPE II CYTOSKELETAL 74 (PTHR23239:SF220)	structural protein;intermediate filament	Homo sapiens
HUMAN|HGNC=20774|UniProtKB=P04350	P04350	Tubulin beta-4A chain;TUBB4A;ortholog	TUBULIN BETA-4A CHAIN (PTHR11588:SF121)	tubulin	Homo sapiens
HUMAN|HGNC=5258|UniProtKB=P08238	P08238	Heat shock protein HSP 90-beta;HSP90AB1;ortholog	HEAT SHOCK PROTEIN HSP 90-BETA-RELATED (PTHR11528:SF55)	Hsp90 family chaperone	Homo sapiens
HUMAN|HGNC=14669|UniProtKB=P81605	P81605	Dermcidin;DCD;ortholog	DERMCIDIN (PTHR40711:SF1)		Homo sapiens
HUMAN|HGNC=12854|UniProtKB=P27348	P27348	14-3-3 protein theta;YWHAQ;ortholog	14-3-3 PROTEIN THETA (PTHR18860:SF3)	chaperone	Homo sapiens
HUMAN|HGNC=10499|UniProtKB=P06702	P06702	Protein S100-A9;S100A9;ortholog	PROTEIN S100-A9 (PTHR11639:SF79)	signaling molecule;calmodulin	Homo sapiens
HUMAN|HGNC=4790|UniProtKB=P62805	P62805	Histone H4;HIST1H4A;ortholog	No Panther Hit		Homo sapiens
HUMAN|HGNC=8889|UniProtKB=P15259	P15259	Phosphoglycerate mutase 2;PGAM2;ortholog	PHOSPHOGLYCERATE MUTASE 2 (PTHR11931:SF8)		Homo sapiens
HUMAN|HGNC=7587|UniProtKB=P60660	P60660	Myosin light polypeptide 6;MYL6;ortholog	MYOSIN LIGHT POLYPEPTIDE 6 (PTHR23048:SF7)	actin family cytoskeletal protein;calmodulin	Homo sapiens
HUMAN|HGNC=3662|UniProtKB=P02675	P02675	Fibrinogen beta chain;FGB;ortholog	FIBRINOGEN BETA CHAIN (PTHR19143:SF203)	signaling molecule	Homo sapiens
HUMAN|HGNC=10377|UniProtKB=P05387	P05387	60S acidic ribosomal protein P2;RPLP2;ortholog	60S ACIDIC RIBOSOMAL PROTEIN P2 (PTHR21141:SF5)	ribosomal protein	Homo sapiens
HUMAN|HGNC=6720|UniProtKB=P02788	P02788	Lactotransferrin;LTF;ortholog	LACTOTRANSFERRIN (PTHR11485:SF33)	transfer/carrier protein;serine protease;serine protease	Homo sapiens
HUMAN|HGNC=31823|UniProtKB=Q5T749	Q5T749	Keratinocyte proline-rich protein;KPRP;ortholog	KERATINOCYTE PROLINE-RICH PROTEIN (PTHR12241:SF98)	ligase;microtubule family cytoskeletal protein	Homo sapiens
HUMAN|HGNC=6383|UniProtKB=P01042	P01042	Kininogen-1;KNG1;ortholog	KININOGEN-1 (PTHR13814:SF12)		Homo sapiens
HUMAN|HGNC=9023|UniProtKB=Q13835	Q13835	Plakophilin-1;PKP1;ortholog	PLAKOPHILIN-1 (PTHR10372:SF3)	intermediate filament binding protein	Homo sapiens
HUMAN|HGNC=2761|UniProtKB=P59665	P59665	Neutrophil defensin 1;DEFA1;ortholog	No Panther Hit		Homo sapiens
HUMAN|HGNC=5856|UniProtKB=P0CG05	P0CG05	Ig lambda-2 chain C regions;IGLC2;ortholog	IG LAMBDA-2 CHAIN C REGIONS-RELATED (PTHR23266:SF124)		Homo sapiens
HUMAN|HGNC=8968|UniProtKB=P01833	P01833	Polymeric immunoglobulin receptor;PIGR;ortholog	POLYMERIC IMMUNOGLOBULIN RECEPTOR (PTHR11860:SF55)	immunoglobulin receptor superfamily;immunoglobulin receptor superfamily	Homo sapiens
HUMAN|HGNC=18180|UniProtKB=Q9NZT1	Q9NZT1	Calmodulin-like protein 5;CALML5;ortholog	CALMODULIN-LIKE PROTEIN 5 (PTHR23050:SF215)	calmodulin	Homo sapiens
HUMAN|HGNC=5527|UniProtKB=P01860	P01860	Ig gamma-3 chain C region;IGHG3;ortholog	IG GAMMA-1 CHAIN C REGION-RELATED (PTHR23266:SF83)		Homo sapiens
HUMAN|HGNC=4718|UniProtKB=P10412	P10412	Histone H1.4;HIST1H1E;ortholog	HISTONE H1.4 (PTHR11467:SF16)	histone	Homo sapiens
HUMAN|HGNC=10773|UniProtKB=P31947	P31947	14-3-3 protein sigma;SFN;ortholog	14-3-3 PROTEIN SIGMA (PTHR18860:SF14)	chaperone	Homo sapiens
HUMAN|HGNC=347|UniProtKB=Q09666	Q09666	Neuroblast differentiation-associated protein AHNAK;AHNAK;ortholog	NEUROBLAST DIFFERENTIATION-ASSOCIATED PROTEIN AHNAK (PTHR23348:SF41)		Homo sapiens
HUMAN|HGNC=6568|UniProtKB=P47929	P47929	Galectin-7;LGALS7;ortholog	GALECTIN-7 (PTHR11346:SF107)	signaling molecule;cell adhesion molecule	Homo sapiens
HUMAN|HGNC=3350|UniProtKB=P06733	P06733	Alpha-enolase;ENO1;ortholog	ALPHA-ENOLASE (PTHR11902:SF12)	lyase	Homo sapiens
HUMAN|HGNC=3052|UniProtKB=P15924	P15924	Desmoplakin;DSP;ortholog	DESMOPLAKIN (PTHR11915:SF234)	non-motor actin binding protein	Homo sapiens
HUMAN|HGNC=6421|UniProtKB=P19012	P19012	Keratin, type I cytoskeletal 15;KRT15;ortholog	KERATIN, TYPE I CYTOSKELETAL 15 (PTHR23239:SF164)	structural protein;intermediate filament	Homo sapiens
HUMAN|HGNC=10332|UniProtKB=P39023	P39023	60S ribosomal protein L3;RPL3;ortholog	60S RIBOSOMAL PROTEIN L3 (PTHR11363:SF4)	ribosomal protein	Homo sapiens
HUMAN|HGNC=533|UniProtKB=P04083	P04083	Annexin A1;ANXA1;ortholog	ANNEXIN A1 (PTHR10502:SF17)		Homo sapiens
HUMAN|HGNC=3048|UniProtKB=Q02413	Q02413	Desmoglein-1;DSG1;ortholog	DESMOGLEIN-1 (PTHR24025:SF9)	cell junction protein;cadherin	Homo sapiens
HUMAN|HGNC=539|UniProtKB=A6NMY6	A6NMY6	Putative annexin A2-like protein;ANXA2P2;ortholog	ANNEXIN A2-LIKE PROTEIN-RELATED (PTHR10502:SF111)		Homo sapiens
HUMAN|HGNC=20510|UniProtKB=P62805	P62805	Histone H4;HIST1H4A;ortholog	No Panther Hit		Homo sapiens
HUMAN|HGNC=4788|UniProtKB=P62805	P62805	Histone H4;HIST1H4A;ortholog	No Panther Hit		Homo sapiens
HUMAN|HGNC=5238|UniProtKB=P11021	P11021	78 kDa glucose-regulated protein;HSPA5;ortholog	78 KDA GLUCOSE-REGULATED PROTEIN (PTHR19375:SF144)	Hsp70 family chaperone	Homo sapiens
HUMAN|HGNC=5241|UniProtKB=P11142	P11142	Heat shock cognate 71 kDa protein;HSPA8;ortholog	HEAT SHOCK COGNATE 71 KDA PROTEIN (PTHR19375:SF239)	Hsp70 family chaperone	Homo sapiens
HUMAN|HGNC=3661|UniProtKB=P02671	P02671	Fibrinogen alpha chain;FGA;ortholog	FIBRINOGEN ALPHA CHAIN (PTHR19143:SF232)	signaling molecule	Homo sapiens
HUMAN|HGNC=2696|UniProtKB=Q9UJU6	Q9UJU6	Drebrin-like protein;DBNL;ortholog	DREBRIN-LIKE PROTEIN (PTHR10829:SF12)	non-motor actin binding protein	Homo sapiens
HUMAN|HGNC=9273|UniProtKB=O60437	O60437	Periplakin;PPL;ortholog	PERIPLAKIN (PTHR23169:SF10)	intermediate filament binding protein	Homo sapiens
HUMAN|HGNC=6443|UniProtKB=P02538	P02538	Keratin, type II cytoskeletal 6A;KRT6A;ortholog	KERATIN, TYPE II CYTOSKELETAL 6A (PTHR23239:SF219)	structural protein;intermediate filament	Homo sapiens
HUMAN|HGNC=5246|UniProtKB=P04792	P04792	Heat shock protein beta-1;HSPB1;ortholog	HEAT SHOCK PROTEIN BETA-1 (PTHR11527:SF114)	chaperone	Homo sapiens

## Sheet: extracell_mem-bound organelle
HUMAN|HGNC=3503|UniProtKB=Q92817	Q92817	Envoplakin;EVPL;ortholog	ENVOPLAKIN (PTHR23169:SF7)	intermediate filament binding protein	Homo sapiens
HUMAN|HGNC=5479|UniProtKB=P01877	P01877	Ig alpha-2 chain C region;IGHA2;ortholog	IG ALPHA-1 CHAIN C REGION-RELATED (PTHR23266:SF68)		Homo sapiens
HUMAN|HGNC=399|UniProtKB=P02768	P02768	Serum albumin;ALB;ortholog	SERUM ALBUMIN (PTHR11385:SF13)	transfer/carrier protein	Homo sapiens
HUMAN|HGNC=6740|UniProtKB=P61626	P61626	Lysozyme C;LYZ;ortholog	LYSOZYME C (PTHR11407:SF28)		Homo sapiens
HUMAN|HGNC=29607|UniProtKB=P62805	P62805	Histone H4;HIST1H4A;ortholog	No Panther Hit		Homo sapiens
HUMAN|HGNC=4793|UniProtKB=P62805	P62805	Histone H4;HIST1H4A;ortholog	No Panther Hit		Homo sapiens
HUMAN|HGNC=4785|UniProtKB=P62805	P62805	Histone H4;HIST1H4A;ortholog	No Panther Hit		Homo sapiens
HUMAN|HGNC=4784|UniProtKB=P62805	P62805	Histone H4;HIST1H4A;ortholog	No Panther Hit		Homo sapiens
HUMAN|HGNC=1318|UniProtKB=P01024	P01024	Complement C3;C3;ortholog	COMPLEMENT C3 (PTHR11412:SF90)	cytokine;serine protease inhibitor;complement component	Homo sapiens
HUMAN|HGNC=9944|UniProtKB=P35241	P35241	Radixin;RDX;ortholog	RADIXIN (PTHR23281:SF14)	actin family cytoskeletal protein	Homo sapiens
HUMAN|HGNC=10421|UniProtKB=P61247	P61247	40S ribosomal protein S3a;RPS3A;ortholog	40S RIBOSOMAL PROTEIN S3A (PTHR11830:SF0)	ribosomal protein	Homo sapiens
HUMAN|HGNC=11740|UniProtKB=P02787	P02787	Serotransferrin;TF;ortholog	SEROTRANSFERRIN (PTHR11485:SF31)	transfer/carrier protein;serine protease;serine protease	Homo sapiens
HUMAN|HGNC=14085|UniProtKB=Q9NQC3	Q9NQC3	Reticulon-4;RTN4;ortholog	RETICULON-4 (PTHR10994:SF25)	membrane traffic protein	Homo sapiens
HUMAN|HGNC=17860|UniProtKB=Q8NC51	Q8NC51	Plasminogen activator inhibitor 1 RNA-binding protein;SERBP1;ortholog	PLASMINOGEN ACTIVATOR INHIBITOR 1 RNA-BINDING PROTEIN (PTHR12299:SF29)	RNA binding protein	Homo sapiens
HUMAN|HGNC=5253|UniProtKB=P07900	P07900	Heat shock protein HSP 90-alpha;HSP90AA1;ortholog	HEAT SHOCK PROTEIN HSP 90-ALPHA-RELATED (PTHR11528:SF58)	Hsp90 family chaperone	Homo sapiens
HUMAN|HGNC=13671|UniProtKB=Q96KK5	Q96KK5	Histone H2A type 1-H;HIST1H2AH;ortholog	HISTONE H2A TYPE 1-H (PTHR23430:SF29)	histone	Homo sapiens
HUMAN|HGNC=5716|UniProtKB=P01834	P01834	Ig kappa chain C region;IGKC;ortholog	IG KAPPA CHAIN C REGION (PTHR23266:SF79)		Homo sapiens
HUMAN|HGNC=20411|UniProtKB=Q7Z794	Q7Z794	Keratin, type II cytoskeletal 1b;KRT77;ortholog	KERATIN, TYPE II CYTOSKELETAL 1B (PTHR23239:SF87)	structural protein;intermediate filament	Homo sapiens
HUMAN|HGNC=8548|UniProtKB=P07237	P07237	Protein disulfide-isomerase;P4HB;ortholog	PROTEIN DISULFIDE-ISOMERASE (PTHR18929:SF101)		Homo sapiens
HUMAN|HGNC=9069|UniProtKB=Q15149	Q15149	Plectin;PLEC;ortholog	PLECTIN (PTHR11915:SF247)	non-motor actin binding protein	Homo sapiens
HUMAN|HGNC=20846|UniProtKB=Q86YZ3	Q86YZ3	Hornerin;HRNR;ortholog	HORNERIN (PTHR22571:SF25)		Homo sapiens
HUMAN|HGNC=4782|UniProtKB=P62805	P62805	Histone H4;HIST1H4A;ortholog	No Panther Hit		Homo sapiens
HUMAN|HGNC=4781|UniProtKB=P62805	P62805	Histone H4;HIST1H4A;ortholog	No Panther Hit		Homo sapiens
HUMAN|HGNC=6442|UniProtKB=P13647	P13647	Keratin, type II cytoskeletal 5;KRT5;ortholog	KERATIN, TYPE II CYTOSKELETAL 5 (PTHR23239:SF205)	structural protein;intermediate filament	Homo sapiens
HUMAN|HGNC=4606|UniProtKB=P30101	P30101	Protein disulfide-isomerase A3;PDIA3;ortholog	PROTEIN DISULFIDE-ISOMERASE A3 (PTHR18929:SF74)		Homo sapiens
HUMAN|HGNC=34447|UniProtKB=P47929	P47929	Galectin-7;LGALS7;ortholog	No Panther Hit		Homo sapiens
HUMAN|HGNC=10364|UniProtKB=P62424	P62424	60S ribosomal protein L7a;RPL7A;ortholog	60S RIBOSOMAL PROTEIN L7A (PTHR23105:SF29)	ribosomal protein	Homo sapiens
HUMAN|HGNC=33596|UniProtKB=P59665	P59665	Neutrophil defensin 1;DEFA1;ortholog	NEUTROPHIL DEFENSIN 1-RELATED (PTHR11876:SF19)		Homo sapiens
HUMAN|HGNC=12009|UniProtKB=P60174	P60174	Triosephosphate isomerase;TPI1;ortholog	TRIOSEPHOSPHATE ISOMERASE (PTHR21139:SF4)	isomerase	Homo sapiens
HUMAN|HGNC=4783|UniProtKB=P62805	P62805	Histone H4;HIST1H4A;ortholog	No Panther Hit		Homo sapiens
HUMAN|HGNC=6444|UniProtKB=P04259	P04259	Keratin, type II cytoskeletal 6B;KRT6B;ortholog	KERATIN, TYPE II CYTOSKELETAL 6B-RELATED (PTHR23239:SF141)	structural protein;intermediate filament	Homo sapiens
HUMAN|HGNC=3280|UniProtKB=P55884	P55884	Eukaryotic translation initiation factor 3 subunit B;EIF3B;ortholog	EUKARYOTIC TRANSLATION INITIATION FACTOR 3 SUBUNIT B (PTHR14068:SF0)	translation initiation factor	Homo sapiens
HUMAN|HGNC=10498|UniProtKB=P05109	P05109	Protein S100-A8;S100A8;ortholog	PROTEIN S100-A8 (PTHR11639:SF5)	signaling molecule;calmodulin	Homo sapiens
HUMAN|HGNC=9253|UniProtKB=P62937	P62937	Peptidyl-prolyl cis-trans isomerase A;PPIA;ortholog	PEPTIDYL-PROLYL CIS-TRANS ISOMERASE A (PTHR11071:SF278)	isomerase	Homo sapiens
HUMAN|HGNC=12849|UniProtKB=P31946	P31946	14-3-3 protein beta/alpha;YWHAB;ortholog	14-3-3 PROTEIN BETA/ALPHA (PTHR18860:SF28)	chaperone	Homo sapiens
HUMAN|HGNC=6427|UniProtKB=Q04695	Q04695	Keratin, type I cytoskeletal 17;KRT17;ortholog	KERATIN, TYPE I CYTOSKELETAL 17 (PTHR23239:SF180)	structural protein;intermediate filament	Homo sapiens
HUMAN|HGNC=30376|UniProtKB=Q8N114	Q8N114	Protein shisa-5;SHISA5;ortholog	PROTEIN SHISA-5 (PTHR14140:SF27)	ubiquitin-protein ligase	Homo sapiens
HUMAN|HGNC=12666|UniProtKB=P55072	P55072	Transitional endoplasmic reticulum ATPase;VCP;ortholog	TRANSITIONAL ENDOPLASMIC RETICULUM ATPASE (PTHR23077:SF69)		Homo sapiens
HUMAN|HGNC=4794|UniProtKB=P62805	P62805	Histone H4;HIST1H4A;ortholog	No Panther Hit		Homo sapiens
HUMAN|HGNC=4791|UniProtKB=P62805	P62805	Histone H4;HIST1H4A;ortholog	HISTONE H4 (PTHR10484:SF16)	histone	Homo sapiens
HUMAN|HGNC=4141|UniProtKB=P04406	P04406	Glyceraldehyde-3-phosphate dehydrogenase;GAPDH;ortholog	GLYCERALDEHYDE-3-PHOSPHATE DEHYDROGENASE (PTHR10836:SF51)	dehydrogenase	Homo sapiens
HUMAN|HGNC=6207|UniProtKB=P14923	P14923	Junction plakoglobin;JUP;ortholog	JUNCTION PLAKOGLOBIN (PTHR23315:SF12)	storage protein;signaling molecule;cytoskeletal protein;cell adhesion molecule	Homo sapiens
HUMAN|HGNC=3189|UniProtKB=P68104	P68104	Elongation factor 1-alpha 1;EEF1A1;ortholog	ELONGATION FACTOR 1-ALPHA 1 (PTHR23115:SF116)	translation elongation factor;translation initiation factor;hydrolase;G-protein	Homo sapiens
HUMAN|HGNC=10402|UniProtKB=P39019	P39019	40S ribosomal protein S19;RPS19;ortholog	40S RIBOSOMAL PROTEIN S19 (PTHR11710:SF2)	ribosomal protein	Homo sapiens
HUMAN|HGNC=132|UniProtKB=P60709	P60709	Actin, cytoplasmic 1;ACTB;ortholog	ACTIN, CYTOPLASMIC 1-RELATED (PTHR11937:SF192)	actin and actin related protein	Homo sapiens
HUMAN|HGNC=4789|UniProtKB=P62805	P62805	Histone H4;HIST1H4A;ortholog	No Panther Hit		Homo sapiens
HUMAN|HGNC=4787|UniProtKB=P62805	P62805	Histone H4;HIST1H4A;ortholog	No Panther Hit		Homo sapiens
HUMAN|HGNC=4620|UniProtKB=P06396	P06396	Gelsolin;GSN;ortholog	GELSOLIN (PTHR11977:SF29)	non-motor actin binding protein;calcium-binding protein	Homo sapiens
HUMAN|HGNC=28929|UniProtKB=Q7RTS7	Q7RTS7	Keratin, type II cytoskeletal 74;KRT74;ortholog	KERATIN, TYPE II CYTOSKELETAL 74 (PTHR23239:SF220)	structural protein;intermediate filament	Homo sapiens
HUMAN|HGNC=20774|UniProtKB=P04350	P04350	Tubulin beta-4A chain;TUBB4A;ortholog	TUBULIN BETA-4A CHAIN (PTHR11588:SF121)	tubulin	Homo sapiens
HUMAN|HGNC=5258|UniProtKB=P08238	P08238	Heat shock protein HSP 90-beta;HSP90AB1;ortholog	HEAT SHOCK PROTEIN HSP 90-BETA-RELATED (PTHR11528:SF55)	Hsp90 family chaperone	Homo sapiens
HUMAN|HGNC=14669|UniProtKB=P81605	P81605	Dermcidin;DCD;ortholog	DERMCIDIN (PTHR40711:SF1)		Homo sapiens
HUMAN|HGNC=12854|UniProtKB=P27348	P27348	14-3-3 protein theta;YWHAQ;ortholog	14-3-3 PROTEIN THETA (PTHR18860:SF3)	chaperone	Homo sapiens
HUMAN|HGNC=10499|UniProtKB=P06702	P06702	Protein S100-A9;S100A9;ortholog	PROTEIN S100-A9 (PTHR11639:SF79)	signaling molecule;calmodulin	Homo sapiens
HUMAN|HGNC=4790|UniProtKB=P62805	P62805	Histone H4;HIST1H4A;ortholog	No Panther Hit		Homo sapiens
HUMAN|HGNC=8889|UniProtKB=P15259	P15259	Phosphoglycerate mutase 2;PGAM2;ortholog	PHOSPHOGLYCERATE MUTASE 2 (PTHR11931:SF8)		Homo sapiens
HUMAN|HGNC=7587|UniProtKB=P60660	P60660	Myosin light polypeptide 6;MYL6;ortholog	MYOSIN LIGHT POLYPEPTIDE 6 (PTHR23048:SF7)	actin family cytoskeletal protein;calmodulin	Homo sapiens
HUMAN|HGNC=3662|UniProtKB=P02675	P02675	Fibrinogen beta chain;FGB;ortholog	FIBRINOGEN BETA CHAIN (PTHR19143:SF203)	signaling molecule	Homo sapiens
HUMAN|HGNC=10377|UniProtKB=P05387	P05387	60S acidic ribosomal protein P2;RPLP2;ortholog	60S ACIDIC RIBOSOMAL PROTEIN P2 (PTHR21141:SF5)	ribosomal protein	Homo sapiens
HUMAN|HGNC=6720|UniProtKB=P02788	P02788	Lactotransferrin;LTF;ortholog	LACTOTRANSFERRIN (PTHR11485:SF33)	transfer/carrier protein;serine protease;serine protease	Homo sapiens
HUMAN|HGNC=31823|UniProtKB=Q5T749	Q5T749	Keratinocyte proline-rich protein;KPRP;ortholog	KERATINOCYTE PROLINE-RICH PROTEIN (PTHR12241:SF98)	ligase;microtubule family cytoskeletal protein	Homo sapiens
HUMAN|HGNC=6383|UniProtKB=P01042	P01042	Kininogen-1;KNG1;ortholog	KININOGEN-1 (PTHR13814:SF12)		Homo sapiens
HUMAN|HGNC=9023|UniProtKB=Q13835	Q13835	Plakophilin-1;PKP1;ortholog	PLAKOPHILIN-1 (PTHR10372:SF3)	intermediate filament binding protein	Homo sapiens
HUMAN|HGNC=2761|UniProtKB=P59665	P59665	Neutrophil defensin 1;DEFA1;ortholog	No Panther Hit		Homo sapiens
HUMAN|HGNC=5856|UniProtKB=P0CG05	P0CG05	Ig lambda-2 chain C regions;IGLC2;ortholog	IG LAMBDA-2 CHAIN C REGIONS-RELATED (PTHR23266:SF124)		Homo sapiens
HUMAN|HGNC=8968|UniProtKB=P01833	P01833	Polymeric immunoglobulin receptor;PIGR;ortholog	POLYMERIC IMMUNOGLOBULIN RECEPTOR (PTHR11860:SF55)	immunoglobulin receptor superfamily;immunoglobulin receptor superfamily	Homo sapiens
HUMAN|HGNC=18180|UniProtKB=Q9NZT1	Q9NZT1	Calmodulin-like protein 5;CALML5;ortholog	CALMODULIN-LIKE PROTEIN 5 (PTHR23050:SF215)	calmodulin	Homo sapiens
HUMAN|HGNC=5527|UniProtKB=P01860	P01860	Ig gamma-3 chain C region;IGHG3;ortholog	IG GAMMA-1 CHAIN C REGION-RELATED (PTHR23266:SF83)		Homo sapiens
HUMAN|HGNC=4718|UniProtKB=P10412	P10412	Histone H1.4;HIST1H1E;ortholog	HISTONE H1.4 (PTHR11467:SF16)	histone	Homo sapiens
HUMAN|HGNC=10773|UniProtKB=P31947	P31947	14-3-3 protein sigma;SFN;ortholog	14-3-3 PROTEIN SIGMA (PTHR18860:SF14)	chaperone	Homo sapiens
HUMAN|HGNC=347|UniProtKB=Q09666	Q09666	Neuroblast differentiation-associated protein AHNAK;AHNAK;ortholog	NEUROBLAST DIFFERENTIATION-ASSOCIATED PROTEIN AHNAK (PTHR23348:SF41)		Homo sapiens
HUMAN|HGNC=6568|UniProtKB=P47929	P47929	Galectin-7;LGALS7;ortholog	GALECTIN-7 (PTHR11346:SF107)	signaling molecule;cell adhesion molecule	Homo sapiens
HUMAN|HGNC=3350|UniProtKB=P06733	P06733	Alpha-enolase;ENO1;ortholog	ALPHA-ENOLASE (PTHR11902:SF12)	lyase	Homo sapiens
HUMAN|HGNC=3052|UniProtKB=P15924	P15924	Desmoplakin;DSP;ortholog	DESMOPLAKIN (PTHR11915:SF234)	non-motor actin binding protein	Homo sapiens
HUMAN|HGNC=6421|UniProtKB=P19012	P19012	Keratin, type I cytoskeletal 15;KRT15;ortholog	KERATIN, TYPE I CYTOSKELETAL 15 (PTHR23239:SF164)	structural protein;intermediate filament	Homo sapiens
HUMAN|HGNC=10332|UniProtKB=P39023	P39023	60S ribosomal protein L3;RPL3;ortholog	60S RIBOSOMAL PROTEIN L3 (PTHR11363:SF4)	ribosomal protein	Homo sapiens
HUMAN|HGNC=533|UniProtKB=P04083	P04083	Annexin A1;ANXA1;ortholog	ANNEXIN A1 (PTHR10502:SF17)		Homo sapiens
HUMAN|HGNC=3048|UniProtKB=Q02413	Q02413	Desmoglein-1;DSG1;ortholog	DESMOGLEIN-1 (PTHR24025:SF9)	cell junction protein;cadherin	Homo sapiens
HUMAN|HGNC=539|UniProtKB=A6NMY6	A6NMY6	Putative annexin A2-like protein;ANXA2P2;ortholog	ANNEXIN A2-LIKE PROTEIN-RELATED (PTHR10502:SF111)		Homo sapiens
HUMAN|HGNC=20510|UniProtKB=P62805	P62805	Histone H4;HIST1H4A;ortholog	No Panther Hit		Homo sapiens
HUMAN|HGNC=4788|UniProtKB=P62805	P62805	Histone H4;HIST1H4A;ortholog	No Panther Hit		Homo sapiens
HUMAN|HGNC=5238|UniProtKB=P11021	P11021	78 kDa glucose-regulated protein;HSPA5;ortholog	78 KDA GLUCOSE-REGULATED PROTEIN (PTHR19375:SF144)	Hsp70 family chaperone	Homo sapiens
HUMAN|HGNC=5241|UniProtKB=P11142	P11142	Heat shock cognate 71 kDa protein;HSPA8;ortholog	HEAT SHOCK COGNATE 71 KDA PROTEIN (PTHR19375:SF239)	Hsp70 family chaperone	Homo sapiens
HUMAN|HGNC=3661|UniProtKB=P02671	P02671	Fibrinogen alpha chain;FGA;ortholog	FIBRINOGEN ALPHA CHAIN (PTHR19143:SF232)	signaling molecule	Homo sapiens
HUMAN|HGNC=2696|UniProtKB=Q9UJU6	Q9UJU6	Drebrin-like protein;DBNL;ortholog	DREBRIN-LIKE PROTEIN (PTHR10829:SF12)	non-motor actin binding protein	Homo sapiens
HUMAN|HGNC=9273|UniProtKB=O60437	O60437	Periplakin;PPL;ortholog	PERIPLAKIN (PTHR23169:SF10)	intermediate filament binding protein	Homo sapiens
HUMAN|HGNC=6443|UniProtKB=P02538	P02538	Keratin, type II cytoskeletal 6A;KRT6A;ortholog	KERATIN, TYPE II CYTOSKELETAL 6A (PTHR23239:SF219)	structural protein;intermediate filament	Homo sapiens
HUMAN|HGNC=5246|UniProtKB=P04792	P04792	Heat shock protein beta-1;HSPB1;ortholog	HEAT SHOCK PROTEIN BETA-1 (PTHR11527:SF114)	chaperone	Homo sapiens

## Sheet: extracellular organelle
HUMAN|HGNC=3503|UniProtKB=Q92817	Q92817	Envoplakin;EVPL;ortholog	ENVOPLAKIN (PTHR23169:SF7)	intermediate filament binding protein	Homo sapiens
HUMAN|HGNC=5479|UniProtKB=P01877	P01877	Ig alpha-2 chain C region;IGHA2;ortholog	IG ALPHA-1 CHAIN C REGION-RELATED (PTHR23266:SF68)		Homo sapiens
HUMAN|HGNC=399|UniProtKB=P02768	P02768	Serum albumin;ALB;ortholog	SERUM ALBUMIN (PTHR11385:SF13)	transfer/carrier protein	Homo sapiens
HUMAN|HGNC=6740|UniProtKB=P61626	P61626	Lysozyme C;LYZ;ortholog	LYSOZYME C (PTHR11407:SF28)		Homo sapiens
HUMAN|HGNC=29607|UniProtKB=P62805	P62805	Histone H4;HIST1H4A;ortholog	No Panther Hit		Homo sapiens
HUMAN|HGNC=4793|UniProtKB=P62805	P62805	Histone H4;HIST1H4A;ortholog	No Panther Hit		Homo sapiens
HUMAN|HGNC=4785|UniProtKB=P62805	P62805	Histone H4;HIST1H4A;ortholog	No Panther Hit		Homo sapiens
HUMAN|HGNC=4784|UniProtKB=P62805	P62805	Histone H4;HIST1H4A;ortholog	No Panther Hit		Homo sapiens
HUMAN|HGNC=1318|UniProtKB=P01024	P01024	Complement C3;C3;ortholog	COMPLEMENT C3 (PTHR11412:SF90)	cytokine;serine protease inhibitor;complement component	Homo sapiens
HUMAN|HGNC=9944|UniProtKB=P35241	P35241	Radixin;RDX;ortholog	RADIXIN (PTHR23281:SF14)	actin family cytoskeletal protein	Homo sapiens
HUMAN|HGNC=10421|UniProtKB=P61247	P61247	40S ribosomal protein S3a;RPS3A;ortholog	40S RIBOSOMAL PROTEIN S3A (PTHR11830:SF0)	ribosomal protein	Homo sapiens
HUMAN|HGNC=11740|UniProtKB=P02787	P02787	Serotransferrin;TF;ortholog	SEROTRANSFERRIN (PTHR11485:SF31)	transfer/carrier protein;serine protease;serine protease	Homo sapiens
HUMAN|HGNC=14085|UniProtKB=Q9NQC3	Q9NQC3	Reticulon-4;RTN4;ortholog	RETICULON-4 (PTHR10994:SF25)	membrane traffic protein	Homo sapiens
HUMAN|HGNC=17860|UniProtKB=Q8NC51	Q8NC51	Plasminogen activator inhibitor 1 RNA-binding protein;SERBP1;ortholog	PLASMINOGEN ACTIVATOR INHIBITOR 1 RNA-BINDING PROTEIN (PTHR12299:SF29)	RNA binding protein	Homo sapiens
HUMAN|HGNC=5253|UniProtKB=P07900	P07900	Heat shock protein HSP 90-alpha;HSP90AA1;ortholog	HEAT SHOCK PROTEIN HSP 90-ALPHA-RELATED (PTHR11528:SF58)	Hsp90 family chaperone	Homo sapiens
HUMAN|HGNC=13671|UniProtKB=Q96KK5	Q96KK5	Histone H2A type 1-H;HIST1H2AH;ortholog	HISTONE H2A TYPE 1-H (PTHR23430:SF29)	histone	Homo sapiens
HUMAN|HGNC=5716|UniProtKB=P01834	P01834	Ig kappa chain C region;IGKC;ortholog	IG KAPPA CHAIN C REGION (PTHR23266:SF79)		Homo sapiens
HUMAN|HGNC=20411|UniProtKB=Q7Z794	Q7Z794	Keratin, type II cytoskeletal 1b;KRT77;ortholog	KERATIN, TYPE II CYTOSKELETAL 1B (PTHR23239:SF87)	structural protein;intermediate filament	Homo sapiens
HUMAN|HGNC=8548|UniProtKB=P07237	P07237	Protein disulfide-isomerase;P4HB;ortholog	PROTEIN DISULFIDE-ISOMERASE (PTHR18929:SF101)		Homo sapiens
HUMAN|HGNC=9069|UniProtKB=Q15149	Q15149	Plectin;PLEC;ortholog	PLECTIN (PTHR11915:SF247)	non-motor actin binding protein	Homo sapiens
HUMAN|HGNC=20846|UniProtKB=Q86YZ3	Q86YZ3	Hornerin;HRNR;ortholog	HORNERIN (PTHR22571:SF25)		Homo sapiens
HUMAN|HGNC=4782|UniProtKB=P62805	P62805	Histone H4;HIST1H4A;ortholog	No Panther Hit		Homo sapiens
HUMAN|HGNC=4781|UniProtKB=P62805	P62805	Histone H4;HIST1H4A;ortholog	No Panther Hit		Homo sapiens
HUMAN|HGNC=6442|UniProtKB=P13647	P13647	Keratin, type II cytoskeletal 5;KRT5;ortholog	KERATIN, TYPE II CYTOSKELETAL 5 (PTHR23239:SF205)	structural protein;intermediate filament	Homo sapiens
HUMAN|HGNC=4606|UniProtKB=P30101	P30101	Protein disulfide-isomerase A3;PDIA3;ortholog	PROTEIN DISULFIDE-ISOMERASE A3 (PTHR18929:SF74)		Homo sapiens
HUMAN|HGNC=34447|UniProtKB=P47929	P47929	Galectin-7;LGALS7;ortholog	No Panther Hit		Homo sapiens
HUMAN|HGNC=10364|UniProtKB=P62424	P62424	60S ribosomal protein L7a;RPL7A;ortholog	60S RIBOSOMAL PROTEIN L7A (PTHR23105:SF29)	ribosomal protein	Homo sapiens
HUMAN|HGNC=33596|UniProtKB=P59665	P59665	Neutrophil defensin 1;DEFA1;ortholog	NEUTROPHIL DEFENSIN 1-RELATED (PTHR11876:SF19)		Homo sapiens
HUMAN|HGNC=12009|UniProtKB=P60174	P60174	Triosephosphate isomerase;TPI1;ortholog	TRIOSEPHOSPHATE ISOMERASE (PTHR21139:SF4)	isomerase	Homo sapiens
HUMAN|HGNC=4783|UniProtKB=P62805	P62805	Histone H4;HIST1H4A;ortholog	No Panther Hit		Homo sapiens
HUMAN|HGNC=6444|UniProtKB=P04259	P04259	Keratin, type II cytoskeletal 6B;KRT6B;ortholog	KERATIN, TYPE II CYTOSKELETAL 6B-RELATED (PTHR23239:SF141)	structural protein;intermediate filament	Homo sapiens
HUMAN|HGNC=3280|UniProtKB=P55884	P55884	Eukaryotic translation initiation factor 3 subunit B;EIF3B;ortholog	EUKARYOTIC TRANSLATION INITIATION FACTOR 3 SUBUNIT B (PTHR14068:SF0)	translation initiation factor	Homo sapiens
HUMAN|HGNC=10498|UniProtKB=P05109	P05109	Protein S100-A8;S100A8;ortholog	PROTEIN S100-A8 (PTHR11639:SF5)	signaling molecule;calmodulin	Homo sapiens
HUMAN|HGNC=9253|UniProtKB=P62937	P62937	Peptidyl-prolyl cis-trans isomerase A;PPIA;ortholog	PEPTIDYL-PROLYL CIS-TRANS ISOMERASE A (PTHR11071:SF278)	isomerase	Homo sapiens
HUMAN|HGNC=12849|UniProtKB=P31946	P31946	14-3-3 protein beta/alpha;YWHAB;ortholog	14-3-3 PROTEIN BETA/ALPHA (PTHR18860:SF28)	chaperone	Homo sapiens
HUMAN|HGNC=6427|UniProtKB=Q04695	Q04695	Keratin, type I cytoskeletal 17;KRT17;ortholog	KERATIN, TYPE I CYTOSKELETAL 17 (PTHR23239:SF180)	structural protein;intermediate filament	Homo sapiens
HUMAN|HGNC=30376|UniProtKB=Q8N114	Q8N114	Protein shisa-5;SHISA5;ortholog	PROTEIN SHISA-5 (PTHR14140:SF27)	ubiquitin-protein ligase	Homo sapiens
HUMAN|HGNC=12666|UniProtKB=P55072	P55072	Transitional endoplasmic reticulum ATPase;VCP;ortholog	TRANSITIONAL ENDOPLASMIC RETICULUM ATPASE (PTHR23077:SF69)		Homo sapiens
HUMAN|HGNC=4794|UniProtKB=P62805	P62805	Histone H4;HIST1H4A;ortholog	No Panther Hit		Homo sapiens
HUMAN|HGNC=4791|UniProtKB=P62805	P62805	Histone H4;HIST1H4A;ortholog	HISTONE H4 (PTHR10484:SF16)	histone	Homo sapiens
HUMAN|HGNC=4141|UniProtKB=P04406	P04406	Glyceraldehyde-3-phosphate dehydrogenase;GAPDH;ortholog	GLYCERALDEHYDE-3-PHOSPHATE DEHYDROGENASE (PTHR10836:SF51)	dehydrogenase	Homo sapiens
HUMAN|HGNC=6207|UniProtKB=P14923	P14923	Junction plakoglobin;JUP;ortholog	JUNCTION PLAKOGLOBIN (PTHR23315:SF12)	storage protein;signaling molecule;cytoskeletal protein;cell adhesion molecule	Homo sapiens
HUMAN|HGNC=3189|UniProtKB=P68104	P68104	Elongation factor 1-alpha 1;EEF1A1;ortholog	ELONGATION FACTOR 1-ALPHA 1 (PTHR23115:SF116)	translation elongation factor;translation initiation factor;hydrolase;G-protein	Homo sapiens
HUMAN|HGNC=10402|UniProtKB=P39019	P39019	40S ribosomal protein S19;RPS19;ortholog	40S RIBOSOMAL PROTEIN S19 (PTHR11710:SF2)	ribosomal protein	Homo sapiens
HUMAN|HGNC=132|UniProtKB=P60709	P60709	Actin, cytoplasmic 1;ACTB;ortholog	ACTIN, CYTOPLASMIC 1-RELATED (PTHR11937:SF192)	actin and actin related protein	Homo sapiens
HUMAN|HGNC=4789|UniProtKB=P62805	P62805	Histone H4;HIST1H4A;ortholog	No Panther Hit		Homo sapiens
HUMAN|HGNC=4787|UniProtKB=P62805	P62805	Histone H4;HIST1H4A;ortholog	No Panther Hit		Homo sapiens
HUMAN|HGNC=4620|UniProtKB=P06396	P06396	Gelsolin;GSN;ortholog	GELSOLIN (PTHR11977:SF29)	non-motor actin binding protein;calcium-binding protein	Homo sapiens
HUMAN|HGNC=28929|UniProtKB=Q7RTS7	Q7RTS7	Keratin, type II cytoskeletal 74;KRT74;ortholog	KERATIN, TYPE II CYTOSKELETAL 74 (PTHR23239:SF220)	structural protein;intermediate filament	Homo sapiens
HUMAN|HGNC=20774|UniProtKB=P04350	P04350	Tubulin beta-4A chain;TUBB4A;ortholog	TUBULIN BETA-4A CHAIN (PTHR11588:SF121)	tubulin	Homo sapiens
HUMAN|HGNC=5258|UniProtKB=P08238	P08238	Heat shock protein HSP 90-beta;HSP90AB1;ortholog	HEAT SHOCK PROTEIN HSP 90-BETA-RELATED (PTHR11528:SF55)	Hsp90 family chaperone	Homo sapiens
HUMAN|HGNC=14669|UniProtKB=P81605	P81605	Dermcidin;DCD;ortholog	DERMCIDIN (PTHR40711:SF1)		Homo sapiens
HUMAN|HGNC=12854|UniProtKB=P27348	P27348	14-3-3 protein theta;YWHAQ;ortholog	14-3-3 PROTEIN THETA (PTHR18860:SF3)	chaperone	Homo sapiens
HUMAN|HGNC=10499|UniProtKB=P06702	P06702	Protein S100-A9;S100A9;ortholog	PROTEIN S100-A9 (PTHR11639:SF79)	signaling molecule;calmodulin	Homo sapiens
HUMAN|HGNC=4790|UniProtKB=P62805	P62805	Histone H4;HIST1H4A;ortholog	No Panther Hit		Homo sapiens
HUMAN|HGNC=8889|UniProtKB=P15259	P15259	Phosphoglycerate mutase 2;PGAM2;ortholog	PHOSPHOGLYCERATE MUTASE 2 (PTHR11931:SF8)		Homo sapiens
HUMAN|HGNC=7587|UniProtKB=P60660	P60660	Myosin light polypeptide 6;MYL6;ortholog	MYOSIN LIGHT POLYPEPTIDE 6 (PTHR23048:SF7)	actin family cytoskeletal protein;calmodulin	Homo sapiens
HUMAN|HGNC=3662|UniProtKB=P02675	P02675	Fibrinogen beta chain;FGB;ortholog	FIBRINOGEN BETA CHAIN (PTHR19143:SF203)	signaling molecule	Homo sapiens
HUMAN|HGNC=10377|UniProtKB=P05387	P05387	60S acidic ribosomal protein P2;RPLP2;ortholog	60S ACIDIC RIBOSOMAL PROTEIN P2 (PTHR21141:SF5)	ribosomal protein	Homo sapiens
HUMAN|HGNC=6720|UniProtKB=P02788	P02788	Lactotransferrin;LTF;ortholog	LACTOTRANSFERRIN (PTHR11485:SF33)	transfer/carrier protein;serine protease;serine protease	Homo sapiens
HUMAN|HGNC=31823|UniProtKB=Q5T749	Q5T749	Keratinocyte proline-rich protein;KPRP;ortholog	KERATINOCYTE PROLINE-RICH PROTEIN (PTHR12241:SF98)	ligase;microtubule family cytoskeletal protein	Homo sapiens
HUMAN|HGNC=6383|UniProtKB=P01042	P01042	Kininogen-1;KNG1;ortholog	KININOGEN-1 (PTHR13814:SF12)		Homo sapiens
HUMAN|HGNC=9023|UniProtKB=Q13835	Q13835	Plakophilin-1;PKP1;ortholog	PLAKOPHILIN-1 (PTHR10372:SF3)	intermediate filament binding protein	Homo sapiens
HUMAN|HGNC=2761|UniProtKB=P59665	P59665	Neutrophil defensin 1;DEFA1;ortholog	No Panther Hit		Homo sapiens
HUMAN|HGNC=5856|UniProtKB=P0CG05	P0CG05	Ig lambda-2 chain C regions;IGLC2;ortholog	IG LAMBDA-2 CHAIN C REGIONS-RELATED (PTHR23266:SF124)		Homo sapiens
HUMAN|HGNC=8968|UniProtKB=P01833	P01833	Polymeric immunoglobulin receptor;PIGR;ortholog	POLYMERIC IMMUNOGLOBULIN RECEPTOR (PTHR11860:SF55)	immunoglobulin receptor superfamily;immunoglobulin receptor superfamily	Homo sapiens
HUMAN|HGNC=18180|UniProtKB=Q9NZT1	Q9NZT1	Calmodulin-like protein 5;CALML5;ortholog	CALMODULIN-LIKE PROTEIN 5 (PTHR23050:SF215)	calmodulin	Homo sapiens
HUMAN|HGNC=5527|UniProtKB=P01860	P01860	Ig gamma-3 chain C region;IGHG3;ortholog	IG GAMMA-1 CHAIN C REGION-RELATED (PTHR23266:SF83)		Homo sapiens
HUMAN|HGNC=4718|UniProtKB=P10412	P10412	Histone H1.4;HIST1H1E;ortholog	HISTONE H1.4 (PTHR11467:SF16)	histone	Homo sapiens
HUMAN|HGNC=10773|UniProtKB=P31947	P31947	14-3-3 protein sigma;SFN;ortholog	14-3-3 PROTEIN SIGMA (PTHR18860:SF14)	chaperone	Homo sapiens
HUMAN|HGNC=347|UniProtKB=Q09666	Q09666	Neuroblast differentiation-associated protein AHNAK;AHNAK;ortholog	NEUROBLAST DIFFERENTIATION-ASSOCIATED PROTEIN AHNAK (PTHR23348:SF41)		Homo sapiens
HUMAN|HGNC=6568|UniProtKB=P47929	P47929	Galectin-7;LGALS7;ortholog	GALECTIN-7 (PTHR11346:SF107)	signaling molecule;cell adhesion molecule	Homo sapiens
HUMAN|HGNC=3350|UniProtKB=P06733	P06733	Alpha-enolase;ENO1;ortholog	ALPHA-ENOLASE (PTHR11902:SF12)	lyase	Homo sapiens
HUMAN|HGNC=3052|UniProtKB=P15924	P15924	Desmoplakin;DSP;ortholog	DESMOPLAKIN (PTHR11915:SF234)	non-motor actin binding protein	Homo sapiens
HUMAN|HGNC=6421|UniProtKB=P19012	P19012	Keratin, type I cytoskeletal 15;KRT15;ortholog	KERATIN, TYPE I CYTOSKELETAL 15 (PTHR23239:SF164)	structural protein;intermediate filament	Homo sapiens
HUMAN|HGNC=10332|UniProtKB=P39023	P39023	60S ribosomal protein L3;RPL3;ortholog	60S RIBOSOMAL PROTEIN L3 (PTHR11363:SF4)	ribosomal protein	Homo sapiens
HUMAN|HGNC=533|UniProtKB=P04083	P04083	Annexin A1;ANXA1;ortholog	ANNEXIN A1 (PTHR10502:SF17)		Homo sapiens
HUMAN|HGNC=3048|UniProtKB=Q02413	Q02413	Desmoglein-1;DSG1;ortholog	DESMOGLEIN-1 (PTHR24025:SF9)	cell junction protein;cadherin	Homo sapiens
HUMAN|HGNC=539|UniProtKB=A6NMY6	A6NMY6	Putative annexin A2-like protein;ANXA2P2;ortholog	ANNEXIN A2-LIKE PROTEIN-RELATED (PTHR10502:SF111)		Homo sapiens
HUMAN|HGNC=20510|UniProtKB=P62805	P62805	Histone H4;HIST1H4A;ortholog	No Panther Hit		Homo sapiens
HUMAN|HGNC=4788|UniProtKB=P62805	P62805	Histone H4;HIST1H4A;ortholog	No Panther Hit		Homo sapiens
HUMAN|HGNC=5238|UniProtKB=P11021	P11021	78 kDa glucose-regulated protein;HSPA5;ortholog	78 KDA GLUCOSE-REGULATED PROTEIN (PTHR19375:SF144)	Hsp70 family chaperone	Homo sapiens
HUMAN|HGNC=5241|UniProtKB=P11142	P11142	Heat shock cognate 71 kDa protein;HSPA8;ortholog	HEAT SHOCK COGNATE 71 KDA PROTEIN (PTHR19375:SF239)	Hsp70 family chaperone	Homo sapiens
HUMAN|HGNC=3661|UniProtKB=P02671	P02671	Fibrinogen alpha chain;FGA;ortholog	FIBRINOGEN ALPHA CHAIN (PTHR19143:SF232)	signaling molecule	Homo sapiens
HUMAN|HGNC=2696|UniProtKB=Q9UJU6	Q9UJU6	Drebrin-like protein;DBNL;ortholog	DREBRIN-LIKE PROTEIN (PTHR10829:SF12)	non-motor actin binding protein	Homo sapiens
HUMAN|HGNC=9273|UniProtKB=O60437	O60437	Periplakin;PPL;ortholog	PERIPLAKIN (PTHR23169:SF10)	intermediate filament binding protein	Homo sapiens
HUMAN|HGNC=6443|UniProtKB=P02538	P02538	Keratin, type II cytoskeletal 6A;KRT6A;ortholog	KERATIN, TYPE II CYTOSKELETAL 6A (PTHR23239:SF219)	structural protein;intermediate filament	Homo sapiens
HUMAN|HGNC=5246|UniProtKB=P04792	P04792	Heat shock protein beta-1;HSPB1;ortholog	HEAT SHOCK PROTEIN BETA-1 (PTHR11527:SF114)	chaperone	Homo sapiens

## Sheet: extracellular vesicle
HUMAN|HGNC=3503|UniProtKB=Q92817	Q92817	Envoplakin;EVPL;ortholog	ENVOPLAKIN (PTHR23169:SF7)	intermediate filament binding protein	Homo sapiens
HUMAN|HGNC=5479|UniProtKB=P01877	P01877	Ig alpha-2 chain C region;IGHA2;ortholog	IG ALPHA-1 CHAIN C REGION-RELATED (PTHR23266:SF68)		Homo sapiens
HUMAN|HGNC=399|UniProtKB=P02768	P02768	Serum albumin;ALB;ortholog	SERUM ALBUMIN (PTHR11385:SF13)	transfer/carrier protein	Homo sapiens
HUMAN|HGNC=6740|UniProtKB=P61626	P61626	Lysozyme C;LYZ;ortholog	LYSOZYME C (PTHR11407:SF28)		Homo sapiens
HUMAN|HGNC=29607|UniProtKB=P62805	P62805	Histone H4;HIST1H4A;ortholog	No Panther Hit		Homo sapiens
HUMAN|HGNC=4793|UniProtKB=P62805	P62805	Histone H4;HIST1H4A;ortholog	No Panther Hit		Homo sapiens
HUMAN|HGNC=4785|UniProtKB=P62805	P62805	Histone H4;HIST1H4A;ortholog	No Panther Hit		Homo sapiens
HUMAN|HGNC=4784|UniProtKB=P62805	P62805	Histone H4;HIST1H4A;ortholog	No Panther Hit		Homo sapiens
HUMAN|HGNC=1318|UniProtKB=P01024	P01024	Complement C3;C3;ortholog	COMPLEMENT C3 (PTHR11412:SF90)	cytokine;serine protease inhibitor;complement component	Homo sapiens
HUMAN|HGNC=9944|UniProtKB=P35241	P35241	Radixin;RDX;ortholog	RADIXIN (PTHR23281:SF14)	actin family cytoskeletal protein	Homo sapiens
HUMAN|HGNC=10421|UniProtKB=P61247	P61247	40S ribosomal protein S3a;RPS3A;ortholog	40S RIBOSOMAL PROTEIN S3A (PTHR11830:SF0)	ribosomal protein	Homo sapiens
HUMAN|HGNC=11740|UniProtKB=P02787	P02787	Serotransferrin;TF;ortholog	SEROTRANSFERRIN (PTHR11485:SF31)	transfer/carrier protein;serine protease;serine protease	Homo sapiens
HUMAN|HGNC=14085|UniProtKB=Q9NQC3	Q9NQC3	Reticulon-4;RTN4;ortholog	RETICULON-4 (PTHR10994:SF25)	membrane traffic protein	Homo sapiens
HUMAN|HGNC=17860|UniProtKB=Q8NC51	Q8NC51	Plasminogen activator inhibitor 1 RNA-binding protein;SERBP1;ortholog	PLASMINOGEN ACTIVATOR INHIBITOR 1 RNA-BINDING PROTEIN (PTHR12299:SF29)	RNA binding protein	Homo sapiens
HUMAN|HGNC=5253|UniProtKB=P07900	P07900	Heat shock protein HSP 90-alpha;HSP90AA1;ortholog	HEAT SHOCK PROTEIN HSP 90-ALPHA-RELATED (PTHR11528:SF58)	Hsp90 family chaperone	Homo sapiens
HUMAN|HGNC=13671|UniProtKB=Q96KK5	Q96KK5	Histone H2A type 1-H;HIST1H2AH;ortholog	HISTONE H2A TYPE 1-H (PTHR23430:SF29)	histone	Homo sapiens
HUMAN|HGNC=5716|UniProtKB=P01834	P01834	Ig kappa chain C region;IGKC;ortholog	IG KAPPA CHAIN C REGION (PTHR23266:SF79)		Homo sapiens
HUMAN|HGNC=20411|UniProtKB=Q7Z794	Q7Z794	Keratin, type II cytoskeletal 1b;KRT77;ortholog	KERATIN, TYPE II CYTOSKELETAL 1B (PTHR23239:SF87)	structural protein;intermediate filament	Homo sapiens
HUMAN|HGNC=8548|UniProtKB=P07237	P07237	Protein disulfide-isomerase;P4HB;ortholog	PROTEIN DISULFIDE-ISOMERASE (PTHR18929:SF101)		Homo sapiens
HUMAN|HGNC=9069|UniProtKB=Q15149	Q15149	Plectin;PLEC;ortholog	PLECTIN (PTHR11915:SF247)	non-motor actin binding protein	Homo sapiens
HUMAN|HGNC=20846|UniProtKB=Q86YZ3	Q86YZ3	Hornerin;HRNR;ortholog	HORNERIN (PTHR22571:SF25)		Homo sapiens
HUMAN|HGNC=4782|UniProtKB=P62805	P62805	Histone H4;HIST1H4A;ortholog	No Panther Hit		Homo sapiens
HUMAN|HGNC=4781|UniProtKB=P62805	P62805	Histone H4;HIST1H4A;ortholog	No Panther Hit		Homo sapiens
HUMAN|HGNC=6442|UniProtKB=P13647	P13647	Keratin, type II cytoskeletal 5;KRT5;ortholog	KERATIN, TYPE II CYTOSKELETAL 5 (PTHR23239:SF205)	structural protein;intermediate filament	Homo sapiens
HUMAN|HGNC=4606|UniProtKB=P30101	P30101	Protein disulfide-isomerase A3;PDIA3;ortholog	PROTEIN DISULFIDE-ISOMERASE A3 (PTHR18929:SF74)		Homo sapiens
HUMAN|HGNC=34447|UniProtKB=P47929	P47929	Galectin-7;LGALS7;ortholog	No Panther Hit		Homo sapiens
HUMAN|HGNC=10364|UniProtKB=P62424	P62424	60S ribosomal protein L7a;RPL7A;ortholog	60S RIBOSOMAL PROTEIN L7A (PTHR23105:SF29)	ribosomal protein	Homo sapiens
HUMAN|HGNC=33596|UniProtKB=P59665	P59665	Neutrophil defensin 1;DEFA1;ortholog	NEUTROPHIL DEFENSIN 1-RELATED (PTHR11876:SF19)		Homo sapiens
HUMAN|HGNC=12009|UniProtKB=P60174	P60174	Triosephosphate isomerase;TPI1;ortholog	TRIOSEPHOSPHATE ISOMERASE (PTHR21139:SF4)	isomerase	Homo sapiens
HUMAN|HGNC=4783|UniProtKB=P62805	P62805	Histone H4;HIST1H4A;ortholog	No Panther Hit		Homo sapiens
HUMAN|HGNC=6444|UniProtKB=P04259	P04259	Keratin, type II cytoskeletal 6B;KRT6B;ortholog	KERATIN, TYPE II CYTOSKELETAL 6B-RELATED (PTHR23239:SF141)	structural protein;intermediate filament	Homo sapiens
HUMAN|HGNC=3280|UniProtKB=P55884	P55884	Eukaryotic translation initiation factor 3 subunit B;EIF3B;ortholog	EUKARYOTIC TRANSLATION INITIATION FACTOR 3 SUBUNIT B (PTHR14068:SF0)	translation initiation factor	Homo sapiens
HUMAN|HGNC=10498|UniProtKB=P05109	P05109	Protein S100-A8;S100A8;ortholog	PROTEIN S100-A8 (PTHR11639:SF5)	signaling molecule;calmodulin	Homo sapiens
HUMAN|HGNC=9253|UniProtKB=P62937	P62937	Peptidyl-prolyl cis-trans isomerase A;PPIA;ortholog	PEPTIDYL-PROLYL CIS-TRANS ISOMERASE A (PTHR11071:SF278)	isomerase	Homo sapiens
HUMAN|HGNC=12849|UniProtKB=P31946	P31946	14-3-3 protein beta/alpha;YWHAB;ortholog	14-3-3 PROTEIN BETA/ALPHA (PTHR18860:SF28)	chaperone	Homo sapiens
HUMAN|HGNC=6427|UniProtKB=Q04695	Q04695	Keratin, type I cytoskeletal 17;KRT17;ortholog	KERATIN, TYPE I CYTOSKELETAL 17 (PTHR23239:SF180)	structural protein;intermediate filament	Homo sapiens
HUMAN|HGNC=30376|UniProtKB=Q8N114	Q8N114	Protein shisa-5;SHISA5;ortholog	PROTEIN SHISA-5 (PTHR14140:SF27)	ubiquitin-protein ligase	Homo sapiens
HUMAN|HGNC=12666|UniProtKB=P55072	P55072	Transitional endoplasmic reticulum ATPase;VCP;ortholog	TRANSITIONAL ENDOPLASMIC RETICULUM ATPASE (PTHR23077:SF69)		Homo sapiens
HUMAN|HGNC=4794|UniProtKB=P62805	P62805	Histone H4;HIST1H4A;ortholog	No Panther Hit		Homo sapiens
HUMAN|HGNC=4791|UniProtKB=P62805	P62805	Histone H4;HIST1H4A;ortholog	HISTONE H4 (PTHR10484:SF16)	histone	Homo sapiens
HUMAN|HGNC=4141|UniProtKB=P04406	P04406	Glyceraldehyde-3-phosphate dehydrogenase;GAPDH;ortholog	GLYCERALDEHYDE-3-PHOSPHATE DEHYDROGENASE (PTHR10836:SF51)	dehydrogenase	Homo sapiens
HUMAN|HGNC=6207|UniProtKB=P14923	P14923	Junction plakoglobin;JUP;ortholog	JUNCTION PLAKOGLOBIN (PTHR23315:SF12)	storage protein;signaling molecule;cytoskeletal protein;cell adhesion molecule	Homo sapiens
HUMAN|HGNC=3189|UniProtKB=P68104	P68104	Elongation factor 1-alpha 1;EEF1A1;ortholog	ELONGATION FACTOR 1-ALPHA 1 (PTHR23115:SF116)	translation elongation factor;translation initiation factor;hydrolase;G-protein	Homo sapiens
HUMAN|HGNC=10402|UniProtKB=P39019	P39019	40S ribosomal protein S19;RPS19;ortholog	40S RIBOSOMAL PROTEIN S19 (PTHR11710:SF2)	ribosomal protein	Homo sapiens
HUMAN|HGNC=132|UniProtKB=P60709	P60709	Actin, cytoplasmic 1;ACTB;ortholog	ACTIN, CYTOPLASMIC 1-RELATED (PTHR11937:SF192)	actin and actin related protein	Homo sapiens
HUMAN|HGNC=4789|UniProtKB=P62805	P62805	Histone H4;HIST1H4A;ortholog	No Panther Hit		Homo sapiens
HUMAN|HGNC=4787|UniProtKB=P62805	P62805	Histone H4;HIST1H4A;ortholog	No Panther Hit		Homo sapiens
HUMAN|HGNC=4620|UniProtKB=P06396	P06396	Gelsolin;GSN;ortholog	GELSOLIN (PTHR11977:SF29)	non-motor actin binding protein;calcium-binding protein	Homo sapiens
HUMAN|HGNC=28929|UniProtKB=Q7RTS7	Q7RTS7	Keratin, type II cytoskeletal 74;KRT74;ortholog	KERATIN, TYPE II CYTOSKELETAL 74 (PTHR23239:SF220)	structural protein;intermediate filament	Homo sapiens
HUMAN|HGNC=20774|UniProtKB=P04350	P04350	Tubulin beta-4A chain;TUBB4A;ortholog	TUBULIN BETA-4A CHAIN (PTHR11588:SF121)	tubulin	Homo sapiens
HUMAN|HGNC=5258|UniProtKB=P08238	P08238	Heat shock protein HSP 90-beta;HSP90AB1;ortholog	HEAT SHOCK PROTEIN HSP 90-BETA-RELATED (PTHR11528:SF55)	Hsp90 family chaperone	Homo sapiens
HUMAN|HGNC=14669|UniProtKB=P81605	P81605	Dermcidin;DCD;ortholog	DERMCIDIN (PTHR40711:SF1)		Homo sapiens
HUMAN|HGNC=12854|UniProtKB=P27348	P27348	14-3-3 protein theta;YWHAQ;ortholog	14-3-3 PROTEIN THETA (PTHR18860:SF3)	chaperone	Homo sapiens
HUMAN|HGNC=10499|UniProtKB=P06702	P06702	Protein S100-A9;S100A9;ortholog	PROTEIN S100-A9 (PTHR11639:SF79)	signaling molecule;calmodulin	Homo sapiens
HUMAN|HGNC=4790|UniProtKB=P62805	P62805	Histone H4;HIST1H4A;ortholog	No Panther Hit		Homo sapiens
HUMAN|HGNC=8889|UniProtKB=P15259	P15259	Phosphoglycerate mutase 2;PGAM2;ortholog	PHOSPHOGLYCERATE MUTASE 2 (PTHR11931:SF8)		Homo sapiens
HUMAN|HGNC=7587|UniProtKB=P60660	P60660	Myosin light polypeptide 6;MYL6;ortholog	MYOSIN LIGHT POLYPEPTIDE 6 (PTHR23048:SF7)	actin family cytoskeletal protein;calmodulin	Homo sapiens
HUMAN|HGNC=3662|UniProtKB=P02675	P02675	Fibrinogen beta chain;FGB;ortholog	FIBRINOGEN BETA CHAIN (PTHR19143:SF203)	signaling molecule	Homo sapiens
HUMAN|HGNC=10377|UniProtKB=P05387	P05387	60S acidic ribosomal protein P2;RPLP2;ortholog	60S ACIDIC RIBOSOMAL PROTEIN P2 (PTHR21141:SF5)	ribosomal protein	Homo sapiens
HUMAN|HGNC=6720|UniProtKB=P02788	P02788	Lactotransferrin;LTF;ortholog	LACTOTRANSFERRIN (PTHR11485:SF33)	transfer/carrier protein;serine protease;serine protease	Homo sapiens
HUMAN|HGNC=31823|UniProtKB=Q5T749	Q5T749	Keratinocyte proline-rich protein;KPRP;ortholog	KERATINOCYTE PROLINE-RICH PROTEIN (PTHR12241:SF98)	ligase;microtubule family cytoskeletal protein	Homo sapiens
HUMAN|HGNC=6383|UniProtKB=P01042	P01042	Kininogen-1;KNG1;ortholog	KININOGEN-1 (PTHR13814:SF12)		Homo sapiens
HUMAN|HGNC=9023|UniProtKB=Q13835	Q13835	Plakophilin-1;PKP1;ortholog	PLAKOPHILIN-1 (PTHR10372:SF3)	intermediate filament binding protein	Homo sapiens
HUMAN|HGNC=2761|UniProtKB=P59665	P59665	Neutrophil defensin 1;DEFA1;ortholog	No Panther Hit		Homo sapiens
HUMAN|HGNC=5856|UniProtKB=P0CG05	P0CG05	Ig lambda-2 chain C regions;IGLC2;ortholog	IG LAMBDA-2 CHAIN C REGIONS-RELATED (PTHR23266:SF124)		Homo sapiens
HUMAN|HGNC=8968|UniProtKB=P01833	P01833	Polymeric immunoglobulin receptor;PIGR;ortholog	POLYMERIC IMMUNOGLOBULIN RECEPTOR (PTHR11860:SF55)	immunoglobulin receptor superfamily;immunoglobulin receptor superfamily	Homo sapiens
HUMAN|HGNC=18180|UniProtKB=Q9NZT1	Q9NZT1	Calmodulin-like protein 5;CALML5;ortholog	CALMODULIN-LIKE PROTEIN 5 (PTHR23050:SF215)	calmodulin	Homo sapiens
HUMAN|HGNC=5527|UniProtKB=P01860	P01860	Ig gamma-3 chain C region;IGHG3;ortholog	IG GAMMA-1 CHAIN C REGION-RELATED (PTHR23266:SF83)		Homo sapiens
HUMAN|HGNC=4718|UniProtKB=P10412	P10412	Histone H1.4;HIST1H1E;ortholog	HISTONE H1.4 (PTHR11467:SF16)	histone	Homo sapiens
HUMAN|HGNC=10773|UniProtKB=P31947	P31947	14-3-3 protein sigma;SFN;ortholog	14-3-3 PROTEIN SIGMA (PTHR18860:SF14)	chaperone	Homo sapiens
HUMAN|HGNC=347|UniProtKB=Q09666	Q09666	Neuroblast differentiation-associated protein AHNAK;AHNAK;ortholog	NEUROBLAST DIFFERENTIATION-ASSOCIATED PROTEIN AHNAK (PTHR23348:SF41)		Homo sapiens
HUMAN|HGNC=6568|UniProtKB=P47929	P47929	Galectin-7;LGALS7;ortholog	GALECTIN-7 (PTHR11346:SF107)	signaling molecule;cell adhesion molecule	Homo sapiens
HUMAN|HGNC=3350|UniProtKB=P06733	P06733	Alpha-enolase;ENO1;ortholog	ALPHA-ENOLASE (PTHR11902:SF12)	lyase	Homo sapiens
HUMAN|HGNC=3052|UniProtKB=P15924	P15924	Desmoplakin;DSP;ortholog	DESMOPLAKIN (PTHR11915:SF234)	non-motor actin binding protein	Homo sapiens
HUMAN|HGNC=6421|UniProtKB=P19012	P19012	Keratin, type I cytoskeletal 15;KRT15;ortholog	KERATIN, TYPE I CYTOSKELETAL 15 (PTHR23239:SF164)	structural protein;intermediate filament	Homo sapiens
HUMAN|HGNC=10332|UniProtKB=P39023	P39023	60S ribosomal protein L3;RPL3;ortholog	60S RIBOSOMAL PROTEIN L3 (PTHR11363:SF4)	ribosomal protein	Homo sapiens
HUMAN|HGNC=533|UniProtKB=P04083	P04083	Annexin A1;ANXA1;ortholog	ANNEXIN A1 (PTHR10502:SF17)		Homo sapiens
HUMAN|HGNC=3048|UniProtKB=Q02413	Q02413	Desmoglein-1;DSG1;ortholog	DESMOGLEIN-1 (PTHR24025:SF9)	cell junction protein;cadherin	Homo sapiens
HUMAN|HGNC=539|UniProtKB=A6NMY6	A6NMY6	Putative annexin A2-like protein;ANXA2P2;ortholog	ANNEXIN A2-LIKE PROTEIN-RELATED (PTHR10502:SF111)		Homo sapiens
HUMAN|HGNC=20510|UniProtKB=P62805	P62805	Histone H4;HIST1H4A;ortholog	No Panther Hit		Homo sapiens
HUMAN|HGNC=4788|UniProtKB=P62805	P62805	Histone H4;HIST1H4A;ortholog	No Panther Hit		Homo sapiens
HUMAN|HGNC=5238|UniProtKB=P11021	P11021	78 kDa glucose-regulated protein;HSPA5;ortholog	78 KDA GLUCOSE-REGULATED PROTEIN (PTHR19375:SF144)	Hsp70 family chaperone	Homo sapiens
HUMAN|HGNC=5241|UniProtKB=P11142	P11142	Heat shock cognate 71 kDa protein;HSPA8;ortholog	HEAT SHOCK COGNATE 71 KDA PROTEIN (PTHR19375:SF239)	Hsp70 family chaperone	Homo sapiens
HUMAN|HGNC=3661|UniProtKB=P02671	P02671	Fibrinogen alpha chain;FGA;ortholog	FIBRINOGEN ALPHA CHAIN (PTHR19143:SF232)	signaling molecule	Homo sapiens
HUMAN|HGNC=2696|UniProtKB=Q9UJU6	Q9UJU6	Drebrin-like protein;DBNL;ortholog	DREBRIN-LIKE PROTEIN (PTHR10829:SF12)	non-motor actin binding protein	Homo sapiens
HUMAN|HGNC=9273|UniProtKB=O60437	O60437	Periplakin;PPL;ortholog	PERIPLAKIN (PTHR23169:SF10)	intermediate filament binding protein	Homo sapiens
HUMAN|HGNC=6443|UniProtKB=P02538	P02538	Keratin, type II cytoskeletal 6A;KRT6A;ortholog	KERATIN, TYPE II CYTOSKELETAL 6A (PTHR23239:SF219)	structural protein;intermediate filament	Homo sapiens
HUMAN|HGNC=5246|UniProtKB=P04792	P04792	Heat shock protein beta-1;HSPB1;ortholog	HEAT SHOCK PROTEIN BETA-1 (PTHR11527:SF114)	chaperone	Homo sapiens

## Sheet: membrane-bounded vesicle
HUMAN|HGNC=3503|UniProtKB=Q92817	Q92817	Envoplakin;EVPL;ortholog	ENVOPLAKIN (PTHR23169:SF7)	intermediate filament binding protein	Homo sapiens
HUMAN|HGNC=5479|UniProtKB=P01877	P01877	Ig alpha-2 chain C region;IGHA2;ortholog	IG ALPHA-1 CHAIN C REGION-RELATED (PTHR23266:SF68)		Homo sapiens
HUMAN|HGNC=399|UniProtKB=P02768	P02768	Serum albumin;ALB;ortholog	SERUM ALBUMIN (PTHR11385:SF13)	transfer/carrier protein	Homo sapiens
HUMAN|HGNC=6740|UniProtKB=P61626	P61626	Lysozyme C;LYZ;ortholog	LYSOZYME C (PTHR11407:SF28)		Homo sapiens
HUMAN|HGNC=29607|UniProtKB=P62805	P62805	Histone H4;HIST1H4A;ortholog	No Panther Hit		Homo sapiens
HUMAN|HGNC=4793|UniProtKB=P62805	P62805	Histone H4;HIST1H4A;ortholog	No Panther Hit		Homo sapiens
HUMAN|HGNC=4785|UniProtKB=P62805	P62805	Histone H4;HIST1H4A;ortholog	No Panther Hit		Homo sapiens
HUMAN|HGNC=4784|UniProtKB=P62805	P62805	Histone H4;HIST1H4A;ortholog	No Panther Hit		Homo sapiens
HUMAN|HGNC=1318|UniProtKB=P01024	P01024	Complement C3;C3;ortholog	COMPLEMENT C3 (PTHR11412:SF90)	cytokine;serine protease inhibitor;complement component	Homo sapiens
HUMAN|HGNC=9944|UniProtKB=P35241	P35241	Radixin;RDX;ortholog	RADIXIN (PTHR23281:SF14)	actin family cytoskeletal protein	Homo sapiens
HUMAN|HGNC=10421|UniProtKB=P61247	P61247	40S ribosomal protein S3a;RPS3A;ortholog	40S RIBOSOMAL PROTEIN S3A (PTHR11830:SF0)	ribosomal protein	Homo sapiens
HUMAN|HGNC=11740|UniProtKB=P02787	P02787	Serotransferrin;TF;ortholog	SEROTRANSFERRIN (PTHR11485:SF31)	transfer/carrier protein;serine protease;serine protease	Homo sapiens
HUMAN|HGNC=14085|UniProtKB=Q9NQC3	Q9NQC3	Reticulon-4;RTN4;ortholog	RETICULON-4 (PTHR10994:SF25)	membrane traffic protein	Homo sapiens
HUMAN|HGNC=17860|UniProtKB=Q8NC51	Q8NC51	Plasminogen activator inhibitor 1 RNA-binding protein;SERBP1;ortholog	PLASMINOGEN ACTIVATOR INHIBITOR 1 RNA-BINDING PROTEIN (PTHR12299:SF29)	RNA binding protein	Homo sapiens
HUMAN|HGNC=5253|UniProtKB=P07900	P07900	Heat shock protein HSP 90-alpha;HSP90AA1;ortholog	HEAT SHOCK PROTEIN HSP 90-ALPHA-RELATED (PTHR11528:SF58)	Hsp90 family chaperone	Homo sapiens
HUMAN|HGNC=13671|UniProtKB=Q96KK5	Q96KK5	Histone H2A type 1-H;HIST1H2AH;ortholog	HISTONE H2A TYPE 1-H (PTHR23430:SF29)	histone	Homo sapiens
HUMAN|HGNC=5716|UniProtKB=P01834	P01834	Ig kappa chain C region;IGKC;ortholog	IG KAPPA CHAIN C REGION (PTHR23266:SF79)		Homo sapiens
HUMAN|HGNC=20411|UniProtKB=Q7Z794	Q7Z794	Keratin, type II cytoskeletal 1b;KRT77;ortholog	KERATIN, TYPE II CYTOSKELETAL 1B (PTHR23239:SF87)	structural protein;intermediate filament	Homo sapiens
HUMAN|HGNC=8548|UniProtKB=P07237	P07237	Protein disulfide-isomerase;P4HB;ortholog	PROTEIN DISULFIDE-ISOMERASE (PTHR18929:SF101)		Homo sapiens
HUMAN|HGNC=9069|UniProtKB=Q15149	Q15149	Plectin;PLEC;ortholog	PLECTIN (PTHR11915:SF247)	non-motor actin binding protein	Homo sapiens
HUMAN|HGNC=20846|UniProtKB=Q86YZ3	Q86YZ3	Hornerin;HRNR;ortholog	HORNERIN (PTHR22571:SF25)		Homo sapiens
HUMAN|HGNC=4782|UniProtKB=P62805	P62805	Histone H4;HIST1H4A;ortholog	No Panther Hit		Homo sapiens
HUMAN|HGNC=4781|UniProtKB=P62805	P62805	Histone H4;HIST1H4A;ortholog	No Panther Hit		Homo sapiens
HUMAN|HGNC=6442|UniProtKB=P13647	P13647	Keratin, type II cytoskeletal 5;KRT5;ortholog	KERATIN, TYPE II CYTOSKELETAL 5 (PTHR23239:SF205)	structural protein;intermediate filament	Homo sapiens
HUMAN|HGNC=4606|UniProtKB=P30101	P30101	Protein disulfide-isomerase A3;PDIA3;ortholog	PROTEIN DISULFIDE-ISOMERASE A3 (PTHR18929:SF74)		Homo sapiens
HUMAN|HGNC=34447|UniProtKB=P47929	P47929	Galectin-7;LGALS7;ortholog	No Panther Hit		Homo sapiens
HUMAN|HGNC=10364|UniProtKB=P62424	P62424	60S ribosomal protein L7a;RPL7A;ortholog	60S RIBOSOMAL PROTEIN L7A (PTHR23105:SF29)	ribosomal protein	Homo sapiens
HUMAN|HGNC=33596|UniProtKB=P59665	P59665	Neutrophil defensin 1;DEFA1;ortholog	NEUTROPHIL DEFENSIN 1-RELATED (PTHR11876:SF19)		Homo sapiens
HUMAN|HGNC=12009|UniProtKB=P60174	P60174	Triosephosphate isomerase;TPI1;ortholog	TRIOSEPHOSPHATE ISOMERASE (PTHR21139:SF4)	isomerase	Homo sapiens
HUMAN|HGNC=4783|UniProtKB=P62805	P62805	Histone H4;HIST1H4A;ortholog	No Panther Hit		Homo sapiens
HUMAN|HGNC=6444|UniProtKB=P04259	P04259	Keratin, type II cytoskeletal 6B;KRT6B;ortholog	KERATIN, TYPE II CYTOSKELETAL 6B-RELATED (PTHR23239:SF141)	structural protein;intermediate filament	Homo sapiens
HUMAN|HGNC=3280|UniProtKB=P55884	P55884	Eukaryotic translation initiation factor 3 subunit B;EIF3B;ortholog	EUKARYOTIC TRANSLATION INITIATION FACTOR 3 SUBUNIT B (PTHR14068:SF0)	translation initiation factor	Homo sapiens
HUMAN|HGNC=10498|UniProtKB=P05109	P05109	Protein S100-A8;S100A8;ortholog	PROTEIN S100-A8 (PTHR11639:SF5)	signaling molecule;calmodulin	Homo sapiens
HUMAN|HGNC=9253|UniProtKB=P62937	P62937	Peptidyl-prolyl cis-trans isomerase A;PPIA;ortholog	PEPTIDYL-PROLYL CIS-TRANS ISOMERASE A (PTHR11071:SF278)	isomerase	Homo sapiens
HUMAN|HGNC=12849|UniProtKB=P31946	P31946	14-3-3 protein beta/alpha;YWHAB;ortholog	14-3-3 PROTEIN BETA/ALPHA (PTHR18860:SF28)	chaperone	Homo sapiens
HUMAN|HGNC=6427|UniProtKB=Q04695	Q04695	Keratin, type I cytoskeletal 17;KRT17;ortholog	KERATIN, TYPE I CYTOSKELETAL 17 (PTHR23239:SF180)	structural protein;intermediate filament	Homo sapiens
HUMAN|HGNC=30376|UniProtKB=Q8N114	Q8N114	Protein shisa-5;SHISA5;ortholog	PROTEIN SHISA-5 (PTHR14140:SF27)	ubiquitin-protein ligase	Homo sapiens
HUMAN|HGNC=12666|UniProtKB=P55072	P55072	Transitional endoplasmic reticulum ATPase;VCP;ortholog	TRANSITIONAL ENDOPLASMIC RETICULUM ATPASE (PTHR23077:SF69)		Homo sapiens
HUMAN|HGNC=4794|UniProtKB=P62805	P62805	Histone H4;HIST1H4A;ortholog	No Panther Hit		Homo sapiens
HUMAN|HGNC=4791|UniProtKB=P62805	P62805	Histone H4;HIST1H4A;ortholog	HISTONE H4 (PTHR10484:SF16)	histone	Homo sapiens
HUMAN|HGNC=4141|UniProtKB=P04406	P04406	Glyceraldehyde-3-phosphate dehydrogenase;GAPDH;ortholog	GLYCERALDEHYDE-3-PHOSPHATE DEHYDROGENASE (PTHR10836:SF51)	dehydrogenase	Homo sapiens
HUMAN|HGNC=6207|UniProtKB=P14923	P14923	Junction plakoglobin;JUP;ortholog	JUNCTION PLAKOGLOBIN (PTHR23315:SF12)	storage protein;signaling molecule;cytoskeletal protein;cell adhesion molecule	Homo sapiens
HUMAN|HGNC=3189|UniProtKB=P68104	P68104	Elongation factor 1-alpha 1;EEF1A1;ortholog	ELONGATION FACTOR 1-ALPHA 1 (PTHR23115:SF116)	translation elongation factor;translation initiation factor;hydrolase;G-protein	Homo sapiens
HUMAN|HGNC=10402|UniProtKB=P39019	P39019	40S ribosomal protein S19;RPS19;ortholog	40S RIBOSOMAL PROTEIN S19 (PTHR11710:SF2)	ribosomal protein	Homo sapiens
HUMAN|HGNC=132|UniProtKB=P60709	P60709	Actin, cytoplasmic 1;ACTB;ortholog	ACTIN, CYTOPLASMIC 1-RELATED (PTHR11937:SF192)	actin and actin related protein	Homo sapiens
HUMAN|HGNC=4789|UniProtKB=P62805	P62805	Histone H4;HIST1H4A;ortholog	No Panther Hit		Homo sapiens
HUMAN|HGNC=4787|UniProtKB=P62805	P62805	Histone H4;HIST1H4A;ortholog	No Panther Hit		Homo sapiens
HUMAN|HGNC=4620|UniProtKB=P06396	P06396	Gelsolin;GSN;ortholog	GELSOLIN (PTHR11977:SF29)	non-motor actin binding protein;calcium-binding protein	Homo sapiens
HUMAN|HGNC=28929|UniProtKB=Q7RTS7	Q7RTS7	Keratin, type II cytoskeletal 74;KRT74;ortholog	KERATIN, TYPE II CYTOSKELETAL 74 (PTHR23239:SF220)	structural protein;intermediate filament	Homo sapiens
HUMAN|HGNC=20774|UniProtKB=P04350	P04350	Tubulin beta-4A chain;TUBB4A;ortholog	TUBULIN BETA-4A CHAIN (PTHR11588:SF121)	tubulin	Homo sapiens
HUMAN|HGNC=5258|UniProtKB=P08238	P08238	Heat shock protein HSP 90-beta;HSP90AB1;ortholog	HEAT SHOCK PROTEIN HSP 90-BETA-RELATED (PTHR11528:SF55)	Hsp90 family chaperone	Homo sapiens
HUMAN|HGNC=14669|UniProtKB=P81605	P81605	Dermcidin;DCD;ortholog	DERMCIDIN (PTHR40711:SF1)		Homo sapiens
HUMAN|HGNC=12854|UniProtKB=P27348	P27348	14-3-3 protein theta;YWHAQ;ortholog	14-3-3 PROTEIN THETA (PTHR18860:SF3)	chaperone	Homo sapiens
HUMAN|HGNC=10499|UniProtKB=P06702	P06702	Protein S100-A9;S100A9;ortholog	PROTEIN S100-A9 (PTHR11639:SF79)	signaling molecule;calmodulin	Homo sapiens
HUMAN|HGNC=4790|UniProtKB=P62805	P62805	Histone H4;HIST1H4A;ortholog	No Panther Hit		Homo sapiens
HUMAN|HGNC=8889|UniProtKB=P15259	P15259	Phosphoglycerate mutase 2;PGAM2;ortholog	PHOSPHOGLYCERATE MUTASE 2 (PTHR11931:SF8)		Homo sapiens
HUMAN|HGNC=7587|UniProtKB=P60660	P60660	Myosin light polypeptide 6;MYL6;ortholog	MYOSIN LIGHT POLYPEPTIDE 6 (PTHR23048:SF7)	actin family cytoskeletal protein;calmodulin	Homo sapiens
HUMAN|HGNC=3662|UniProtKB=P02675	P02675	Fibrinogen beta chain;FGB;ortholog	FIBRINOGEN BETA CHAIN (PTHR19143:SF203)	signaling molecule	Homo sapiens
HUMAN|HGNC=10377|UniProtKB=P05387	P05387	60S acidic ribosomal protein P2;RPLP2;ortholog	60S ACIDIC RIBOSOMAL PROTEIN P2 (PTHR21141:SF5)	ribosomal protein	Homo sapiens
HUMAN|HGNC=6720|UniProtKB=P02788	P02788	Lactotransferrin;LTF;ortholog	LACTOTRANSFERRIN (PTHR11485:SF33)	transfer/carrier protein;serine protease;serine protease	Homo sapiens
HUMAN|HGNC=31823|UniProtKB=Q5T749	Q5T749	Keratinocyte proline-rich protein;KPRP;ortholog	KERATINOCYTE PROLINE-RICH PROTEIN (PTHR12241:SF98)	ligase;microtubule family cytoskeletal protein	Homo sapiens
HUMAN|HGNC=6383|UniProtKB=P01042	P01042	Kininogen-1;KNG1;ortholog	KININOGEN-1 (PTHR13814:SF12)		Homo sapiens
HUMAN|HGNC=9023|UniProtKB=Q13835	Q13835	Plakophilin-1;PKP1;ortholog	PLAKOPHILIN-1 (PTHR10372:SF3)	intermediate filament binding protein	Homo sapiens
HUMAN|HGNC=2761|UniProtKB=P59665	P59665	Neutrophil defensin 1;DEFA1;ortholog	No Panther Hit		Homo sapiens
HUMAN|HGNC=5856|UniProtKB=P0CG05	P0CG05	Ig lambda-2 chain C regions;IGLC2;ortholog	IG LAMBDA-2 CHAIN C REGIONS-RELATED (PTHR23266:SF124)		Homo sapiens
HUMAN|HGNC=8968|UniProtKB=P01833	P01833	Polymeric immunoglobulin receptor;PIGR;ortholog	POLYMERIC IMMUNOGLOBULIN RECEPTOR (PTHR11860:SF55)	immunoglobulin receptor superfamily;immunoglobulin receptor superfamily	Homo sapiens
HUMAN|HGNC=18180|UniProtKB=Q9NZT1	Q9NZT1	Calmodulin-like protein 5;CALML5;ortholog	CALMODULIN-LIKE PROTEIN 5 (PTHR23050:SF215)	calmodulin	Homo sapiens
HUMAN|HGNC=5527|UniProtKB=P01860	P01860	Ig gamma-3 chain C region;IGHG3;ortholog	IG GAMMA-1 CHAIN C REGION-RELATED (PTHR23266:SF83)		Homo sapiens
HUMAN|HGNC=4718|UniProtKB=P10412	P10412	Histone H1.4;HIST1H1E;ortholog	HISTONE H1.4 (PTHR11467:SF16)	histone	Homo sapiens
HUMAN|HGNC=10773|UniProtKB=P31947	P31947	14-3-3 protein sigma;SFN;ortholog	14-3-3 PROTEIN SIGMA (PTHR18860:SF14)	chaperone	Homo sapiens
HUMAN|HGNC=347|UniProtKB=Q09666	Q09666	Neuroblast differentiation-associated protein AHNAK;AHNAK;ortholog	NEUROBLAST DIFFERENTIATION-ASSOCIATED PROTEIN AHNAK (PTHR23348:SF41)		Homo sapiens
HUMAN|HGNC=6568|UniProtKB=P47929	P47929	Galectin-7;LGALS7;ortholog	GALECTIN-7 (PTHR11346:SF107)	signaling molecule;cell adhesion molecule	Homo sapiens
HUMAN|HGNC=3350|UniProtKB=P06733	P06733	Alpha-enolase;ENO1;ortholog	ALPHA-ENOLASE (PTHR11902:SF12)	lyase	Homo sapiens
HUMAN|HGNC=3052|UniProtKB=P15924	P15924	Desmoplakin;DSP;ortholog	DESMOPLAKIN (PTHR11915:SF234)	non-motor actin binding protein	Homo sapiens
HUMAN|HGNC=6421|UniProtKB=P19012	P19012	Keratin, type I cytoskeletal 15;KRT15;ortholog	KERATIN, TYPE I CYTOSKELETAL 15 (PTHR23239:SF164)	structural protein;intermediate filament	Homo sapiens
HUMAN|HGNC=10332|UniProtKB=P39023	P39023	60S ribosomal protein L3;RPL3;ortholog	60S RIBOSOMAL PROTEIN L3 (PTHR11363:SF4)	ribosomal protein	Homo sapiens
HUMAN|HGNC=533|UniProtKB=P04083	P04083	Annexin A1;ANXA1;ortholog	ANNEXIN A1 (PTHR10502:SF17)		Homo sapiens
HUMAN|HGNC=3048|UniProtKB=Q02413	Q02413	Desmoglein-1;DSG1;ortholog	DESMOGLEIN-1 (PTHR24025:SF9)	cell junction protein;cadherin	Homo sapiens
HUMAN|HGNC=539|UniProtKB=A6NMY6	A6NMY6	Putative annexin A2-like protein;ANXA2P2;ortholog	ANNEXIN A2-LIKE PROTEIN-RELATED (PTHR10502:SF111)		Homo sapiens
HUMAN|HGNC=20510|UniProtKB=P62805	P62805	Histone H4;HIST1H4A;ortholog	No Panther Hit		Homo sapiens
HUMAN|HGNC=4788|UniProtKB=P62805	P62805	Histone H4;HIST1H4A;ortholog	No Panther Hit		Homo sapiens
HUMAN|HGNC=5238|UniProtKB=P11021	P11021	78 kDa glucose-regulated protein;HSPA5;ortholog	78 KDA GLUCOSE-REGULATED PROTEIN (PTHR19375:SF144)	Hsp70 family chaperone	Homo sapiens
HUMAN|HGNC=5241|UniProtKB=P11142	P11142	Heat shock cognate 71 kDa protein;HSPA8;ortholog	HEAT SHOCK COGNATE 71 KDA PROTEIN (PTHR19375:SF239)	Hsp70 family chaperone	Homo sapiens
HUMAN|HGNC=3661|UniProtKB=P02671	P02671	Fibrinogen alpha chain;FGA;ortholog	FIBRINOGEN ALPHA CHAIN (PTHR19143:SF232)	signaling molecule	Homo sapiens
HUMAN|HGNC=2696|UniProtKB=Q9UJU6	Q9UJU6	Drebrin-like protein;DBNL;ortholog	DREBRIN-LIKE PROTEIN (PTHR10829:SF12)	non-motor actin binding protein	Homo sapiens
HUMAN|HGNC=9273|UniProtKB=O60437	O60437	Periplakin;PPL;ortholog	PERIPLAKIN (PTHR23169:SF10)	intermediate filament binding protein	Homo sapiens
HUMAN|HGNC=6443|UniProtKB=P02538	P02538	Keratin, type II cytoskeletal 6A;KRT6A;ortholog	KERATIN, TYPE II CYTOSKELETAL 6A (PTHR23239:SF219)	structural protein;intermediate filament	Homo sapiens
HUMAN|HGNC=5246|UniProtKB=P04792	P04792	Heat shock protein beta-1;HSPB1;ortholog	HEAT SHOCK PROTEIN BETA-1 (PTHR11527:SF114)	chaperone	Homo sapiens

## Sheet: vesicle
HUMAN|HGNC=3503|UniProtKB=Q92817	Q92817	Envoplakin;EVPL;ortholog	ENVOPLAKIN (PTHR23169:SF7)	intermediate filament binding protein	Homo sapiens
HUMAN|HGNC=5479|UniProtKB=P01877	P01877	Ig alpha-2 chain C region;IGHA2;ortholog	IG ALPHA-1 CHAIN C REGION-RELATED (PTHR23266:SF68)		Homo sapiens
HUMAN|HGNC=399|UniProtKB=P02768	P02768	Serum albumin;ALB;ortholog	SERUM ALBUMIN (PTHR11385:SF13)	transfer/carrier protein	Homo sapiens
HUMAN|HGNC=6740|UniProtKB=P61626	P61626	Lysozyme C;LYZ;ortholog	LYSOZYME C (PTHR11407:SF28)		Homo sapiens
HUMAN|HGNC=29607|UniProtKB=P62805	P62805	Histone H4;HIST1H4A;ortholog	No Panther Hit		Homo sapiens
HUMAN|HGNC=4793|UniProtKB=P62805	P62805	Histone H4;HIST1H4A;ortholog	No Panther Hit		Homo sapiens
HUMAN|HGNC=4785|UniProtKB=P62805	P62805	Histone H4;HIST1H4A;ortholog	No Panther Hit		Homo sapiens
HUMAN|HGNC=4784|UniProtKB=P62805	P62805	Histone H4;HIST1H4A;ortholog	No Panther Hit		Homo sapiens
HUMAN|HGNC=1318|UniProtKB=P01024	P01024	Complement C3;C3;ortholog	COMPLEMENT C3 (PTHR11412:SF90)	cytokine;serine protease inhibitor;complement component	Homo sapiens
HUMAN|HGNC=9944|UniProtKB=P35241	P35241	Radixin;RDX;ortholog	RADIXIN (PTHR23281:SF14)	actin family cytoskeletal protein	Homo sapiens
HUMAN|HGNC=10421|UniProtKB=P61247	P61247	40S ribosomal protein S3a;RPS3A;ortholog	40S RIBOSOMAL PROTEIN S3A (PTHR11830:SF0)	ribosomal protein	Homo sapiens
HUMAN|HGNC=11740|UniProtKB=P02787	P02787	Serotransferrin;TF;ortholog	SEROTRANSFERRIN (PTHR11485:SF31)	transfer/carrier protein;serine protease;serine protease	Homo sapiens
HUMAN|HGNC=14085|UniProtKB=Q9NQC3	Q9NQC3	Reticulon-4;RTN4;ortholog	RETICULON-4 (PTHR10994:SF25)	membrane traffic protein	Homo sapiens
HUMAN|HGNC=17860|UniProtKB=Q8NC51	Q8NC51	Plasminogen activator inhibitor 1 RNA-binding protein;SERBP1;ortholog	PLASMINOGEN ACTIVATOR INHIBITOR 1 RNA-BINDING PROTEIN (PTHR12299:SF29)	RNA binding protein	Homo sapiens
HUMAN|HGNC=5253|UniProtKB=P07900	P07900	Heat shock protein HSP 90-alpha;HSP90AA1;ortholog	HEAT SHOCK PROTEIN HSP 90-ALPHA-RELATED (PTHR11528:SF58)	Hsp90 family chaperone	Homo sapiens
HUMAN|HGNC=13671|UniProtKB=Q96KK5	Q96KK5	Histone H2A type 1-H;HIST1H2AH;ortholog	HISTONE H2A TYPE 1-H (PTHR23430:SF29)	histone	Homo sapiens
HUMAN|HGNC=5716|UniProtKB=P01834	P01834	Ig kappa chain C region;IGKC;ortholog	IG KAPPA CHAIN C REGION (PTHR23266:SF79)		Homo sapiens
HUMAN|HGNC=20411|UniProtKB=Q7Z794	Q7Z794	Keratin, type II cytoskeletal 1b;KRT77;ortholog	KERATIN, TYPE II CYTOSKELETAL 1B (PTHR23239:SF87)	structural protein;intermediate filament	Homo sapiens
HUMAN|HGNC=8548|UniProtKB=P07237	P07237	Protein disulfide-isomerase;P4HB;ortholog	PROTEIN DISULFIDE-ISOMERASE (PTHR18929:SF101)		Homo sapiens
HUMAN|HGNC=9069|UniProtKB=Q15149	Q15149	Plectin;PLEC;ortholog	PLECTIN (PTHR11915:SF247)	non-motor actin binding protein	Homo sapiens
HUMAN|HGNC=20846|UniProtKB=Q86YZ3	Q86YZ3	Hornerin;HRNR;ortholog	HORNERIN (PTHR22571:SF25)		Homo sapiens
HUMAN|HGNC=4782|UniProtKB=P62805	P62805	Histone H4;HIST1H4A;ortholog	No Panther Hit		Homo sapiens
HUMAN|HGNC=4781|UniProtKB=P62805	P62805	Histone H4;HIST1H4A;ortholog	No Panther Hit		Homo sapiens
HUMAN|HGNC=6442|UniProtKB=P13647	P13647	Keratin, type II cytoskeletal 5;KRT5;ortholog	KERATIN, TYPE II CYTOSKELETAL 5 (PTHR23239:SF205)	structural protein;intermediate filament	Homo sapiens
HUMAN|HGNC=4606|UniProtKB=P30101	P30101	Protein disulfide-isomerase A3;PDIA3;ortholog	PROTEIN DISULFIDE-ISOMERASE A3 (PTHR18929:SF74)		Homo sapiens
HUMAN|HGNC=34447|UniProtKB=P47929	P47929	Galectin-7;LGALS7;ortholog	No Panther Hit		Homo sapiens
HUMAN|HGNC=10364|UniProtKB=P62424	P62424	60S ribosomal protein L7a;RPL7A;ortholog	60S RIBOSOMAL PROTEIN L7A (PTHR23105:SF29)	ribosomal protein	Homo sapiens
HUMAN|HGNC=33596|UniProtKB=P59665	P59665	Neutrophil defensin 1;DEFA1;ortholog	NEUTROPHIL DEFENSIN 1-RELATED (PTHR11876:SF19)		Homo sapiens
HUMAN|HGNC=12009|UniProtKB=P60174	P60174	Triosephosphate isomerase;TPI1;ortholog	TRIOSEPHOSPHATE ISOMERASE (PTHR21139:SF4)	isomerase	Homo sapiens
HUMAN|HGNC=4783|UniProtKB=P62805	P62805	Histone H4;HIST1H4A;ortholog	No Panther Hit		Homo sapiens
HUMAN|HGNC=6444|UniProtKB=P04259	P04259	Keratin, type II cytoskeletal 6B;KRT6B;ortholog	KERATIN, TYPE II CYTOSKELETAL 6B-RELATED (PTHR23239:SF141)	structural protein;intermediate filament	Homo sapiens
HUMAN|HGNC=3280|UniProtKB=P55884	P55884	Eukaryotic translation initiation factor 3 subunit B;EIF3B;ortholog	EUKARYOTIC TRANSLATION INITIATION FACTOR 3 SUBUNIT B (PTHR14068:SF0)	translation initiation factor	Homo sapiens
HUMAN|HGNC=10498|UniProtKB=P05109	P05109	Protein S100-A8;S100A8;ortholog	PROTEIN S100-A8 (PTHR11639:SF5)	signaling molecule;calmodulin	Homo sapiens
HUMAN|HGNC=9253|UniProtKB=P62937	P62937	Peptidyl-prolyl cis-trans isomerase A;PPIA;ortholog	PEPTIDYL-PROLYL CIS-TRANS ISOMERASE A (PTHR11071:SF278)	isomerase	Homo sapiens
HUMAN|HGNC=12849|UniProtKB=P31946	P31946	14-3-3 protein beta/alpha;YWHAB;ortholog	14-3-3 PROTEIN BETA/ALPHA (PTHR18860:SF28)	chaperone	Homo sapiens
HUMAN|HGNC=6427|UniProtKB=Q04695	Q04695	Keratin, type I cytoskeletal 17;KRT17;ortholog	KERATIN, TYPE I CYTOSKELETAL 17 (PTHR23239:SF180)	structural protein;intermediate filament	Homo sapiens
HUMAN|HGNC=30376|UniProtKB=Q8N114	Q8N114	Protein shisa-5;SHISA5;ortholog	PROTEIN SHISA-5 (PTHR14140:SF27)	ubiquitin-protein ligase	Homo sapiens
HUMAN|HGNC=12666|UniProtKB=P55072	P55072	Transitional endoplasmic reticulum ATPase;VCP;ortholog	TRANSITIONAL ENDOPLASMIC RETICULUM ATPASE (PTHR23077:SF69)		Homo sapiens
HUMAN|HGNC=4794|UniProtKB=P62805	P62805	Histone H4;HIST1H4A;ortholog	No Panther Hit		Homo sapiens
HUMAN|HGNC=4791|UniProtKB=P62805	P62805	Histone H4;HIST1H4A;ortholog	HISTONE H4 (PTHR10484:SF16)	histone	Homo sapiens
HUMAN|HGNC=4141|UniProtKB=P04406	P04406	Glyceraldehyde-3-phosphate dehydrogenase;GAPDH;ortholog	GLYCERALDEHYDE-3-PHOSPHATE DEHYDROGENASE (PTHR10836:SF51)	dehydrogenase	Homo sapiens
HUMAN|HGNC=6207|UniProtKB=P14923	P14923	Junction plakoglobin;JUP;ortholog	JUNCTION PLAKOGLOBIN (PTHR23315:SF12)	storage protein;signaling molecule;cytoskeletal protein;cell adhesion molecule	Homo sapiens
HUMAN|HGNC=3189|UniProtKB=P68104	P68104	Elongation factor 1-alpha 1;EEF1A1;ortholog	ELONGATION FACTOR 1-ALPHA 1 (PTHR23115:SF116)	translation elongation factor;translation initiation factor;hydrolase;G-protein	Homo sapiens
HUMAN|HGNC=10402|UniProtKB=P39019	P39019	40S ribosomal protein S19;RPS19;ortholog	40S RIBOSOMAL PROTEIN S19 (PTHR11710:SF2)	ribosomal protein	Homo sapiens
HUMAN|HGNC=132|UniProtKB=P60709	P60709	Actin, cytoplasmic 1;ACTB;ortholog	ACTIN, CYTOPLASMIC 1-RELATED (PTHR11937:SF192)	actin and actin related protein	Homo sapiens
HUMAN|HGNC=4789|UniProtKB=P62805	P62805	Histone H4;HIST1H4A;ortholog	No Panther Hit		Homo sapiens
HUMAN|HGNC=4787|UniProtKB=P62805	P62805	Histone H4;HIST1H4A;ortholog	No Panther Hit		Homo sapiens
HUMAN|HGNC=4620|UniProtKB=P06396	P06396	Gelsolin;GSN;ortholog	GELSOLIN (PTHR11977:SF29)	non-motor actin binding protein;calcium-binding protein	Homo sapiens
HUMAN|HGNC=28929|UniProtKB=Q7RTS7	Q7RTS7	Keratin, type II cytoskeletal 74;KRT74;ortholog	KERATIN, TYPE II CYTOSKELETAL 74 (PTHR23239:SF220)	structural protein;intermediate filament	Homo sapiens
HUMAN|HGNC=20774|UniProtKB=P04350	P04350	Tubulin beta-4A chain;TUBB4A;ortholog	TUBULIN BETA-4A CHAIN (PTHR11588:SF121)	tubulin	Homo sapiens
HUMAN|HGNC=5258|UniProtKB=P08238	P08238	Heat shock protein HSP 90-beta;HSP90AB1;ortholog	HEAT SHOCK PROTEIN HSP 90-BETA-RELATED (PTHR11528:SF55)	Hsp90 family chaperone	Homo sapiens
HUMAN|HGNC=14669|UniProtKB=P81605	P81605	Dermcidin;DCD;ortholog	DERMCIDIN (PTHR40711:SF1)		Homo sapiens
HUMAN|HGNC=12854|UniProtKB=P27348	P27348	14-3-3 protein theta;YWHAQ;ortholog	14-3-3 PROTEIN THETA (PTHR18860:SF3)	chaperone	Homo sapiens
HUMAN|HGNC=10499|UniProtKB=P06702	P06702	Protein S100-A9;S100A9;ortholog	PROTEIN S100-A9 (PTHR11639:SF79)	signaling molecule;calmodulin	Homo sapiens
HUMAN|HGNC=4790|UniProtKB=P62805	P62805	Histone H4;HIST1H4A;ortholog	No Panther Hit		Homo sapiens
HUMAN|HGNC=8889|UniProtKB=P15259	P15259	Phosphoglycerate mutase 2;PGAM2;ortholog	PHOSPHOGLYCERATE MUTASE 2 (PTHR11931:SF8)		Homo sapiens
HUMAN|HGNC=7587|UniProtKB=P60660	P60660	Myosin light polypeptide 6;MYL6;ortholog	MYOSIN LIGHT POLYPEPTIDE 6 (PTHR23048:SF7)	actin family cytoskeletal protein;calmodulin	Homo sapiens
HUMAN|HGNC=3662|UniProtKB=P02675	P02675	Fibrinogen beta chain;FGB;ortholog	FIBRINOGEN BETA CHAIN (PTHR19143:SF203)	signaling molecule	Homo sapiens
HUMAN|HGNC=10377|UniProtKB=P05387	P05387	60S acidic ribosomal protein P2;RPLP2;ortholog	60S ACIDIC RIBOSOMAL PROTEIN P2 (PTHR21141:SF5)	ribosomal protein	Homo sapiens
HUMAN|HGNC=6720|UniProtKB=P02788	P02788	Lactotransferrin;LTF;ortholog	LACTOTRANSFERRIN (PTHR11485:SF33)	transfer/carrier protein;serine protease;serine protease	Homo sapiens
HUMAN|HGNC=31823|UniProtKB=Q5T749	Q5T749	Keratinocyte proline-rich protein;KPRP;ortholog	KERATINOCYTE PROLINE-RICH PROTEIN (PTHR12241:SF98)	ligase;microtubule family cytoskeletal protein	Homo sapiens
HUMAN|HGNC=6383|UniProtKB=P01042	P01042	Kininogen-1;KNG1;ortholog	KININOGEN-1 (PTHR13814:SF12)		Homo sapiens
HUMAN|HGNC=9023|UniProtKB=Q13835	Q13835	Plakophilin-1;PKP1;ortholog	PLAKOPHILIN-1 (PTHR10372:SF3)	intermediate filament binding protein	Homo sapiens
HUMAN|HGNC=2761|UniProtKB=P59665	P59665	Neutrophil defensin 1;DEFA1;ortholog	No Panther Hit		Homo sapiens
HUMAN|HGNC=5856|UniProtKB=P0CG05	P0CG05	Ig lambda-2 chain C regions;IGLC2;ortholog	IG LAMBDA-2 CHAIN C REGIONS-RELATED (PTHR23266:SF124)		Homo sapiens
HUMAN|HGNC=8968|UniProtKB=P01833	P01833	Polymeric immunoglobulin receptor;PIGR;ortholog	POLYMERIC IMMUNOGLOBULIN RECEPTOR (PTHR11860:SF55)	immunoglobulin receptor superfamily;immunoglobulin receptor superfamily	Homo sapiens
HUMAN|HGNC=18180|UniProtKB=Q9NZT1	Q9NZT1	Calmodulin-like protein 5;CALML5;ortholog	CALMODULIN-LIKE PROTEIN 5 (PTHR23050:SF215)	calmodulin	Homo sapiens
HUMAN|HGNC=5527|UniProtKB=P01860	P01860	Ig gamma-3 chain C region;IGHG3;ortholog	IG GAMMA-1 CHAIN C REGION-RELATED (PTHR23266:SF83)		Homo sapiens
HUMAN|HGNC=4718|UniProtKB=P10412	P10412	Histone H1.4;HIST1H1E;ortholog	HISTONE H1.4 (PTHR11467:SF16)	histone	Homo sapiens
HUMAN|HGNC=10773|UniProtKB=P31947	P31947	14-3-3 protein sigma;SFN;ortholog	14-3-3 PROTEIN SIGMA (PTHR18860:SF14)	chaperone	Homo sapiens
HUMAN|HGNC=347|UniProtKB=Q09666	Q09666	Neuroblast differentiation-associated protein AHNAK;AHNAK;ortholog	NEUROBLAST DIFFERENTIATION-ASSOCIATED PROTEIN AHNAK (PTHR23348:SF41)		Homo sapiens
HUMAN|HGNC=6568|UniProtKB=P47929	P47929	Galectin-7;LGALS7;ortholog	GALECTIN-7 (PTHR11346:SF107)	signaling molecule;cell adhesion molecule	Homo sapiens
HUMAN|HGNC=3350|UniProtKB=P06733	P06733	Alpha-enolase;ENO1;ortholog	ALPHA-ENOLASE (PTHR11902:SF12)	lyase	Homo sapiens
HUMAN|HGNC=3052|UniProtKB=P15924	P15924	Desmoplakin;DSP;ortholog	DESMOPLAKIN (PTHR11915:SF234)	non-motor actin binding protein	Homo sapiens
HUMAN|HGNC=6421|UniProtKB=P19012	P19012	Keratin, type I cytoskeletal 15;KRT15;ortholog	KERATIN, TYPE I CYTOSKELETAL 15 (PTHR23239:SF164)	structural protein;intermediate filament	Homo sapiens
HUMAN|HGNC=10332|UniProtKB=P39023	P39023	60S ribosomal protein L3;RPL3;ortholog	60S RIBOSOMAL PROTEIN L3 (PTHR11363:SF4)	ribosomal protein	Homo sapiens
HUMAN|HGNC=533|UniProtKB=P04083	P04083	Annexin A1;ANXA1;ortholog	ANNEXIN A1 (PTHR10502:SF17)		Homo sapiens
HUMAN|HGNC=3048|UniProtKB=Q02413	Q02413	Desmoglein-1;DSG1;ortholog	DESMOGLEIN-1 (PTHR24025:SF9)	cell junction protein;cadherin	Homo sapiens
HUMAN|HGNC=539|UniProtKB=A6NMY6	A6NMY6	Putative annexin A2-like protein;ANXA2P2;ortholog	ANNEXIN A2-LIKE PROTEIN-RELATED (PTHR10502:SF111)		Homo sapiens
HUMAN|HGNC=20510|UniProtKB=P62805	P62805	Histone H4;HIST1H4A;ortholog	No Panther Hit		Homo sapiens
HUMAN|HGNC=4788|UniProtKB=P62805	P62805	Histone H4;HIST1H4A;ortholog	No Panther Hit		Homo sapiens
HUMAN|HGNC=5238|UniProtKB=P11021	P11021	78 kDa glucose-regulated protein;HSPA5;ortholog	78 KDA GLUCOSE-REGULATED PROTEIN (PTHR19375:SF144)	Hsp70 family chaperone	Homo sapiens
HUMAN|HGNC=5241|UniProtKB=P11142	P11142	Heat shock cognate 71 kDa protein;HSPA8;ortholog	HEAT SHOCK COGNATE 71 KDA PROTEIN (PTHR19375:SF239)	Hsp70 family chaperone	Homo sapiens
HUMAN|HGNC=3661|UniProtKB=P02671	P02671	Fibrinogen alpha chain;FGA;ortholog	FIBRINOGEN ALPHA CHAIN (PTHR19143:SF232)	signaling molecule	Homo sapiens
HUMAN|HGNC=2696|UniProtKB=Q9UJU6	Q9UJU6	Drebrin-like protein;DBNL;ortholog	DREBRIN-LIKE PROTEIN (PTHR10829:SF12)	non-motor actin binding protein	Homo sapiens
HUMAN|HGNC=9273|UniProtKB=O60437	O60437	Periplakin;PPL;ortholog	PERIPLAKIN (PTHR23169:SF10)	intermediate filament binding protein	Homo sapiens
HUMAN|HGNC=6443|UniProtKB=P02538	P02538	Keratin, type II cytoskeletal 6A;KRT6A;ortholog	KERATIN, TYPE II CYTOSKELETAL 6A (PTHR23239:SF219)	structural protein;intermediate filament	Homo sapiens
HUMAN|HGNC=5246|UniProtKB=P04792	P04792	Heat shock protein beta-1;HSPB1;ortholog	HEAT SHOCK PROTEIN BETA-1 (PTHR11527:SF114)	chaperone	Homo sapiens

## Sheet: organelle
HUMAN|HGNC=3503|UniProtKB=Q92817	Q92817	Envoplakin;EVPL;ortholog	ENVOPLAKIN (PTHR23169:SF7)	intermediate filament binding protein	Homo sapiens
HUMAN|HGNC=5479|UniProtKB=P01877	P01877	Ig alpha-2 chain C region;IGHA2;ortholog	IG ALPHA-1 CHAIN C REGION-RELATED (PTHR23266:SF68)		Homo sapiens
HUMAN|HGNC=399|UniProtKB=P02768	P02768	Serum albumin;ALB;ortholog	SERUM ALBUMIN (PTHR11385:SF13)	transfer/carrier protein	Homo sapiens
HUMAN|HGNC=6740|UniProtKB=P61626	P61626	Lysozyme C;LYZ;ortholog	LYSOZYME C (PTHR11407:SF28)		Homo sapiens
HUMAN|HGNC=29607|UniProtKB=P62805	P62805	Histone H4;HIST1H4A;ortholog	No Panther Hit		Homo sapiens
HUMAN|HGNC=4793|UniProtKB=P62805	P62805	Histone H4;HIST1H4A;ortholog	No Panther Hit		Homo sapiens
HUMAN|HGNC=4785|UniProtKB=P62805	P62805	Histone H4;HIST1H4A;ortholog	No Panther Hit		Homo sapiens
HUMAN|HGNC=4784|UniProtKB=P62805	P62805	Histone H4;HIST1H4A;ortholog	No Panther Hit		Homo sapiens
HUMAN|HGNC=13954|UniProtKB=O60814	O60814	Histone H2B type 1-K;HIST1H2BK;ortholog	HISTONE H2B TYPE 1-K (PTHR23428:SF23)	histone	Homo sapiens
HUMAN|HGNC=1318|UniProtKB=P01024	P01024	Complement C3;C3;ortholog	COMPLEMENT C3 (PTHR11412:SF90)	cytokine;serine protease inhibitor;complement component	Homo sapiens
HUMAN|HGNC=9944|UniProtKB=P35241	P35241	Radixin;RDX;ortholog	RADIXIN (PTHR23281:SF14)	actin family cytoskeletal protein	Homo sapiens
HUMAN|HGNC=10421|UniProtKB=P61247	P61247	40S ribosomal protein S3a;RPS3A;ortholog	40S RIBOSOMAL PROTEIN S3A (PTHR11830:SF0)	ribosomal protein	Homo sapiens
HUMAN|HGNC=11740|UniProtKB=P02787	P02787	Serotransferrin;TF;ortholog	SEROTRANSFERRIN (PTHR11485:SF31)	transfer/carrier protein;serine protease;serine protease	Homo sapiens
HUMAN|HGNC=14085|UniProtKB=Q9NQC3	Q9NQC3	Reticulon-4;RTN4;ortholog	RETICULON-4 (PTHR10994:SF25)	membrane traffic protein	Homo sapiens
HUMAN|HGNC=10774|UniProtKB=P23246	P23246	Splicing factor, proline- and glutamine-rich;SFPQ;ortholog	SPLICING FACTOR, PROLINE- AND GLUTAMINE-RICH (PTHR23189:SF42)	mRNA splicing factor	Homo sapiens
HUMAN|HGNC=5233|UniProtKB=P08107	P08107	Heat shock 70 kDa protein 1A/1B;HSPA1A;ortholog	No Panther Hit		Homo sapiens
HUMAN|HGNC=17860|UniProtKB=Q8NC51	Q8NC51	Plasminogen activator inhibitor 1 RNA-binding protein;SERBP1;ortholog	PLASMINOGEN ACTIVATOR INHIBITOR 1 RNA-BINDING PROTEIN (PTHR12299:SF29)	RNA binding protein	Homo sapiens
HUMAN|HGNC=33164|UniProtKB=Q6NXT2	Q6NXT2	Histone H3.3C;H3F3C;ortholog	HISTONE H3.2-RELATED (PTHR11426:SF20)	histone	Homo sapiens
HUMAN|HGNC=5253|UniProtKB=P07900	P07900	Heat shock protein HSP 90-alpha;HSP90AA1;ortholog	HEAT SHOCK PROTEIN HSP 90-ALPHA-RELATED (PTHR11528:SF58)	Hsp90 family chaperone	Homo sapiens
HUMAN|HGNC=13671|UniProtKB=Q96KK5	Q96KK5	Histone H2A type 1-H;HIST1H2AH;ortholog	HISTONE H2A TYPE 1-H (PTHR23430:SF29)	histone	Homo sapiens
HUMAN|HGNC=5716|UniProtKB=P01834	P01834	Ig kappa chain C region;IGKC;ortholog	IG KAPPA CHAIN C REGION (PTHR23266:SF79)		Homo sapiens
HUMAN|HGNC=20411|UniProtKB=Q7Z794	Q7Z794	Keratin, type II cytoskeletal 1b;KRT77;ortholog	KERATIN, TYPE II CYTOSKELETAL 1B (PTHR23239:SF87)	structural protein;intermediate filament	Homo sapiens
HUMAN|HGNC=8548|UniProtKB=P07237	P07237	Protein disulfide-isomerase;P4HB;ortholog	PROTEIN DISULFIDE-ISOMERASE (PTHR18929:SF101)		Homo sapiens
HUMAN|HGNC=9069|UniProtKB=Q15149	Q15149	Plectin;PLEC;ortholog	PLECTIN (PTHR11915:SF247)	non-motor actin binding protein	Homo sapiens
HUMAN|HGNC=20846|UniProtKB=Q86YZ3	Q86YZ3	Hornerin;HRNR;ortholog	HORNERIN (PTHR22571:SF25)		Homo sapiens
HUMAN|HGNC=4782|UniProtKB=P62805	P62805	Histone H4;HIST1H4A;ortholog	No Panther Hit		Homo sapiens
HUMAN|HGNC=4781|UniProtKB=P62805	P62805	Histone H4;HIST1H4A;ortholog	No Panther Hit		Homo sapiens
HUMAN|HGNC=11276|UniProtKB=O15020	O15020	Spectrin beta chain, non-erythrocytic 2;SPTBN2;ortholog	SPECTRIN BETA CHAIN, NON-ERYTHROCYTIC 2 (PTHR11915:SF325)	non-motor actin binding protein	Homo sapiens
HUMAN|HGNC=6442|UniProtKB=P13647	P13647	Keratin, type II cytoskeletal 5;KRT5;ortholog	KERATIN, TYPE II CYTOSKELETAL 5 (PTHR23239:SF205)	structural protein;intermediate filament	Homo sapiens
HUMAN|HGNC=4606|UniProtKB=P30101	P30101	Protein disulfide-isomerase A3;PDIA3;ortholog	PROTEIN DISULFIDE-ISOMERASE A3 (PTHR18929:SF74)		Homo sapiens
HUMAN|HGNC=10362|UniProtKB=Q02878	Q02878	60S ribosomal protein L6;RPL6;ortholog	60S RIBOSOMAL PROTEIN L6 (PTHR10715:SF2)	ribosomal protein	Homo sapiens
HUMAN|HGNC=34447|UniProtKB=P47929	P47929	Galectin-7;LGALS7;ortholog	No Panther Hit		Homo sapiens
HUMAN|HGNC=10364|UniProtKB=P62424	P62424	60S ribosomal protein L7a;RPL7A;ortholog	60S RIBOSOMAL PROTEIN L7A (PTHR23105:SF29)	ribosomal protein	Homo sapiens
HUMAN|HGNC=33596|UniProtKB=P59665	P59665	Neutrophil defensin 1;DEFA1;ortholog	NEUTROPHIL DEFENSIN 1-RELATED (PTHR11876:SF19)		Homo sapiens
HUMAN|HGNC=12009|UniProtKB=P60174	P60174	Triosephosphate isomerase;TPI1;ortholog	TRIOSEPHOSPHATE ISOMERASE (PTHR21139:SF4)	isomerase	Homo sapiens
HUMAN|HGNC=4783|UniProtKB=P62805	P62805	Histone H4;HIST1H4A;ortholog	No Panther Hit		Homo sapiens
HUMAN|HGNC=6444|UniProtKB=P04259	P04259	Keratin, type II cytoskeletal 6B;KRT6B;ortholog	KERATIN, TYPE II CYTOSKELETAL 6B-RELATED (PTHR23239:SF141)	structural protein;intermediate filament	Homo sapiens
HUMAN|HGNC=3280|UniProtKB=P55884	P55884	Eukaryotic translation initiation factor 3 subunit B;EIF3B;ortholog	EUKARYOTIC TRANSLATION INITIATION FACTOR 3 SUBUNIT B (PTHR14068:SF0)	translation initiation factor	Homo sapiens
HUMAN|HGNC=10498|UniProtKB=P05109	P05109	Protein S100-A8;S100A8;ortholog	PROTEIN S100-A8 (PTHR11639:SF5)	signaling molecule;calmodulin	Homo sapiens
HUMAN|HGNC=9253|UniProtKB=P62937	P62937	Peptidyl-prolyl cis-trans isomerase A;PPIA;ortholog	PEPTIDYL-PROLYL CIS-TRANS ISOMERASE A (PTHR11071:SF278)	isomerase	Homo sapiens
HUMAN|HGNC=10854|UniProtKB=O60902	O60902	Short stature homeobox protein 2;SHOX2;ortholog	SHORT STATURE HOMEOBOX PROTEIN 2 (PTHR24329:SF311)	homeobox transcription factor;DNA binding protein	Homo sapiens
HUMAN|HGNC=12849|UniProtKB=P31946	P31946	14-3-3 protein beta/alpha;YWHAB;ortholog	14-3-3 PROTEIN BETA/ALPHA (PTHR18860:SF28)	chaperone	Homo sapiens
HUMAN|HGNC=6427|UniProtKB=Q04695	Q04695	Keratin, type I cytoskeletal 17;KRT17;ortholog	KERATIN, TYPE I CYTOSKELETAL 17 (PTHR23239:SF180)	structural protein;intermediate filament	Homo sapiens
HUMAN|HGNC=30376|UniProtKB=Q8N114	Q8N114	Protein shisa-5;SHISA5;ortholog	PROTEIN SHISA-5 (PTHR14140:SF27)	ubiquitin-protein ligase	Homo sapiens
HUMAN|HGNC=12666|UniProtKB=P55072	P55072	Transitional endoplasmic reticulum ATPase;VCP;ortholog	TRANSITIONAL ENDOPLASMIC RETICULUM ATPASE (PTHR23077:SF69)		Homo sapiens
HUMAN|HGNC=4794|UniProtKB=P62805	P62805	Histone H4;HIST1H4A;ortholog	No Panther Hit		Homo sapiens
HUMAN|HGNC=4791|UniProtKB=P62805	P62805	Histone H4;HIST1H4A;ortholog	HISTONE H4 (PTHR10484:SF16)	histone	Homo sapiens
HUMAN|HGNC=4141|UniProtKB=P04406	P04406	Glyceraldehyde-3-phosphate dehydrogenase;GAPDH;ortholog	GLYCERALDEHYDE-3-PHOSPHATE DEHYDROGENASE (PTHR10836:SF51)	dehydrogenase	Homo sapiens
HUMAN|HGNC=6207|UniProtKB=P14923	P14923	Junction plakoglobin;JUP;ortholog	JUNCTION PLAKOGLOBIN (PTHR23315:SF12)	storage protein;signaling molecule;cytoskeletal protein;cell adhesion molecule	Homo sapiens
HUMAN|HGNC=3189|UniProtKB=P68104	P68104	Elongation factor 1-alpha 1;EEF1A1;ortholog	ELONGATION FACTOR 1-ALPHA 1 (PTHR23115:SF116)	translation elongation factor;translation initiation factor;hydrolase;G-protein	Homo sapiens
HUMAN|HGNC=6636|UniProtKB=P02545	P02545	Prelamin-A/C;LMNA;ortholog	PRELAMIN-A/C (PTHR23239:SF158)	structural protein;intermediate filament	Homo sapiens
HUMAN|HGNC=4714|UniProtKB=P07305	P07305	Histone H1.0;H1F0;ortholog	HISTONE H1.0 (PTHR11467:SF38)	histone	Homo sapiens
HUMAN|HGNC=10402|UniProtKB=P39019	P39019	40S ribosomal protein S19;RPS19;ortholog	40S RIBOSOMAL PROTEIN S19 (PTHR11710:SF2)	ribosomal protein	Homo sapiens
HUMAN|HGNC=132|UniProtKB=P60709	P60709	Actin, cytoplasmic 1;ACTB;ortholog	ACTIN, CYTOPLASMIC 1-RELATED (PTHR11937:SF192)	actin and actin related protein	Homo sapiens
HUMAN|HGNC=4789|UniProtKB=P62805	P62805	Histone H4;HIST1H4A;ortholog	No Panther Hit		Homo sapiens
HUMAN|HGNC=4787|UniProtKB=P62805	P62805	Histone H4;HIST1H4A;ortholog	No Panther Hit		Homo sapiens
HUMAN|HGNC=4620|UniProtKB=P06396	P06396	Gelsolin;GSN;ortholog	GELSOLIN (PTHR11977:SF29)	non-motor actin binding protein;calcium-binding protein	Homo sapiens
HUMAN|HGNC=3748|UniProtKB=P20930	P20930	Filaggrin;FLG;ortholog	FILAGGRIN (PTHR22571:SF21)		Homo sapiens
HUMAN|HGNC=28929|UniProtKB=Q7RTS7	Q7RTS7	Keratin, type II cytoskeletal 74;KRT74;ortholog	KERATIN, TYPE II CYTOSKELETAL 74 (PTHR23239:SF220)	structural protein;intermediate filament	Homo sapiens
HUMAN|HGNC=20774|UniProtKB=P04350	P04350	Tubulin beta-4A chain;TUBB4A;ortholog	TUBULIN BETA-4A CHAIN (PTHR11588:SF121)	tubulin	Homo sapiens
HUMAN|HGNC=5258|UniProtKB=P08238	P08238	Heat shock protein HSP 90-beta;HSP90AB1;ortholog	HEAT SHOCK PROTEIN HSP 90-BETA-RELATED (PTHR11528:SF55)	Hsp90 family chaperone	Homo sapiens
HUMAN|HGNC=14669|UniProtKB=P81605	P81605	Dermcidin;DCD;ortholog	DERMCIDIN (PTHR40711:SF1)		Homo sapiens
HUMAN|HGNC=10331|UniProtKB=P47914	P47914	60S ribosomal protein L29;RPL29;ortholog	60S RIBOSOMAL PROTEIN L29 (PTHR12884:SF2)	ribosomal protein	Homo sapiens
HUMAN|HGNC=12854|UniProtKB=P27348	P27348	14-3-3 protein theta;YWHAQ;ortholog	14-3-3 PROTEIN THETA (PTHR18860:SF3)	chaperone	Homo sapiens
HUMAN|HGNC=17274|UniProtKB=Q14134	Q14134	Tripartite motif-containing protein 29;TRIM29;ortholog	TRIPARTITE MOTIF-CONTAINING PROTEIN 29 (PTHR24103:SF412)		Homo sapiens
HUMAN|HGNC=10499|UniProtKB=P06702	P06702	Protein S100-A9;S100A9;ortholog	PROTEIN S100-A9 (PTHR11639:SF79)	signaling molecule;calmodulin	Homo sapiens
HUMAN|HGNC=23573|UniProtKB=Q9Y6X9	Q9Y6X9	MORC family CW-type zinc finger protein 2;MORC2;ortholog	MORC FAMILY CW-TYPE ZINC FINGER PROTEIN 2 (PTHR23337:SF7)		Homo sapiens
HUMAN|HGNC=4790|UniProtKB=P62805	P62805	Histone H4;HIST1H4A;ortholog	No Panther Hit		Homo sapiens
HUMAN|HGNC=8889|UniProtKB=P15259	P15259	Phosphoglycerate mutase 2;PGAM2;ortholog	PHOSPHOGLYCERATE MUTASE 2 (PTHR11931:SF8)		Homo sapiens
HUMAN|HGNC=7587|UniProtKB=P60660	P60660	Myosin light polypeptide 6;MYL6;ortholog	MYOSIN LIGHT POLYPEPTIDE 6 (PTHR23048:SF7)	actin family cytoskeletal protein;calmodulin	Homo sapiens
HUMAN|HGNC=3662|UniProtKB=P02675	P02675	Fibrinogen beta chain;FGB;ortholog	FIBRINOGEN BETA CHAIN (PTHR19143:SF203)	signaling molecule	Homo sapiens
HUMAN|HGNC=10377|UniProtKB=P05387	P05387	60S acidic ribosomal protein P2;RPLP2;ortholog	60S ACIDIC RIBOSOMAL PROTEIN P2 (PTHR21141:SF5)	ribosomal protein	Homo sapiens
HUMAN|HGNC=6720|UniProtKB=P02788	P02788	Lactotransferrin;LTF;ortholog	LACTOTRANSFERRIN (PTHR11485:SF33)	transfer/carrier protein;serine protease;serine protease	Homo sapiens
HUMAN|HGNC=31823|UniProtKB=Q5T749	Q5T749	Keratinocyte proline-rich protein;KPRP;ortholog	KERATINOCYTE PROLINE-RICH PROTEIN (PTHR12241:SF98)	ligase;microtubule family cytoskeletal protein	Homo sapiens
HUMAN|HGNC=6383|UniProtKB=P01042	P01042	Kininogen-1;KNG1;ortholog	KININOGEN-1 (PTHR13814:SF12)		Homo sapiens
HUMAN|HGNC=9023|UniProtKB=Q13835	Q13835	Plakophilin-1;PKP1;ortholog	PLAKOPHILIN-1 (PTHR10372:SF3)	intermediate filament binding protein	Homo sapiens
HUMAN|HGNC=2761|UniProtKB=P59665	P59665	Neutrophil defensin 1;DEFA1;ortholog	No Panther Hit		Homo sapiens
HUMAN|HGNC=5856|UniProtKB=P0CG05	P0CG05	Ig lambda-2 chain C regions;IGLC2;ortholog	IG LAMBDA-2 CHAIN C REGIONS-RELATED (PTHR23266:SF124)		Homo sapiens
HUMAN|HGNC=8968|UniProtKB=P01833	P01833	Polymeric immunoglobulin receptor;PIGR;ortholog	POLYMERIC IMMUNOGLOBULIN RECEPTOR (PTHR11860:SF55)	immunoglobulin receptor superfamily;immunoglobulin receptor superfamily	Homo sapiens
HUMAN|HGNC=18180|UniProtKB=Q9NZT1	Q9NZT1	Calmodulin-like protein 5;CALML5;ortholog	CALMODULIN-LIKE PROTEIN 5 (PTHR23050:SF215)	calmodulin	Homo sapiens
HUMAN|HGNC=5527|UniProtKB=P01860	P01860	Ig gamma-3 chain C region;IGHG3;ortholog	IG GAMMA-1 CHAIN C REGION-RELATED (PTHR23266:SF83)		Homo sapiens
HUMAN|HGNC=4718|UniProtKB=P10412	P10412	Histone H1.4;HIST1H1E;ortholog	HISTONE H1.4 (PTHR11467:SF16)	histone	Homo sapiens
HUMAN|HGNC=5232|UniProtKB=P08107	P08107	Heat shock 70 kDa protein 1A/1B;HSPA1A;ortholog	HEAT SHOCK 70 KDA PROTEIN 1A/1B (PTHR19375:SF236)	Hsp70 family chaperone	Homo sapiens
HUMAN|HGNC=10773|UniProtKB=P31947	P31947	14-3-3 protein sigma;SFN;ortholog	14-3-3 PROTEIN SIGMA (PTHR18860:SF14)	chaperone	Homo sapiens
HUMAN|HGNC=347|UniProtKB=Q09666	Q09666	Neuroblast differentiation-associated protein AHNAK;AHNAK;ortholog	NEUROBLAST DIFFERENTIATION-ASSOCIATED PROTEIN AHNAK (PTHR23348:SF41)		Homo sapiens
HUMAN|HGNC=6568|UniProtKB=P47929	P47929	Galectin-7;LGALS7;ortholog	GALECTIN-7 (PTHR11346:SF107)	signaling molecule;cell adhesion molecule	Homo sapiens
HUMAN|HGNC=3350|UniProtKB=P06733	P06733	Alpha-enolase;ENO1;ortholog	ALPHA-ENOLASE (PTHR11902:SF12)	lyase	Homo sapiens
HUMAN|HGNC=3052|UniProtKB=P15924	P15924	Desmoplakin;DSP;ortholog	DESMOPLAKIN (PTHR11915:SF234)	non-motor actin binding protein	Homo sapiens
HUMAN|HGNC=27056|UniProtKB=Q6KB66	Q6KB66	Keratin, type II cytoskeletal 80;KRT80;ortholog	KERATIN, TYPE II CYTOSKELETAL 80 (PTHR23239:SF185)	structural protein;intermediate filament	Homo sapiens
HUMAN|HGNC=6421|UniProtKB=P19012	P19012	Keratin, type I cytoskeletal 15;KRT15;ortholog	KERATIN, TYPE I CYTOSKELETAL 15 (PTHR23239:SF164)	structural protein;intermediate filament	Homo sapiens
HUMAN|HGNC=10332|UniProtKB=P39023	P39023	60S ribosomal protein L3;RPL3;ortholog	60S RIBOSOMAL PROTEIN L3 (PTHR11363:SF4)	ribosomal protein	Homo sapiens
HUMAN|HGNC=533|UniProtKB=P04083	P04083	Annexin A1;ANXA1;ortholog	ANNEXIN A1 (PTHR10502:SF17)		Homo sapiens
HUMAN|HGNC=3048|UniProtKB=Q02413	Q02413	Desmoglein-1;DSG1;ortholog	DESMOGLEIN-1 (PTHR24025:SF9)	cell junction protein;cadherin	Homo sapiens
HUMAN|HGNC=539|UniProtKB=A6NMY6	A6NMY6	Putative annexin A2-like protein;ANXA2P2;ortholog	ANNEXIN A2-LIKE PROTEIN-RELATED (PTHR10502:SF111)		Homo sapiens
HUMAN|HGNC=20510|UniProtKB=P62805	P62805	Histone H4;HIST1H4A;ortholog	No Panther Hit		Homo sapiens
HUMAN|HGNC=4788|UniProtKB=P62805	P62805	Histone H4;HIST1H4A;ortholog	No Panther Hit		Homo sapiens
HUMAN|HGNC=5238|UniProtKB=P11021	P11021	78 kDa glucose-regulated protein;HSPA5;ortholog	78 KDA GLUCOSE-REGULATED PROTEIN (PTHR19375:SF144)	Hsp70 family chaperone	Homo sapiens
HUMAN|HGNC=5241|UniProtKB=P11142	P11142	Heat shock cognate 71 kDa protein;HSPA8;ortholog	HEAT SHOCK COGNATE 71 KDA PROTEIN (PTHR19375:SF239)	Hsp70 family chaperone	Homo sapiens
HUMAN|HGNC=3661|UniProtKB=P02671	P02671	Fibrinogen alpha chain;FGA;ortholog	FIBRINOGEN ALPHA CHAIN (PTHR19143:SF232)	signaling molecule	Homo sapiens
HUMAN|HGNC=2696|UniProtKB=Q9UJU6	Q9UJU6	Drebrin-like protein;DBNL;ortholog	DREBRIN-LIKE PROTEIN (PTHR10829:SF12)	non-motor actin binding protein	Homo sapiens
HUMAN|HGNC=9273|UniProtKB=O60437	O60437	Periplakin;PPL;ortholog	PERIPLAKIN (PTHR23169:SF10)	intermediate filament binding protein	Homo sapiens
HUMAN|HGNC=6443|UniProtKB=P02538	P02538	Keratin, type II cytoskeletal 6A;KRT6A;ortholog	KERATIN, TYPE II CYTOSKELETAL 6A (PTHR23239:SF219)	structural protein;intermediate filament	Homo sapiens
HUMAN|HGNC=5246|UniProtKB=P04792	P04792	Heat shock protein beta-1;HSPB1;ortholog	HEAT SHOCK PROTEIN BETA-1 (PTHR11527:SF114)	chaperone	Homo sapiens

[truncated: 27 more sheets: membrane-bounded organelle, extracellular space, cellular_component, focal adhesion, cell-subst adherens junction, cell-substrate junction, cell junction, adherens junction, anchoring junction, blood microparticle, cell part, cell, nucleus, intracellular part, intracellular, intracellular organelle, membrane, macromolecular complex, cytoplasm, cytosolic ribosome …]
