# Supplementary material for: Plasma Exosome Profiling of Cancer Patients by a Next Generation Systems Biology Approach
Source: Sci Rep. 2017 Feb 20;7:42741. doi: 10.1038/srep42741 (PMC5316983; doi:10.1038/srep42741)
Supplement: Supplementary Table S10 [file srep42741-s11.xls]

## Sheet: GO_exp_MF
Unique in L2 pull-down
Analysis Type:	PANTHER Overrepresentation Test (release 20150430)
Annotation Version and Release Date:	GO Ontology database Released 2015-07-07					p-value ≤ 0.01
Analyzed List:	upload_1 (Homo sapiens)
Reference List:	Homo sapiens (all genes in database)
Bonferroni correction:	TRUE
GO molecular function experimental only	Homo sapiens - REFLIST (20814)	upload_1 (99)	upload_1 (expected)	upload_1 (over/under)	upload_1 (fold Enrichment)	upload_1 (P-value)
Unclassified	10034	27	47.73	-	0.57	0
poly(A) RNA binding	1106	29	5.26	+	> 5	3.28e-11	Interacting non-covalently with a poly(A) RNA, a RNA molecule which has a tail of adenine bases. Source: GOC:jl	Note that this term it to be used for the annotation of proteins that bind to any part of a polyadenylated RNA molecule, except the poly(A) tail. For annotation of proteins that specifically bind the poly(A) tail, use 'poly(A) binding ; GO:0008143'.
RNA binding	1209	30	5.75	+	> 5	4.36e-11	Interacting selectively and non-covalently with an RNA molecule or a portion thereof. Source: GOC:mah
nucleic acid binding	1788	33	8.5	+	3.88	5.8e-09	Interacting selectively and non-covalently with any nucleic acid. Source: GOC:jl
heterocyclic compound binding	2087	34	9.93	+	3.43	7.48e-08	Interacting selectively and non-covalently with heterocyclic compound. Source: GOC:TermGenie
organic cyclic compound binding	2131	34	10.14	+	3.35	1.31e-07	Interacting selectively and non-covalently with an organic cyclic compound, any molecular entity that contains carbon arranged in a cyclic molecular structure. Source: GOC:sjw, CHEBI:33832, PMID:7583672
structural molecule activity	94	8	0.45	+	> 5	2.8e-05	The action of a molecule that contributes to the structural integrity of a complex or assembly within or outside a cell. Source: GOC:mah
binding	9887	72	47.03	+	1.53	0.000416	The selective, non-covalent, often stoichiometric, interaction of a molecule with one or more specific sites on another molecule. Source: ISBN:0198506732, GOC:ceb, GOC:mah	Note that this term is in the subset of terms that should not be used for direct, manual gene product annotation. Please choose a more specific child term, or request a new one if no suitable term is available. For ligands that bind to signal transducing receptors, consider the molecular function term 'receptor binding ; GO:0005102' and its children.
protein binding	9206	68	43.79	+	1.55	0.00106	Interacting selectively and non-covalently with any protein or protein complex (a complex of two or more proteins that may include other nonprotein molecules). Source: GOC:go_curators
molecular_function	10780	74	51.27	+	1.44	0.00326

## Sheet: poly(A) RNA binding
HUMAN|HGNC=9944|UniProtKB=P35241	P35241	Radixin;RDX;ortholog	RADIXIN (PTHR23281:SF14)	actin family cytoskeletal protein	Homo sapiens
HUMAN|HGNC=10421|UniProtKB=P61247	P61247	40S ribosomal protein S3a;RPS3A;ortholog	40S RIBOSOMAL PROTEIN S3A (PTHR11830:SF0)	ribosomal protein	Homo sapiens
HUMAN|HGNC=14085|UniProtKB=Q9NQC3	Q9NQC3	Reticulon-4;RTN4;ortholog	RETICULON-4 (PTHR10994:SF25)	membrane traffic protein	Homo sapiens
HUMAN|HGNC=10774|UniProtKB=P23246	P23246	Splicing factor, proline- and glutamine-rich;SFPQ;ortholog	SPLICING FACTOR, PROLINE- AND GLUTAMINE-RICH (PTHR23189:SF42)	mRNA splicing factor	Homo sapiens
HUMAN|HGNC=29607|UniProtKB=P62805	P62805	Histone H4;HIST1H4A;ortholog	No Panther Hit		Homo sapiens
HUMAN|HGNC=4793|UniProtKB=P62805	P62805	Histone H4;HIST1H4A;ortholog	No Panther Hit		Homo sapiens
HUMAN|HGNC=4785|UniProtKB=P62805	P62805	Histone H4;HIST1H4A;ortholog	No Panther Hit		Homo sapiens
HUMAN|HGNC=4784|UniProtKB=P62805	P62805	Histone H4;HIST1H4A;ortholog	No Panther Hit		Homo sapiens
HUMAN|HGNC=17860|UniProtKB=Q8NC51	Q8NC51	Plasminogen activator inhibitor 1 RNA-binding protein;SERBP1;ortholog	PLASMINOGEN ACTIVATOR INHIBITOR 1 RNA-BINDING PROTEIN (PTHR12299:SF29)	RNA binding protein	Homo sapiens
HUMAN|HGNC=5253|UniProtKB=P07900	P07900	Heat shock protein HSP 90-alpha;HSP90AA1;ortholog	HEAT SHOCK PROTEIN HSP 90-ALPHA-RELATED (PTHR11528:SF58)	Hsp90 family chaperone	Homo sapiens
HUMAN|HGNC=4606|UniProtKB=P30101	P30101	Protein disulfide-isomerase A3;PDIA3;ortholog	PROTEIN DISULFIDE-ISOMERASE A3 (PTHR18929:SF74)		Homo sapiens
HUMAN|HGNC=10362|UniProtKB=Q02878	Q02878	60S ribosomal protein L6;RPL6;ortholog	60S RIBOSOMAL PROTEIN L6 (PTHR10715:SF2)	ribosomal protein	Homo sapiens
HUMAN|HGNC=8548|UniProtKB=P07237	P07237	Protein disulfide-isomerase;P4HB;ortholog	PROTEIN DISULFIDE-ISOMERASE (PTHR18929:SF101)		Homo sapiens
HUMAN|HGNC=9069|UniProtKB=Q15149	Q15149	Plectin;PLEC;ortholog	PLECTIN (PTHR11915:SF247)	non-motor actin binding protein	Homo sapiens
HUMAN|HGNC=4782|UniProtKB=P62805	P62805	Histone H4;HIST1H4A;ortholog	No Panther Hit		Homo sapiens
HUMAN|HGNC=4781|UniProtKB=P62805	P62805	Histone H4;HIST1H4A;ortholog	No Panther Hit		Homo sapiens
HUMAN|HGNC=10364|UniProtKB=P62424	P62424	60S ribosomal protein L7a;RPL7A;ortholog	60S RIBOSOMAL PROTEIN L7A (PTHR23105:SF29)	ribosomal protein	Homo sapiens
HUMAN|HGNC=9253|UniProtKB=P62937	P62937	Peptidyl-prolyl cis-trans isomerase A;PPIA;ortholog	PEPTIDYL-PROLYL CIS-TRANS ISOMERASE A (PTHR11071:SF278)	isomerase	Homo sapiens
HUMAN|HGNC=4783|UniProtKB=P62805	P62805	Histone H4;HIST1H4A;ortholog	No Panther Hit		Homo sapiens
HUMAN|HGNC=15577|UniProtKB=P58107	P58107	Epiplakin;EPPK1;ortholog	EPIPLAKIN (PTHR11915:SF252)	non-motor actin binding protein	Homo sapiens
HUMAN|HGNC=12666|UniProtKB=P55072	P55072	Transitional endoplasmic reticulum ATPase;VCP;ortholog	TRANSITIONAL ENDOPLASMIC RETICULUM ATPASE (PTHR23077:SF69)		Homo sapiens
HUMAN|HGNC=4794|UniProtKB=P62805	P62805	Histone H4;HIST1H4A;ortholog	No Panther Hit		Homo sapiens
HUMAN|HGNC=4791|UniProtKB=P62805	P62805	Histone H4;HIST1H4A;ortholog	HISTONE H4 (PTHR10484:SF16)	histone	Homo sapiens
HUMAN|HGNC=3189|UniProtKB=P68104	P68104	Elongation factor 1-alpha 1;EEF1A1;ortholog	ELONGATION FACTOR 1-ALPHA 1 (PTHR23115:SF116)	translation elongation factor;translation initiation factor;hydrolase;G-protein	Homo sapiens
HUMAN|HGNC=4714|UniProtKB=P07305	P07305	Histone H1.0;H1F0;ortholog	HISTONE H1.0 (PTHR11467:SF38)	histone	Homo sapiens
HUMAN|HGNC=10402|UniProtKB=P39019	P39019	40S ribosomal protein S19;RPS19;ortholog	40S RIBOSOMAL PROTEIN S19 (PTHR11710:SF2)	ribosomal protein	Homo sapiens
HUMAN|HGNC=4789|UniProtKB=P62805	P62805	Histone H4;HIST1H4A;ortholog	No Panther Hit		Homo sapiens
HUMAN|HGNC=4787|UniProtKB=P62805	P62805	Histone H4;HIST1H4A;ortholog	No Panther Hit		Homo sapiens
HUMAN|HGNC=5258|UniProtKB=P08238	P08238	Heat shock protein HSP 90-beta;HSP90AB1;ortholog	HEAT SHOCK PROTEIN HSP 90-BETA-RELATED (PTHR11528:SF55)	Hsp90 family chaperone	Homo sapiens
HUMAN|HGNC=14669|UniProtKB=P81605	P81605	Dermcidin;DCD;ortholog	DERMCIDIN (PTHR40711:SF1)		Homo sapiens
HUMAN|HGNC=10331|UniProtKB=P47914	P47914	60S ribosomal protein L29;RPL29;ortholog	60S RIBOSOMAL PROTEIN L29 (PTHR12884:SF2)	ribosomal protein	Homo sapiens
HUMAN|HGNC=4790|UniProtKB=P62805	P62805	Histone H4;HIST1H4A;ortholog	No Panther Hit		Homo sapiens
HUMAN|HGNC=4718|UniProtKB=P10412	P10412	Histone H1.4;HIST1H1E;ortholog	HISTONE H1.4 (PTHR11467:SF16)	histone	Homo sapiens
HUMAN|HGNC=347|UniProtKB=Q09666	Q09666	Neuroblast differentiation-associated protein AHNAK;AHNAK;ortholog	NEUROBLAST DIFFERENTIATION-ASSOCIATED PROTEIN AHNAK (PTHR23348:SF41)		Homo sapiens
HUMAN|HGNC=3350|UniProtKB=P06733	P06733	Alpha-enolase;ENO1;ortholog	ALPHA-ENOLASE (PTHR11902:SF12)	lyase	Homo sapiens
HUMAN|HGNC=3052|UniProtKB=P15924	P15924	Desmoplakin;DSP;ortholog	DESMOPLAKIN (PTHR11915:SF234)	non-motor actin binding protein	Homo sapiens
HUMAN|HGNC=10332|UniProtKB=P39023	P39023	60S ribosomal protein L3;RPL3;ortholog	60S RIBOSOMAL PROTEIN L3 (PTHR11363:SF4)	ribosomal protein	Homo sapiens
HUMAN|HGNC=1325|UniProtKB=P04003	P04003	C4b-binding protein alpha chain;C4BPA;ortholog	C4B-BINDING PROTEIN ALPHA CHAIN (PTHR19325:SF341)	apolipoprotein;receptor;metalloprotease;serine protease;metalloprotease;serine protease;complement component;cell adhesion molecule	Homo sapiens
HUMAN|HGNC=20510|UniProtKB=P62805	P62805	Histone H4;HIST1H4A;ortholog	No Panther Hit		Homo sapiens
HUMAN|HGNC=4788|UniProtKB=P62805	P62805	Histone H4;HIST1H4A;ortholog	No Panther Hit		Homo sapiens
HUMAN|HGNC=5241|UniProtKB=P11142	P11142	Heat shock cognate 71 kDa protein;HSPA8;ortholog	HEAT SHOCK COGNATE 71 KDA PROTEIN (PTHR19375:SF239)	Hsp70 family chaperone	Homo sapiens
HUMAN|HGNC=5246|UniProtKB=P04792	P04792	Heat shock protein beta-1;HSPB1;ortholog	HEAT SHOCK PROTEIN BETA-1 (PTHR11527:SF114)	chaperone	Homo sapiens

## Sheet: RNA binding
HUMAN|HGNC=9944|UniProtKB=P35241	P35241	Radixin;RDX;ortholog	RADIXIN (PTHR23281:SF14)	actin family cytoskeletal protein	Homo sapiens
HUMAN|HGNC=10421|UniProtKB=P61247	P61247	40S ribosomal protein S3a;RPS3A;ortholog	40S RIBOSOMAL PROTEIN S3A (PTHR11830:SF0)	ribosomal protein	Homo sapiens
HUMAN|HGNC=14085|UniProtKB=Q9NQC3	Q9NQC3	Reticulon-4;RTN4;ortholog	RETICULON-4 (PTHR10994:SF25)	membrane traffic protein	Homo sapiens
HUMAN|HGNC=10774|UniProtKB=P23246	P23246	Splicing factor, proline- and glutamine-rich;SFPQ;ortholog	SPLICING FACTOR, PROLINE- AND GLUTAMINE-RICH (PTHR23189:SF42)	mRNA splicing factor	Homo sapiens
HUMAN|HGNC=29607|UniProtKB=P62805	P62805	Histone H4;HIST1H4A;ortholog	No Panther Hit		Homo sapiens
HUMAN|HGNC=4793|UniProtKB=P62805	P62805	Histone H4;HIST1H4A;ortholog	No Panther Hit		Homo sapiens
HUMAN|HGNC=4785|UniProtKB=P62805	P62805	Histone H4;HIST1H4A;ortholog	No Panther Hit		Homo sapiens
HUMAN|HGNC=4784|UniProtKB=P62805	P62805	Histone H4;HIST1H4A;ortholog	No Panther Hit		Homo sapiens
HUMAN|HGNC=17860|UniProtKB=Q8NC51	Q8NC51	Plasminogen activator inhibitor 1 RNA-binding protein;SERBP1;ortholog	PLASMINOGEN ACTIVATOR INHIBITOR 1 RNA-BINDING PROTEIN (PTHR12299:SF29)	RNA binding protein	Homo sapiens
HUMAN|HGNC=5253|UniProtKB=P07900	P07900	Heat shock protein HSP 90-alpha;HSP90AA1;ortholog	HEAT SHOCK PROTEIN HSP 90-ALPHA-RELATED (PTHR11528:SF58)	Hsp90 family chaperone	Homo sapiens
HUMAN|HGNC=4606|UniProtKB=P30101	P30101	Protein disulfide-isomerase A3;PDIA3;ortholog	PROTEIN DISULFIDE-ISOMERASE A3 (PTHR18929:SF74)		Homo sapiens
HUMAN|HGNC=10362|UniProtKB=Q02878	Q02878	60S ribosomal protein L6;RPL6;ortholog	60S RIBOSOMAL PROTEIN L6 (PTHR10715:SF2)	ribosomal protein	Homo sapiens
HUMAN|HGNC=8548|UniProtKB=P07237	P07237	Protein disulfide-isomerase;P4HB;ortholog	PROTEIN DISULFIDE-ISOMERASE (PTHR18929:SF101)		Homo sapiens
HUMAN|HGNC=9069|UniProtKB=Q15149	Q15149	Plectin;PLEC;ortholog	PLECTIN (PTHR11915:SF247)	non-motor actin binding protein	Homo sapiens
HUMAN|HGNC=4782|UniProtKB=P62805	P62805	Histone H4;HIST1H4A;ortholog	No Panther Hit		Homo sapiens
HUMAN|HGNC=4781|UniProtKB=P62805	P62805	Histone H4;HIST1H4A;ortholog	No Panther Hit		Homo sapiens
HUMAN|HGNC=10364|UniProtKB=P62424	P62424	60S ribosomal protein L7a;RPL7A;ortholog	60S RIBOSOMAL PROTEIN L7A (PTHR23105:SF29)	ribosomal protein	Homo sapiens
HUMAN|HGNC=3280|UniProtKB=P55884	P55884	Eukaryotic translation initiation factor 3 subunit B;EIF3B;ortholog	EUKARYOTIC TRANSLATION INITIATION FACTOR 3 SUBUNIT B (PTHR14068:SF0)	translation initiation factor	Homo sapiens
HUMAN|HGNC=9253|UniProtKB=P62937	P62937	Peptidyl-prolyl cis-trans isomerase A;PPIA;ortholog	PEPTIDYL-PROLYL CIS-TRANS ISOMERASE A (PTHR11071:SF278)	isomerase	Homo sapiens
HUMAN|HGNC=4783|UniProtKB=P62805	P62805	Histone H4;HIST1H4A;ortholog	No Panther Hit		Homo sapiens
HUMAN|HGNC=15577|UniProtKB=P58107	P58107	Epiplakin;EPPK1;ortholog	EPIPLAKIN (PTHR11915:SF252)	non-motor actin binding protein	Homo sapiens
HUMAN|HGNC=12666|UniProtKB=P55072	P55072	Transitional endoplasmic reticulum ATPase;VCP;ortholog	TRANSITIONAL ENDOPLASMIC RETICULUM ATPASE (PTHR23077:SF69)		Homo sapiens
HUMAN|HGNC=4794|UniProtKB=P62805	P62805	Histone H4;HIST1H4A;ortholog	No Panther Hit		Homo sapiens
HUMAN|HGNC=4791|UniProtKB=P62805	P62805	Histone H4;HIST1H4A;ortholog	HISTONE H4 (PTHR10484:SF16)	histone	Homo sapiens
HUMAN|HGNC=3189|UniProtKB=P68104	P68104	Elongation factor 1-alpha 1;EEF1A1;ortholog	ELONGATION FACTOR 1-ALPHA 1 (PTHR23115:SF116)	translation elongation factor;translation initiation factor;hydrolase;G-protein	Homo sapiens
HUMAN|HGNC=4714|UniProtKB=P07305	P07305	Histone H1.0;H1F0;ortholog	HISTONE H1.0 (PTHR11467:SF38)	histone	Homo sapiens
HUMAN|HGNC=10402|UniProtKB=P39019	P39019	40S ribosomal protein S19;RPS19;ortholog	40S RIBOSOMAL PROTEIN S19 (PTHR11710:SF2)	ribosomal protein	Homo sapiens
HUMAN|HGNC=4789|UniProtKB=P62805	P62805	Histone H4;HIST1H4A;ortholog	No Panther Hit		Homo sapiens
HUMAN|HGNC=4787|UniProtKB=P62805	P62805	Histone H4;HIST1H4A;ortholog	No Panther Hit		Homo sapiens
HUMAN|HGNC=5258|UniProtKB=P08238	P08238	Heat shock protein HSP 90-beta;HSP90AB1;ortholog	HEAT SHOCK PROTEIN HSP 90-BETA-RELATED (PTHR11528:SF55)	Hsp90 family chaperone	Homo sapiens
HUMAN|HGNC=14669|UniProtKB=P81605	P81605	Dermcidin;DCD;ortholog	DERMCIDIN (PTHR40711:SF1)		Homo sapiens
HUMAN|HGNC=10331|UniProtKB=P47914	P47914	60S ribosomal protein L29;RPL29;ortholog	60S RIBOSOMAL PROTEIN L29 (PTHR12884:SF2)	ribosomal protein	Homo sapiens
HUMAN|HGNC=4790|UniProtKB=P62805	P62805	Histone H4;HIST1H4A;ortholog	No Panther Hit		Homo sapiens
HUMAN|HGNC=4718|UniProtKB=P10412	P10412	Histone H1.4;HIST1H1E;ortholog	HISTONE H1.4 (PTHR11467:SF16)	histone	Homo sapiens
HUMAN|HGNC=347|UniProtKB=Q09666	Q09666	Neuroblast differentiation-associated protein AHNAK;AHNAK;ortholog	NEUROBLAST DIFFERENTIATION-ASSOCIATED PROTEIN AHNAK (PTHR23348:SF41)		Homo sapiens
HUMAN|HGNC=3350|UniProtKB=P06733	P06733	Alpha-enolase;ENO1;ortholog	ALPHA-ENOLASE (PTHR11902:SF12)	lyase	Homo sapiens
HUMAN|HGNC=3052|UniProtKB=P15924	P15924	Desmoplakin;DSP;ortholog	DESMOPLAKIN (PTHR11915:SF234)	non-motor actin binding protein	Homo sapiens
HUMAN|HGNC=10332|UniProtKB=P39023	P39023	60S ribosomal protein L3;RPL3;ortholog	60S RIBOSOMAL PROTEIN L3 (PTHR11363:SF4)	ribosomal protein	Homo sapiens
HUMAN|HGNC=1325|UniProtKB=P04003	P04003	C4b-binding protein alpha chain;C4BPA;ortholog	C4B-BINDING PROTEIN ALPHA CHAIN (PTHR19325:SF341)	apolipoprotein;receptor;metalloprotease;serine protease;metalloprotease;serine protease;complement component;cell adhesion molecule	Homo sapiens
HUMAN|HGNC=20510|UniProtKB=P62805	P62805	Histone H4;HIST1H4A;ortholog	No Panther Hit		Homo sapiens
HUMAN|HGNC=4788|UniProtKB=P62805	P62805	Histone H4;HIST1H4A;ortholog	No Panther Hit		Homo sapiens
HUMAN|HGNC=5241|UniProtKB=P11142	P11142	Heat shock cognate 71 kDa protein;HSPA8;ortholog	HEAT SHOCK COGNATE 71 KDA PROTEIN (PTHR19375:SF239)	Hsp70 family chaperone	Homo sapiens
HUMAN|HGNC=5246|UniProtKB=P04792	P04792	Heat shock protein beta-1;HSPB1;ortholog	HEAT SHOCK PROTEIN BETA-1 (PTHR11527:SF114)	chaperone	Homo sapiens

## Sheet: nucleic acid binding
HUMAN|HGNC=9944|UniProtKB=P35241	P35241	Radixin;RDX;ortholog	RADIXIN (PTHR23281:SF14)	actin family cytoskeletal protein	Homo sapiens
HUMAN|HGNC=399|UniProtKB=P02768	P02768	Serum albumin;ALB;ortholog	SERUM ALBUMIN (PTHR11385:SF13)	transfer/carrier protein	Homo sapiens
HUMAN|HGNC=10421|UniProtKB=P61247	P61247	40S ribosomal protein S3a;RPS3A;ortholog	40S RIBOSOMAL PROTEIN S3A (PTHR11830:SF0)	ribosomal protein	Homo sapiens
HUMAN|HGNC=14085|UniProtKB=Q9NQC3	Q9NQC3	Reticulon-4;RTN4;ortholog	RETICULON-4 (PTHR10994:SF25)	membrane traffic protein	Homo sapiens
HUMAN|HGNC=10774|UniProtKB=P23246	P23246	Splicing factor, proline- and glutamine-rich;SFPQ;ortholog	SPLICING FACTOR, PROLINE- AND GLUTAMINE-RICH (PTHR23189:SF42)	mRNA splicing factor	Homo sapiens
HUMAN|HGNC=29607|UniProtKB=P62805	P62805	Histone H4;HIST1H4A;ortholog	No Panther Hit		Homo sapiens
HUMAN|HGNC=4793|UniProtKB=P62805	P62805	Histone H4;HIST1H4A;ortholog	No Panther Hit		Homo sapiens
HUMAN|HGNC=4785|UniProtKB=P62805	P62805	Histone H4;HIST1H4A;ortholog	No Panther Hit		Homo sapiens
HUMAN|HGNC=4784|UniProtKB=P62805	P62805	Histone H4;HIST1H4A;ortholog	No Panther Hit		Homo sapiens
HUMAN|HGNC=17860|UniProtKB=Q8NC51	Q8NC51	Plasminogen activator inhibitor 1 RNA-binding protein;SERBP1;ortholog	PLASMINOGEN ACTIVATOR INHIBITOR 1 RNA-BINDING PROTEIN (PTHR12299:SF29)	RNA binding protein	Homo sapiens
HUMAN|HGNC=33164|UniProtKB=Q6NXT2	Q6NXT2	Histone H3.3C;H3F3C;ortholog	HISTONE H3.2-RELATED (PTHR11426:SF20)	histone	Homo sapiens
HUMAN|HGNC=5253|UniProtKB=P07900	P07900	Heat shock protein HSP 90-alpha;HSP90AA1;ortholog	HEAT SHOCK PROTEIN HSP 90-ALPHA-RELATED (PTHR11528:SF58)	Hsp90 family chaperone	Homo sapiens
HUMAN|HGNC=4606|UniProtKB=P30101	P30101	Protein disulfide-isomerase A3;PDIA3;ortholog	PROTEIN DISULFIDE-ISOMERASE A3 (PTHR18929:SF74)		Homo sapiens
HUMAN|HGNC=10362|UniProtKB=Q02878	Q02878	60S ribosomal protein L6;RPL6;ortholog	60S RIBOSOMAL PROTEIN L6 (PTHR10715:SF2)	ribosomal protein	Homo sapiens
HUMAN|HGNC=8548|UniProtKB=P07237	P07237	Protein disulfide-isomerase;P4HB;ortholog	PROTEIN DISULFIDE-ISOMERASE (PTHR18929:SF101)		Homo sapiens
HUMAN|HGNC=9069|UniProtKB=Q15149	Q15149	Plectin;PLEC;ortholog	PLECTIN (PTHR11915:SF247)	non-motor actin binding protein	Homo sapiens
HUMAN|HGNC=4782|UniProtKB=P62805	P62805	Histone H4;HIST1H4A;ortholog	No Panther Hit		Homo sapiens
HUMAN|HGNC=4781|UniProtKB=P62805	P62805	Histone H4;HIST1H4A;ortholog	No Panther Hit		Homo sapiens
HUMAN|HGNC=10364|UniProtKB=P62424	P62424	60S ribosomal protein L7a;RPL7A;ortholog	60S RIBOSOMAL PROTEIN L7A (PTHR23105:SF29)	ribosomal protein	Homo sapiens
HUMAN|HGNC=3280|UniProtKB=P55884	P55884	Eukaryotic translation initiation factor 3 subunit B;EIF3B;ortholog	EUKARYOTIC TRANSLATION INITIATION FACTOR 3 SUBUNIT B (PTHR14068:SF0)	translation initiation factor	Homo sapiens
HUMAN|HGNC=9253|UniProtKB=P62937	P62937	Peptidyl-prolyl cis-trans isomerase A;PPIA;ortholog	PEPTIDYL-PROLYL CIS-TRANS ISOMERASE A (PTHR11071:SF278)	isomerase	Homo sapiens
HUMAN|HGNC=4783|UniProtKB=P62805	P62805	Histone H4;HIST1H4A;ortholog	No Panther Hit		Homo sapiens
HUMAN|HGNC=15577|UniProtKB=P58107	P58107	Epiplakin;EPPK1;ortholog	EPIPLAKIN (PTHR11915:SF252)	non-motor actin binding protein	Homo sapiens
HUMAN|HGNC=12666|UniProtKB=P55072	P55072	Transitional endoplasmic reticulum ATPase;VCP;ortholog	TRANSITIONAL ENDOPLASMIC RETICULUM ATPASE (PTHR23077:SF69)		Homo sapiens
HUMAN|HGNC=4794|UniProtKB=P62805	P62805	Histone H4;HIST1H4A;ortholog	No Panther Hit		Homo sapiens
HUMAN|HGNC=4791|UniProtKB=P62805	P62805	Histone H4;HIST1H4A;ortholog	HISTONE H4 (PTHR10484:SF16)	histone	Homo sapiens
HUMAN|HGNC=3189|UniProtKB=P68104	P68104	Elongation factor 1-alpha 1;EEF1A1;ortholog	ELONGATION FACTOR 1-ALPHA 1 (PTHR23115:SF116)	translation elongation factor;translation initiation factor;hydrolase;G-protein	Homo sapiens
HUMAN|HGNC=4714|UniProtKB=P07305	P07305	Histone H1.0;H1F0;ortholog	HISTONE H1.0 (PTHR11467:SF38)	histone	Homo sapiens
HUMAN|HGNC=10402|UniProtKB=P39019	P39019	40S ribosomal protein S19;RPS19;ortholog	40S RIBOSOMAL PROTEIN S19 (PTHR11710:SF2)	ribosomal protein	Homo sapiens
HUMAN|HGNC=132|UniProtKB=P60709	P60709	Actin, cytoplasmic 1;ACTB;ortholog	ACTIN, CYTOPLASMIC 1-RELATED (PTHR11937:SF192)	actin and actin related protein	Homo sapiens
HUMAN|HGNC=4789|UniProtKB=P62805	P62805	Histone H4;HIST1H4A;ortholog	No Panther Hit		Homo sapiens
HUMAN|HGNC=4787|UniProtKB=P62805	P62805	Histone H4;HIST1H4A;ortholog	No Panther Hit		Homo sapiens
HUMAN|HGNC=5258|UniProtKB=P08238	P08238	Heat shock protein HSP 90-beta;HSP90AB1;ortholog	HEAT SHOCK PROTEIN HSP 90-BETA-RELATED (PTHR11528:SF55)	Hsp90 family chaperone	Homo sapiens
HUMAN|HGNC=14669|UniProtKB=P81605	P81605	Dermcidin;DCD;ortholog	DERMCIDIN (PTHR40711:SF1)		Homo sapiens
HUMAN|HGNC=10331|UniProtKB=P47914	P47914	60S ribosomal protein L29;RPL29;ortholog	60S RIBOSOMAL PROTEIN L29 (PTHR12884:SF2)	ribosomal protein	Homo sapiens
HUMAN|HGNC=4790|UniProtKB=P62805	P62805	Histone H4;HIST1H4A;ortholog	No Panther Hit		Homo sapiens
HUMAN|HGNC=4718|UniProtKB=P10412	P10412	Histone H1.4;HIST1H1E;ortholog	HISTONE H1.4 (PTHR11467:SF16)	histone	Homo sapiens
HUMAN|HGNC=347|UniProtKB=Q09666	Q09666	Neuroblast differentiation-associated protein AHNAK;AHNAK;ortholog	NEUROBLAST DIFFERENTIATION-ASSOCIATED PROTEIN AHNAK (PTHR23348:SF41)		Homo sapiens
HUMAN|HGNC=3350|UniProtKB=P06733	P06733	Alpha-enolase;ENO1;ortholog	ALPHA-ENOLASE (PTHR11902:SF12)	lyase	Homo sapiens
HUMAN|HGNC=3052|UniProtKB=P15924	P15924	Desmoplakin;DSP;ortholog	DESMOPLAKIN (PTHR11915:SF234)	non-motor actin binding protein	Homo sapiens
HUMAN|HGNC=10332|UniProtKB=P39023	P39023	60S ribosomal protein L3;RPL3;ortholog	60S RIBOSOMAL PROTEIN L3 (PTHR11363:SF4)	ribosomal protein	Homo sapiens
HUMAN|HGNC=1325|UniProtKB=P04003	P04003	C4b-binding protein alpha chain;C4BPA;ortholog	C4B-BINDING PROTEIN ALPHA CHAIN (PTHR19325:SF341)	apolipoprotein;receptor;metalloprotease;serine protease;metalloprotease;serine protease;complement component;cell adhesion molecule	Homo sapiens
HUMAN|HGNC=20510|UniProtKB=P62805	P62805	Histone H4;HIST1H4A;ortholog	No Panther Hit		Homo sapiens
HUMAN|HGNC=4788|UniProtKB=P62805	P62805	Histone H4;HIST1H4A;ortholog	No Panther Hit		Homo sapiens
HUMAN|HGNC=5241|UniProtKB=P11142	P11142	Heat shock cognate 71 kDa protein;HSPA8;ortholog	HEAT SHOCK COGNATE 71 KDA PROTEIN (PTHR19375:SF239)	Hsp70 family chaperone	Homo sapiens
HUMAN|HGNC=5246|UniProtKB=P04792	P04792	Heat shock protein beta-1;HSPB1;ortholog	HEAT SHOCK PROTEIN BETA-1 (PTHR11527:SF114)	chaperone	Homo sapiens

## Sheet: heterocyclic compound binding
HUMAN|HGNC=9944|UniProtKB=P35241	P35241	Radixin;RDX;ortholog	RADIXIN (PTHR23281:SF14)	actin family cytoskeletal protein	Homo sapiens
HUMAN|HGNC=399|UniProtKB=P02768	P02768	Serum albumin;ALB;ortholog	SERUM ALBUMIN (PTHR11385:SF13)	transfer/carrier protein	Homo sapiens
HUMAN|HGNC=10421|UniProtKB=P61247	P61247	40S ribosomal protein S3a;RPS3A;ortholog	40S RIBOSOMAL PROTEIN S3A (PTHR11830:SF0)	ribosomal protein	Homo sapiens
HUMAN|HGNC=14085|UniProtKB=Q9NQC3	Q9NQC3	Reticulon-4;RTN4;ortholog	RETICULON-4 (PTHR10994:SF25)	membrane traffic protein	Homo sapiens
HUMAN|HGNC=10774|UniProtKB=P23246	P23246	Splicing factor, proline- and glutamine-rich;SFPQ;ortholog	SPLICING FACTOR, PROLINE- AND GLUTAMINE-RICH (PTHR23189:SF42)	mRNA splicing factor	Homo sapiens
HUMAN|HGNC=5233|UniProtKB=P08107	P08107	Heat shock 70 kDa protein 1A/1B;HSPA1A;ortholog	No Panther Hit		Homo sapiens
HUMAN|HGNC=29607|UniProtKB=P62805	P62805	Histone H4;HIST1H4A;ortholog	No Panther Hit		Homo sapiens
HUMAN|HGNC=4793|UniProtKB=P62805	P62805	Histone H4;HIST1H4A;ortholog	No Panther Hit		Homo sapiens
HUMAN|HGNC=4785|UniProtKB=P62805	P62805	Histone H4;HIST1H4A;ortholog	No Panther Hit		Homo sapiens
HUMAN|HGNC=4784|UniProtKB=P62805	P62805	Histone H4;HIST1H4A;ortholog	No Panther Hit		Homo sapiens
HUMAN|HGNC=17860|UniProtKB=Q8NC51	Q8NC51	Plasminogen activator inhibitor 1 RNA-binding protein;SERBP1;ortholog	PLASMINOGEN ACTIVATOR INHIBITOR 1 RNA-BINDING PROTEIN (PTHR12299:SF29)	RNA binding protein	Homo sapiens
HUMAN|HGNC=33164|UniProtKB=Q6NXT2	Q6NXT2	Histone H3.3C;H3F3C;ortholog	HISTONE H3.2-RELATED (PTHR11426:SF20)	histone	Homo sapiens
HUMAN|HGNC=5253|UniProtKB=P07900	P07900	Heat shock protein HSP 90-alpha;HSP90AA1;ortholog	HEAT SHOCK PROTEIN HSP 90-ALPHA-RELATED (PTHR11528:SF58)	Hsp90 family chaperone	Homo sapiens
HUMAN|HGNC=4606|UniProtKB=P30101	P30101	Protein disulfide-isomerase A3;PDIA3;ortholog	PROTEIN DISULFIDE-ISOMERASE A3 (PTHR18929:SF74)		Homo sapiens
HUMAN|HGNC=10362|UniProtKB=Q02878	Q02878	60S ribosomal protein L6;RPL6;ortholog	60S RIBOSOMAL PROTEIN L6 (PTHR10715:SF2)	ribosomal protein	Homo sapiens
HUMAN|HGNC=8548|UniProtKB=P07237	P07237	Protein disulfide-isomerase;P4HB;ortholog	PROTEIN DISULFIDE-ISOMERASE (PTHR18929:SF101)		Homo sapiens
HUMAN|HGNC=9069|UniProtKB=Q15149	Q15149	Plectin;PLEC;ortholog	PLECTIN (PTHR11915:SF247)	non-motor actin binding protein	Homo sapiens
HUMAN|HGNC=4782|UniProtKB=P62805	P62805	Histone H4;HIST1H4A;ortholog	No Panther Hit		Homo sapiens
HUMAN|HGNC=4781|UniProtKB=P62805	P62805	Histone H4;HIST1H4A;ortholog	No Panther Hit		Homo sapiens
HUMAN|HGNC=10364|UniProtKB=P62424	P62424	60S ribosomal protein L7a;RPL7A;ortholog	60S RIBOSOMAL PROTEIN L7A (PTHR23105:SF29)	ribosomal protein	Homo sapiens
HUMAN|HGNC=3280|UniProtKB=P55884	P55884	Eukaryotic translation initiation factor 3 subunit B;EIF3B;ortholog	EUKARYOTIC TRANSLATION INITIATION FACTOR 3 SUBUNIT B (PTHR14068:SF0)	translation initiation factor	Homo sapiens
HUMAN|HGNC=9253|UniProtKB=P62937	P62937	Peptidyl-prolyl cis-trans isomerase A;PPIA;ortholog	PEPTIDYL-PROLYL CIS-TRANS ISOMERASE A (PTHR11071:SF278)	isomerase	Homo sapiens
HUMAN|HGNC=4783|UniProtKB=P62805	P62805	Histone H4;HIST1H4A;ortholog	No Panther Hit		Homo sapiens
HUMAN|HGNC=15577|UniProtKB=P58107	P58107	Epiplakin;EPPK1;ortholog	EPIPLAKIN (PTHR11915:SF252)	non-motor actin binding protein	Homo sapiens
HUMAN|HGNC=12666|UniProtKB=P55072	P55072	Transitional endoplasmic reticulum ATPase;VCP;ortholog	TRANSITIONAL ENDOPLASMIC RETICULUM ATPASE (PTHR23077:SF69)		Homo sapiens
HUMAN|HGNC=4794|UniProtKB=P62805	P62805	Histone H4;HIST1H4A;ortholog	No Panther Hit		Homo sapiens
HUMAN|HGNC=4791|UniProtKB=P62805	P62805	Histone H4;HIST1H4A;ortholog	HISTONE H4 (PTHR10484:SF16)	histone	Homo sapiens
HUMAN|HGNC=3189|UniProtKB=P68104	P68104	Elongation factor 1-alpha 1;EEF1A1;ortholog	ELONGATION FACTOR 1-ALPHA 1 (PTHR23115:SF116)	translation elongation factor;translation initiation factor;hydrolase;G-protein	Homo sapiens
HUMAN|HGNC=4714|UniProtKB=P07305	P07305	Histone H1.0;H1F0;ortholog	HISTONE H1.0 (PTHR11467:SF38)	histone	Homo sapiens
HUMAN|HGNC=10402|UniProtKB=P39019	P39019	40S ribosomal protein S19;RPS19;ortholog	40S RIBOSOMAL PROTEIN S19 (PTHR11710:SF2)	ribosomal protein	Homo sapiens
HUMAN|HGNC=132|UniProtKB=P60709	P60709	Actin, cytoplasmic 1;ACTB;ortholog	ACTIN, CYTOPLASMIC 1-RELATED (PTHR11937:SF192)	actin and actin related protein	Homo sapiens
HUMAN|HGNC=4789|UniProtKB=P62805	P62805	Histone H4;HIST1H4A;ortholog	No Panther Hit		Homo sapiens
HUMAN|HGNC=4787|UniProtKB=P62805	P62805	Histone H4;HIST1H4A;ortholog	No Panther Hit		Homo sapiens
HUMAN|HGNC=5258|UniProtKB=P08238	P08238	Heat shock protein HSP 90-beta;HSP90AB1;ortholog	HEAT SHOCK PROTEIN HSP 90-BETA-RELATED (PTHR11528:SF55)	Hsp90 family chaperone	Homo sapiens
HUMAN|HGNC=14669|UniProtKB=P81605	P81605	Dermcidin;DCD;ortholog	DERMCIDIN (PTHR40711:SF1)		Homo sapiens
HUMAN|HGNC=10331|UniProtKB=P47914	P47914	60S ribosomal protein L29;RPL29;ortholog	60S RIBOSOMAL PROTEIN L29 (PTHR12884:SF2)	ribosomal protein	Homo sapiens
HUMAN|HGNC=4790|UniProtKB=P62805	P62805	Histone H4;HIST1H4A;ortholog	No Panther Hit		Homo sapiens
HUMAN|HGNC=4718|UniProtKB=P10412	P10412	Histone H1.4;HIST1H1E;ortholog	HISTONE H1.4 (PTHR11467:SF16)	histone	Homo sapiens
HUMAN|HGNC=5232|UniProtKB=P08107	P08107	Heat shock 70 kDa protein 1A/1B;HSPA1A;ortholog	HEAT SHOCK 70 KDA PROTEIN 1A/1B (PTHR19375:SF236)	Hsp70 family chaperone	Homo sapiens
HUMAN|HGNC=347|UniProtKB=Q09666	Q09666	Neuroblast differentiation-associated protein AHNAK;AHNAK;ortholog	NEUROBLAST DIFFERENTIATION-ASSOCIATED PROTEIN AHNAK (PTHR23348:SF41)		Homo sapiens
HUMAN|HGNC=3350|UniProtKB=P06733	P06733	Alpha-enolase;ENO1;ortholog	ALPHA-ENOLASE (PTHR11902:SF12)	lyase	Homo sapiens
HUMAN|HGNC=3052|UniProtKB=P15924	P15924	Desmoplakin;DSP;ortholog	DESMOPLAKIN (PTHR11915:SF234)	non-motor actin binding protein	Homo sapiens
HUMAN|HGNC=10332|UniProtKB=P39023	P39023	60S ribosomal protein L3;RPL3;ortholog	60S RIBOSOMAL PROTEIN L3 (PTHR11363:SF4)	ribosomal protein	Homo sapiens
HUMAN|HGNC=1325|UniProtKB=P04003	P04003	C4b-binding protein alpha chain;C4BPA;ortholog	C4B-BINDING PROTEIN ALPHA CHAIN (PTHR19325:SF341)	apolipoprotein;receptor;metalloprotease;serine protease;metalloprotease;serine protease;complement component;cell adhesion molecule	Homo sapiens
HUMAN|HGNC=20510|UniProtKB=P62805	P62805	Histone H4;HIST1H4A;ortholog	No Panther Hit		Homo sapiens
HUMAN|HGNC=4788|UniProtKB=P62805	P62805	Histone H4;HIST1H4A;ortholog	No Panther Hit		Homo sapiens
HUMAN|HGNC=5241|UniProtKB=P11142	P11142	Heat shock cognate 71 kDa protein;HSPA8;ortholog	HEAT SHOCK COGNATE 71 KDA PROTEIN (PTHR19375:SF239)	Hsp70 family chaperone	Homo sapiens
HUMAN|HGNC=5246|UniProtKB=P04792	P04792	Heat shock protein beta-1;HSPB1;ortholog	HEAT SHOCK PROTEIN BETA-1 (PTHR11527:SF114)	chaperone	Homo sapiens

## Sheet: organic cyclic compound binding
HUMAN|HGNC=9944|UniProtKB=P35241	P35241	Radixin;RDX;ortholog	RADIXIN (PTHR23281:SF14)	actin family cytoskeletal protein	Homo sapiens
HUMAN|HGNC=399|UniProtKB=P02768	P02768	Serum albumin;ALB;ortholog	SERUM ALBUMIN (PTHR11385:SF13)	transfer/carrier protein	Homo sapiens
HUMAN|HGNC=10421|UniProtKB=P61247	P61247	40S ribosomal protein S3a;RPS3A;ortholog	40S RIBOSOMAL PROTEIN S3A (PTHR11830:SF0)	ribosomal protein	Homo sapiens
HUMAN|HGNC=14085|UniProtKB=Q9NQC3	Q9NQC3	Reticulon-4;RTN4;ortholog	RETICULON-4 (PTHR10994:SF25)	membrane traffic protein	Homo sapiens
HUMAN|HGNC=10774|UniProtKB=P23246	P23246	Splicing factor, proline- and glutamine-rich;SFPQ;ortholog	SPLICING FACTOR, PROLINE- AND GLUTAMINE-RICH (PTHR23189:SF42)	mRNA splicing factor	Homo sapiens
HUMAN|HGNC=5233|UniProtKB=P08107	P08107	Heat shock 70 kDa protein 1A/1B;HSPA1A;ortholog	No Panther Hit		Homo sapiens
HUMAN|HGNC=29607|UniProtKB=P62805	P62805	Histone H4;HIST1H4A;ortholog	No Panther Hit		Homo sapiens
HUMAN|HGNC=4793|UniProtKB=P62805	P62805	Histone H4;HIST1H4A;ortholog	No Panther Hit		Homo sapiens
HUMAN|HGNC=4785|UniProtKB=P62805	P62805	Histone H4;HIST1H4A;ortholog	No Panther Hit		Homo sapiens
HUMAN|HGNC=4784|UniProtKB=P62805	P62805	Histone H4;HIST1H4A;ortholog	No Panther Hit		Homo sapiens
HUMAN|HGNC=17860|UniProtKB=Q8NC51	Q8NC51	Plasminogen activator inhibitor 1 RNA-binding protein;SERBP1;ortholog	PLASMINOGEN ACTIVATOR INHIBITOR 1 RNA-BINDING PROTEIN (PTHR12299:SF29)	RNA binding protein	Homo sapiens
HUMAN|HGNC=33164|UniProtKB=Q6NXT2	Q6NXT2	Histone H3.3C;H3F3C;ortholog	HISTONE H3.2-RELATED (PTHR11426:SF20)	histone	Homo sapiens
HUMAN|HGNC=5253|UniProtKB=P07900	P07900	Heat shock protein HSP 90-alpha;HSP90AA1;ortholog	HEAT SHOCK PROTEIN HSP 90-ALPHA-RELATED (PTHR11528:SF58)	Hsp90 family chaperone	Homo sapiens
HUMAN|HGNC=4606|UniProtKB=P30101	P30101	Protein disulfide-isomerase A3;PDIA3;ortholog	PROTEIN DISULFIDE-ISOMERASE A3 (PTHR18929:SF74)		Homo sapiens
HUMAN|HGNC=10362|UniProtKB=Q02878	Q02878	60S ribosomal protein L6;RPL6;ortholog	60S RIBOSOMAL PROTEIN L6 (PTHR10715:SF2)	ribosomal protein	Homo sapiens
HUMAN|HGNC=8548|UniProtKB=P07237	P07237	Protein disulfide-isomerase;P4HB;ortholog	PROTEIN DISULFIDE-ISOMERASE (PTHR18929:SF101)		Homo sapiens
HUMAN|HGNC=9069|UniProtKB=Q15149	Q15149	Plectin;PLEC;ortholog	PLECTIN (PTHR11915:SF247)	non-motor actin binding protein	Homo sapiens
HUMAN|HGNC=4782|UniProtKB=P62805	P62805	Histone H4;HIST1H4A;ortholog	No Panther Hit		Homo sapiens
HUMAN|HGNC=4781|UniProtKB=P62805	P62805	Histone H4;HIST1H4A;ortholog	No Panther Hit		Homo sapiens
HUMAN|HGNC=10364|UniProtKB=P62424	P62424	60S ribosomal protein L7a;RPL7A;ortholog	60S RIBOSOMAL PROTEIN L7A (PTHR23105:SF29)	ribosomal protein	Homo sapiens
HUMAN|HGNC=3280|UniProtKB=P55884	P55884	Eukaryotic translation initiation factor 3 subunit B;EIF3B;ortholog	EUKARYOTIC TRANSLATION INITIATION FACTOR 3 SUBUNIT B (PTHR14068:SF0)	translation initiation factor	Homo sapiens
HUMAN|HGNC=9253|UniProtKB=P62937	P62937	Peptidyl-prolyl cis-trans isomerase A;PPIA;ortholog	PEPTIDYL-PROLYL CIS-TRANS ISOMERASE A (PTHR11071:SF278)	isomerase	Homo sapiens
HUMAN|HGNC=4783|UniProtKB=P62805	P62805	Histone H4;HIST1H4A;ortholog	No Panther Hit		Homo sapiens
HUMAN|HGNC=15577|UniProtKB=P58107	P58107	Epiplakin;EPPK1;ortholog	EPIPLAKIN (PTHR11915:SF252)	non-motor actin binding protein	Homo sapiens
HUMAN|HGNC=12666|UniProtKB=P55072	P55072	Transitional endoplasmic reticulum ATPase;VCP;ortholog	TRANSITIONAL ENDOPLASMIC RETICULUM ATPASE (PTHR23077:SF69)		Homo sapiens
HUMAN|HGNC=4794|UniProtKB=P62805	P62805	Histone H4;HIST1H4A;ortholog	No Panther Hit		Homo sapiens
HUMAN|HGNC=4791|UniProtKB=P62805	P62805	Histone H4;HIST1H4A;ortholog	HISTONE H4 (PTHR10484:SF16)	histone	Homo sapiens
HUMAN|HGNC=3189|UniProtKB=P68104	P68104	Elongation factor 1-alpha 1;EEF1A1;ortholog	ELONGATION FACTOR 1-ALPHA 1 (PTHR23115:SF116)	translation elongation factor;translation initiation factor;hydrolase;G-protein	Homo sapiens
HUMAN|HGNC=4714|UniProtKB=P07305	P07305	Histone H1.0;H1F0;ortholog	HISTONE H1.0 (PTHR11467:SF38)	histone	Homo sapiens
HUMAN|HGNC=10402|UniProtKB=P39019	P39019	40S ribosomal protein S19;RPS19;ortholog	40S RIBOSOMAL PROTEIN S19 (PTHR11710:SF2)	ribosomal protein	Homo sapiens
HUMAN|HGNC=132|UniProtKB=P60709	P60709	Actin, cytoplasmic 1;ACTB;ortholog	ACTIN, CYTOPLASMIC 1-RELATED (PTHR11937:SF192)	actin and actin related protein	Homo sapiens
HUMAN|HGNC=4789|UniProtKB=P62805	P62805	Histone H4;HIST1H4A;ortholog	No Panther Hit		Homo sapiens
HUMAN|HGNC=4787|UniProtKB=P62805	P62805	Histone H4;HIST1H4A;ortholog	No Panther Hit		Homo sapiens
HUMAN|HGNC=5258|UniProtKB=P08238	P08238	Heat shock protein HSP 90-beta;HSP90AB1;ortholog	HEAT SHOCK PROTEIN HSP 90-BETA-RELATED (PTHR11528:SF55)	Hsp90 family chaperone	Homo sapiens
HUMAN|HGNC=14669|UniProtKB=P81605	P81605	Dermcidin;DCD;ortholog	DERMCIDIN (PTHR40711:SF1)		Homo sapiens
HUMAN|HGNC=10331|UniProtKB=P47914	P47914	60S ribosomal protein L29;RPL29;ortholog	60S RIBOSOMAL PROTEIN L29 (PTHR12884:SF2)	ribosomal protein	Homo sapiens
HUMAN|HGNC=4790|UniProtKB=P62805	P62805	Histone H4;HIST1H4A;ortholog	No Panther Hit		Homo sapiens
HUMAN|HGNC=4718|UniProtKB=P10412	P10412	Histone H1.4;HIST1H1E;ortholog	HISTONE H1.4 (PTHR11467:SF16)	histone	Homo sapiens
HUMAN|HGNC=5232|UniProtKB=P08107	P08107	Heat shock 70 kDa protein 1A/1B;HSPA1A;ortholog	HEAT SHOCK 70 KDA PROTEIN 1A/1B (PTHR19375:SF236)	Hsp70 family chaperone	Homo sapiens
HUMAN|HGNC=347|UniProtKB=Q09666	Q09666	Neuroblast differentiation-associated protein AHNAK;AHNAK;ortholog	NEUROBLAST DIFFERENTIATION-ASSOCIATED PROTEIN AHNAK (PTHR23348:SF41)		Homo sapiens
HUMAN|HGNC=3350|UniProtKB=P06733	P06733	Alpha-enolase;ENO1;ortholog	ALPHA-ENOLASE (PTHR11902:SF12)	lyase	Homo sapiens
HUMAN|HGNC=3052|UniProtKB=P15924	P15924	Desmoplakin;DSP;ortholog	DESMOPLAKIN (PTHR11915:SF234)	non-motor actin binding protein	Homo sapiens
HUMAN|HGNC=10332|UniProtKB=P39023	P39023	60S ribosomal protein L3;RPL3;ortholog	60S RIBOSOMAL PROTEIN L3 (PTHR11363:SF4)	ribosomal protein	Homo sapiens
HUMAN|HGNC=1325|UniProtKB=P04003	P04003	C4b-binding protein alpha chain;C4BPA;ortholog	C4B-BINDING PROTEIN ALPHA CHAIN (PTHR19325:SF341)	apolipoprotein;receptor;metalloprotease;serine protease;metalloprotease;serine protease;complement component;cell adhesion molecule	Homo sapiens
HUMAN|HGNC=20510|UniProtKB=P62805	P62805	Histone H4;HIST1H4A;ortholog	No Panther Hit		Homo sapiens
HUMAN|HGNC=4788|UniProtKB=P62805	P62805	Histone H4;HIST1H4A;ortholog	No Panther Hit		Homo sapiens
HUMAN|HGNC=5241|UniProtKB=P11142	P11142	Heat shock cognate 71 kDa protein;HSPA8;ortholog	HEAT SHOCK COGNATE 71 KDA PROTEIN (PTHR19375:SF239)	Hsp70 family chaperone	Homo sapiens
HUMAN|HGNC=5246|UniProtKB=P04792	P04792	Heat shock protein beta-1;HSPB1;ortholog	HEAT SHOCK PROTEIN BETA-1 (PTHR11527:SF114)	chaperone	Homo sapiens

## Sheet: structural molecule activity
HUMAN|HGNC=3503|UniProtKB=Q92817	Q92817	Envoplakin;EVPL;ortholog	ENVOPLAKIN (PTHR23169:SF7)	intermediate filament binding protein	Homo sapiens
HUMAN|HGNC=9069|UniProtKB=Q15149	Q15149	Plectin;PLEC;ortholog	PLECTIN (PTHR11915:SF247)	non-motor actin binding protein	Homo sapiens
HUMAN|HGNC=10402|UniProtKB=P39019	P39019	40S ribosomal protein S19;RPS19;ortholog	40S RIBOSOMAL PROTEIN S19 (PTHR11710:SF2)	ribosomal protein	Homo sapiens
HUMAN|HGNC=7587|UniProtKB=P60660	P60660	Myosin light polypeptide 6;MYL6;ortholog	MYOSIN LIGHT POLYPEPTIDE 6 (PTHR23048:SF7)	actin family cytoskeletal protein;calmodulin	Homo sapiens
HUMAN|HGNC=3662|UniProtKB=P02675	P02675	Fibrinogen beta chain;FGB;ortholog	FIBRINOGEN BETA CHAIN (PTHR19143:SF203)	signaling molecule	Homo sapiens
HUMAN|HGNC=3661|UniProtKB=P02671	P02671	Fibrinogen alpha chain;FGA;ortholog	FIBRINOGEN ALPHA CHAIN (PTHR19143:SF232)	signaling molecule	Homo sapiens
HUMAN|HGNC=533|UniProtKB=P04083	P04083	Annexin A1;ANXA1;ortholog	ANNEXIN A1 (PTHR10502:SF17)		Homo sapiens
HUMAN|HGNC=3052|UniProtKB=P15924	P15924	Desmoplakin;DSP;ortholog	DESMOPLAKIN (PTHR11915:SF234)	non-motor actin binding protein	Homo sapiens

## Sheet: binding
HUMAN|HGNC=3503|UniProtKB=Q92817	Q92817	Envoplakin;EVPL;ortholog	ENVOPLAKIN (PTHR23169:SF7)	intermediate filament binding protein	Homo sapiens
HUMAN|HGNC=5479|UniProtKB=P01877	P01877	Ig alpha-2 chain C region;IGHA2;ortholog	IG ALPHA-1 CHAIN C REGION-RELATED (PTHR23266:SF68)		Homo sapiens
HUMAN|HGNC=399|UniProtKB=P02768	P02768	Serum albumin;ALB;ortholog	SERUM ALBUMIN (PTHR11385:SF13)	transfer/carrier protein	Homo sapiens
HUMAN|HGNC=6740|UniProtKB=P61626	P61626	Lysozyme C;LYZ;ortholog	LYSOZYME C (PTHR11407:SF28)		Homo sapiens
HUMAN|HGNC=29607|UniProtKB=P62805	P62805	Histone H4;HIST1H4A;ortholog	No Panther Hit		Homo sapiens
HUMAN|HGNC=4793|UniProtKB=P62805	P62805	Histone H4;HIST1H4A;ortholog	No Panther Hit		Homo sapiens
HUMAN|HGNC=4785|UniProtKB=P62805	P62805	Histone H4;HIST1H4A;ortholog	No Panther Hit		Homo sapiens
HUMAN|HGNC=4784|UniProtKB=P62805	P62805	Histone H4;HIST1H4A;ortholog	No Panther Hit		Homo sapiens
HUMAN|HGNC=1318|UniProtKB=P01024	P01024	Complement C3;C3;ortholog	COMPLEMENT C3 (PTHR11412:SF90)	cytokine;serine protease inhibitor;complement component	Homo sapiens
HUMAN|HGNC=9944|UniProtKB=P35241	P35241	Radixin;RDX;ortholog	RADIXIN (PTHR23281:SF14)	actin family cytoskeletal protein	Homo sapiens
HUMAN|HGNC=10421|UniProtKB=P61247	P61247	40S ribosomal protein S3a;RPS3A;ortholog	40S RIBOSOMAL PROTEIN S3A (PTHR11830:SF0)	ribosomal protein	Homo sapiens
HUMAN|HGNC=11740|UniProtKB=P02787	P02787	Serotransferrin;TF;ortholog	SEROTRANSFERRIN (PTHR11485:SF31)	transfer/carrier protein;serine protease;serine protease	Homo sapiens
HUMAN|HGNC=14085|UniProtKB=Q9NQC3	Q9NQC3	Reticulon-4;RTN4;ortholog	RETICULON-4 (PTHR10994:SF25)	membrane traffic protein	Homo sapiens
HUMAN|HGNC=10774|UniProtKB=P23246	P23246	Splicing factor, proline- and glutamine-rich;SFPQ;ortholog	SPLICING FACTOR, PROLINE- AND GLUTAMINE-RICH (PTHR23189:SF42)	mRNA splicing factor	Homo sapiens
HUMAN|HGNC=5233|UniProtKB=P08107	P08107	Heat shock 70 kDa protein 1A/1B;HSPA1A;ortholog	No Panther Hit		Homo sapiens
HUMAN|HGNC=17860|UniProtKB=Q8NC51	Q8NC51	Plasminogen activator inhibitor 1 RNA-binding protein;SERBP1;ortholog	PLASMINOGEN ACTIVATOR INHIBITOR 1 RNA-BINDING PROTEIN (PTHR12299:SF29)	RNA binding protein	Homo sapiens
HUMAN|HGNC=33164|UniProtKB=Q6NXT2	Q6NXT2	Histone H3.3C;H3F3C;ortholog	HISTONE H3.2-RELATED (PTHR11426:SF20)	histone	Homo sapiens
HUMAN|HGNC=5253|UniProtKB=P07900	P07900	Heat shock protein HSP 90-alpha;HSP90AA1;ortholog	HEAT SHOCK PROTEIN HSP 90-ALPHA-RELATED (PTHR11528:SF58)	Hsp90 family chaperone	Homo sapiens
HUMAN|HGNC=20411|UniProtKB=Q7Z794	Q7Z794	Keratin, type II cytoskeletal 1b;KRT77;ortholog	KERATIN, TYPE II CYTOSKELETAL 1B (PTHR23239:SF87)	structural protein;intermediate filament	Homo sapiens
HUMAN|HGNC=8548|UniProtKB=P07237	P07237	Protein disulfide-isomerase;P4HB;ortholog	PROTEIN DISULFIDE-ISOMERASE (PTHR18929:SF101)		Homo sapiens
HUMAN|HGNC=9069|UniProtKB=Q15149	Q15149	Plectin;PLEC;ortholog	PLECTIN (PTHR11915:SF247)	non-motor actin binding protein	Homo sapiens
HUMAN|HGNC=4782|UniProtKB=P62805	P62805	Histone H4;HIST1H4A;ortholog	No Panther Hit		Homo sapiens
HUMAN|HGNC=4781|UniProtKB=P62805	P62805	Histone H4;HIST1H4A;ortholog	No Panther Hit		Homo sapiens
HUMAN|HGNC=6442|UniProtKB=P13647	P13647	Keratin, type II cytoskeletal 5;KRT5;ortholog	KERATIN, TYPE II CYTOSKELETAL 5 (PTHR23239:SF205)	structural protein;intermediate filament	Homo sapiens
HUMAN|HGNC=4606|UniProtKB=P30101	P30101	Protein disulfide-isomerase A3;PDIA3;ortholog	PROTEIN DISULFIDE-ISOMERASE A3 (PTHR18929:SF74)		Homo sapiens
HUMAN|HGNC=10362|UniProtKB=Q02878	Q02878	60S ribosomal protein L6;RPL6;ortholog	60S RIBOSOMAL PROTEIN L6 (PTHR10715:SF2)	ribosomal protein	Homo sapiens
HUMAN|HGNC=10364|UniProtKB=P62424	P62424	60S ribosomal protein L7a;RPL7A;ortholog	60S RIBOSOMAL PROTEIN L7A (PTHR23105:SF29)	ribosomal protein	Homo sapiens
HUMAN|HGNC=12009|UniProtKB=P60174	P60174	Triosephosphate isomerase;TPI1;ortholog	TRIOSEPHOSPHATE ISOMERASE (PTHR21139:SF4)	isomerase	Homo sapiens
HUMAN|HGNC=4783|UniProtKB=P62805	P62805	Histone H4;HIST1H4A;ortholog	No Panther Hit		Homo sapiens
HUMAN|HGNC=15577|UniProtKB=P58107	P58107	Epiplakin;EPPK1;ortholog	EPIPLAKIN (PTHR11915:SF252)	non-motor actin binding protein	Homo sapiens
HUMAN|HGNC=6444|UniProtKB=P04259	P04259	Keratin, type II cytoskeletal 6B;KRT6B;ortholog	KERATIN, TYPE II CYTOSKELETAL 6B-RELATED (PTHR23239:SF141)	structural protein;intermediate filament	Homo sapiens
HUMAN|HGNC=3280|UniProtKB=P55884	P55884	Eukaryotic translation initiation factor 3 subunit B;EIF3B;ortholog	EUKARYOTIC TRANSLATION INITIATION FACTOR 3 SUBUNIT B (PTHR14068:SF0)	translation initiation factor	Homo sapiens
HUMAN|HGNC=10498|UniProtKB=P05109	P05109	Protein S100-A8;S100A8;ortholog	PROTEIN S100-A8 (PTHR11639:SF5)	signaling molecule;calmodulin	Homo sapiens
HUMAN|HGNC=9253|UniProtKB=P62937	P62937	Peptidyl-prolyl cis-trans isomerase A;PPIA;ortholog	PEPTIDYL-PROLYL CIS-TRANS ISOMERASE A (PTHR11071:SF278)	isomerase	Homo sapiens
HUMAN|HGNC=12849|UniProtKB=P31946	P31946	14-3-3 protein beta/alpha;YWHAB;ortholog	14-3-3 PROTEIN BETA/ALPHA (PTHR18860:SF28)	chaperone	Homo sapiens
HUMAN|HGNC=6427|UniProtKB=Q04695	Q04695	Keratin, type I cytoskeletal 17;KRT17;ortholog	KERATIN, TYPE I CYTOSKELETAL 17 (PTHR23239:SF180)	structural protein;intermediate filament	Homo sapiens
HUMAN|HGNC=30376|UniProtKB=Q8N114	Q8N114	Protein shisa-5;SHISA5;ortholog	PROTEIN SHISA-5 (PTHR14140:SF27)	ubiquitin-protein ligase	Homo sapiens
HUMAN|HGNC=12666|UniProtKB=P55072	P55072	Transitional endoplasmic reticulum ATPase;VCP;ortholog	TRANSITIONAL ENDOPLASMIC RETICULUM ATPASE (PTHR23077:SF69)		Homo sapiens
HUMAN|HGNC=4794|UniProtKB=P62805	P62805	Histone H4;HIST1H4A;ortholog	No Panther Hit		Homo sapiens
HUMAN|HGNC=4791|UniProtKB=P62805	P62805	Histone H4;HIST1H4A;ortholog	HISTONE H4 (PTHR10484:SF16)	histone	Homo sapiens
HUMAN|HGNC=4141|UniProtKB=P04406	P04406	Glyceraldehyde-3-phosphate dehydrogenase;GAPDH;ortholog	GLYCERALDEHYDE-3-PHOSPHATE DEHYDROGENASE (PTHR10836:SF51)	dehydrogenase	Homo sapiens
HUMAN|HGNC=6207|UniProtKB=P14923	P14923	Junction plakoglobin;JUP;ortholog	JUNCTION PLAKOGLOBIN (PTHR23315:SF12)	storage protein;signaling molecule;cytoskeletal protein;cell adhesion molecule	Homo sapiens
HUMAN|HGNC=3189|UniProtKB=P68104	P68104	Elongation factor 1-alpha 1;EEF1A1;ortholog	ELONGATION FACTOR 1-ALPHA 1 (PTHR23115:SF116)	translation elongation factor;translation initiation factor;hydrolase;G-protein	Homo sapiens
HUMAN|HGNC=6636|UniProtKB=P02545	P02545	Prelamin-A/C;LMNA;ortholog	PRELAMIN-A/C (PTHR23239:SF158)	structural protein;intermediate filament	Homo sapiens
HUMAN|HGNC=4714|UniProtKB=P07305	P07305	Histone H1.0;H1F0;ortholog	HISTONE H1.0 (PTHR11467:SF38)	histone	Homo sapiens
HUMAN|HGNC=10402|UniProtKB=P39019	P39019	40S ribosomal protein S19;RPS19;ortholog	40S RIBOSOMAL PROTEIN S19 (PTHR11710:SF2)	ribosomal protein	Homo sapiens
HUMAN|HGNC=132|UniProtKB=P60709	P60709	Actin, cytoplasmic 1;ACTB;ortholog	ACTIN, CYTOPLASMIC 1-RELATED (PTHR11937:SF192)	actin and actin related protein	Homo sapiens
HUMAN|HGNC=4789|UniProtKB=P62805	P62805	Histone H4;HIST1H4A;ortholog	No Panther Hit		Homo sapiens
HUMAN|HGNC=4787|UniProtKB=P62805	P62805	Histone H4;HIST1H4A;ortholog	No Panther Hit		Homo sapiens
HUMAN|HGNC=4620|UniProtKB=P06396	P06396	Gelsolin;GSN;ortholog	GELSOLIN (PTHR11977:SF29)	non-motor actin binding protein;calcium-binding protein	Homo sapiens
HUMAN|HGNC=3748|UniProtKB=P20930	P20930	Filaggrin;FLG;ortholog	FILAGGRIN (PTHR22571:SF21)		Homo sapiens
HUMAN|HGNC=28929|UniProtKB=Q7RTS7	Q7RTS7	Keratin, type II cytoskeletal 74;KRT74;ortholog	KERATIN, TYPE II CYTOSKELETAL 74 (PTHR23239:SF220)	structural protein;intermediate filament	Homo sapiens
HUMAN|HGNC=20774|UniProtKB=P04350	P04350	Tubulin beta-4A chain;TUBB4A;ortholog	TUBULIN BETA-4A CHAIN (PTHR11588:SF121)	tubulin	Homo sapiens
HUMAN|HGNC=5258|UniProtKB=P08238	P08238	Heat shock protein HSP 90-beta;HSP90AB1;ortholog	HEAT SHOCK PROTEIN HSP 90-BETA-RELATED (PTHR11528:SF55)	Hsp90 family chaperone	Homo sapiens
HUMAN|HGNC=14669|UniProtKB=P81605	P81605	Dermcidin;DCD;ortholog	DERMCIDIN (PTHR40711:SF1)		Homo sapiens
HUMAN|HGNC=10331|UniProtKB=P47914	P47914	60S ribosomal protein L29;RPL29;ortholog	60S RIBOSOMAL PROTEIN L29 (PTHR12884:SF2)	ribosomal protein	Homo sapiens
HUMAN|HGNC=12854|UniProtKB=P27348	P27348	14-3-3 protein theta;YWHAQ;ortholog	14-3-3 PROTEIN THETA (PTHR18860:SF3)	chaperone	Homo sapiens
HUMAN|HGNC=17274|UniProtKB=Q14134	Q14134	Tripartite motif-containing protein 29;TRIM29;ortholog	TRIPARTITE MOTIF-CONTAINING PROTEIN 29 (PTHR24103:SF412)		Homo sapiens
HUMAN|HGNC=10499|UniProtKB=P06702	P06702	Protein S100-A9;S100A9;ortholog	PROTEIN S100-A9 (PTHR11639:SF79)	signaling molecule;calmodulin	Homo sapiens
HUMAN|HGNC=4790|UniProtKB=P62805	P62805	Histone H4;HIST1H4A;ortholog	No Panther Hit		Homo sapiens
HUMAN|HGNC=7587|UniProtKB=P60660	P60660	Myosin light polypeptide 6;MYL6;ortholog	MYOSIN LIGHT POLYPEPTIDE 6 (PTHR23048:SF7)	actin family cytoskeletal protein;calmodulin	Homo sapiens
HUMAN|HGNC=3662|UniProtKB=P02675	P02675	Fibrinogen beta chain;FGB;ortholog	FIBRINOGEN BETA CHAIN (PTHR19143:SF203)	signaling molecule	Homo sapiens
HUMAN|HGNC=6720|UniProtKB=P02788	P02788	Lactotransferrin;LTF;ortholog	LACTOTRANSFERRIN (PTHR11485:SF33)	transfer/carrier protein;serine protease;serine protease	Homo sapiens
HUMAN|HGNC=6383|UniProtKB=P01042	P01042	Kininogen-1;KNG1;ortholog	KININOGEN-1 (PTHR13814:SF12)		Homo sapiens
HUMAN|HGNC=9023|UniProtKB=Q13835	Q13835	Plakophilin-1;PKP1;ortholog	PLAKOPHILIN-1 (PTHR10372:SF3)	intermediate filament binding protein	Homo sapiens
HUMAN|HGNC=4718|UniProtKB=P10412	P10412	Histone H1.4;HIST1H1E;ortholog	HISTONE H1.4 (PTHR11467:SF16)	histone	Homo sapiens
HUMAN|HGNC=5232|UniProtKB=P08107	P08107	Heat shock 70 kDa protein 1A/1B;HSPA1A;ortholog	HEAT SHOCK 70 KDA PROTEIN 1A/1B (PTHR19375:SF236)	Hsp70 family chaperone	Homo sapiens
HUMAN|HGNC=10773|UniProtKB=P31947	P31947	14-3-3 protein sigma;SFN;ortholog	14-3-3 PROTEIN SIGMA (PTHR18860:SF14)	chaperone	Homo sapiens
HUMAN|HGNC=347|UniProtKB=Q09666	Q09666	Neuroblast differentiation-associated protein AHNAK;AHNAK;ortholog	NEUROBLAST DIFFERENTIATION-ASSOCIATED PROTEIN AHNAK (PTHR23348:SF41)		Homo sapiens
HUMAN|HGNC=3350|UniProtKB=P06733	P06733	Alpha-enolase;ENO1;ortholog	ALPHA-ENOLASE (PTHR11902:SF12)	lyase	Homo sapiens
HUMAN|HGNC=3052|UniProtKB=P15924	P15924	Desmoplakin;DSP;ortholog	DESMOPLAKIN (PTHR11915:SF234)	non-motor actin binding protein	Homo sapiens
HUMAN|HGNC=27056|UniProtKB=Q6KB66	Q6KB66	Keratin, type II cytoskeletal 80;KRT80;ortholog	KERATIN, TYPE II CYTOSKELETAL 80 (PTHR23239:SF185)	structural protein;intermediate filament	Homo sapiens
HUMAN|HGNC=6421|UniProtKB=P19012	P19012	Keratin, type I cytoskeletal 15;KRT15;ortholog	KERATIN, TYPE I CYTOSKELETAL 15 (PTHR23239:SF164)	structural protein;intermediate filament	Homo sapiens
HUMAN|HGNC=10332|UniProtKB=P39023	P39023	60S ribosomal protein L3;RPL3;ortholog	60S RIBOSOMAL PROTEIN L3 (PTHR11363:SF4)	ribosomal protein	Homo sapiens
HUMAN|HGNC=533|UniProtKB=P04083	P04083	Annexin A1;ANXA1;ortholog	ANNEXIN A1 (PTHR10502:SF17)		Homo sapiens
HUMAN|HGNC=3048|UniProtKB=Q02413	Q02413	Desmoglein-1;DSG1;ortholog	DESMOGLEIN-1 (PTHR24025:SF9)	cell junction protein;cadherin	Homo sapiens
HUMAN|HGNC=1325|UniProtKB=P04003	P04003	C4b-binding protein alpha chain;C4BPA;ortholog	C4B-BINDING PROTEIN ALPHA CHAIN (PTHR19325:SF341)	apolipoprotein;receptor;metalloprotease;serine protease;metalloprotease;serine protease;complement component;cell adhesion molecule	Homo sapiens
HUMAN|HGNC=20510|UniProtKB=P62805	P62805	Histone H4;HIST1H4A;ortholog	No Panther Hit		Homo sapiens
HUMAN|HGNC=4788|UniProtKB=P62805	P62805	Histone H4;HIST1H4A;ortholog	No Panther Hit		Homo sapiens
HUMAN|HGNC=5238|UniProtKB=P11021	P11021	78 kDa glucose-regulated protein;HSPA5;ortholog	78 KDA GLUCOSE-REGULATED PROTEIN (PTHR19375:SF144)	Hsp70 family chaperone	Homo sapiens
HUMAN|HGNC=5241|UniProtKB=P11142	P11142	Heat shock cognate 71 kDa protein;HSPA8;ortholog	HEAT SHOCK COGNATE 71 KDA PROTEIN (PTHR19375:SF239)	Hsp70 family chaperone	Homo sapiens
HUMAN|HGNC=3661|UniProtKB=P02671	P02671	Fibrinogen alpha chain;FGA;ortholog	FIBRINOGEN ALPHA CHAIN (PTHR19143:SF232)	signaling molecule	Homo sapiens
HUMAN|HGNC=2696|UniProtKB=Q9UJU6	Q9UJU6	Drebrin-like protein;DBNL;ortholog	DREBRIN-LIKE PROTEIN (PTHR10829:SF12)	non-motor actin binding protein	Homo sapiens
HUMAN|HGNC=9273|UniProtKB=O60437	O60437	Periplakin;PPL;ortholog	PERIPLAKIN (PTHR23169:SF10)	intermediate filament binding protein	Homo sapiens
HUMAN|HGNC=6443|UniProtKB=P02538	P02538	Keratin, type II cytoskeletal 6A;KRT6A;ortholog	KERATIN, TYPE II CYTOSKELETAL 6A (PTHR23239:SF219)	structural protein;intermediate filament	Homo sapiens
HUMAN|HGNC=5246|UniProtKB=P04792	P04792	Heat shock protein beta-1;HSPB1;ortholog	HEAT SHOCK PROTEIN BETA-1 (PTHR11527:SF114)	chaperone	Homo sapiens

## Sheet: protein binding
HUMAN|HGNC=3503|UniProtKB=Q92817	Q92817	Envoplakin;EVPL;ortholog	ENVOPLAKIN (PTHR23169:SF7)	intermediate filament binding protein	Homo sapiens
HUMAN|HGNC=5479|UniProtKB=P01877	P01877	Ig alpha-2 chain C region;IGHA2;ortholog	IG ALPHA-1 CHAIN C REGION-RELATED (PTHR23266:SF68)		Homo sapiens
HUMAN|HGNC=399|UniProtKB=P02768	P02768	Serum albumin;ALB;ortholog	SERUM ALBUMIN (PTHR11385:SF13)	transfer/carrier protein	Homo sapiens
HUMAN|HGNC=6740|UniProtKB=P61626	P61626	Lysozyme C;LYZ;ortholog	LYSOZYME C (PTHR11407:SF28)		Homo sapiens
HUMAN|HGNC=29607|UniProtKB=P62805	P62805	Histone H4;HIST1H4A;ortholog	No Panther Hit		Homo sapiens
HUMAN|HGNC=4793|UniProtKB=P62805	P62805	Histone H4;HIST1H4A;ortholog	No Panther Hit		Homo sapiens
HUMAN|HGNC=4785|UniProtKB=P62805	P62805	Histone H4;HIST1H4A;ortholog	No Panther Hit		Homo sapiens
HUMAN|HGNC=4784|UniProtKB=P62805	P62805	Histone H4;HIST1H4A;ortholog	No Panther Hit		Homo sapiens
HUMAN|HGNC=1318|UniProtKB=P01024	P01024	Complement C3;C3;ortholog	COMPLEMENT C3 (PTHR11412:SF90)	cytokine;serine protease inhibitor;complement component	Homo sapiens
HUMAN|HGNC=9944|UniProtKB=P35241	P35241	Radixin;RDX;ortholog	RADIXIN (PTHR23281:SF14)	actin family cytoskeletal protein	Homo sapiens
HUMAN|HGNC=10421|UniProtKB=P61247	P61247	40S ribosomal protein S3a;RPS3A;ortholog	40S RIBOSOMAL PROTEIN S3A (PTHR11830:SF0)	ribosomal protein	Homo sapiens
HUMAN|HGNC=11740|UniProtKB=P02787	P02787	Serotransferrin;TF;ortholog	SEROTRANSFERRIN (PTHR11485:SF31)	transfer/carrier protein;serine protease;serine protease	Homo sapiens
HUMAN|HGNC=14085|UniProtKB=Q9NQC3	Q9NQC3	Reticulon-4;RTN4;ortholog	RETICULON-4 (PTHR10994:SF25)	membrane traffic protein	Homo sapiens
HUMAN|HGNC=10774|UniProtKB=P23246	P23246	Splicing factor, proline- and glutamine-rich;SFPQ;ortholog	SPLICING FACTOR, PROLINE- AND GLUTAMINE-RICH (PTHR23189:SF42)	mRNA splicing factor	Homo sapiens
HUMAN|HGNC=5233|UniProtKB=P08107	P08107	Heat shock 70 kDa protein 1A/1B;HSPA1A;ortholog	No Panther Hit		Homo sapiens
HUMAN|HGNC=17860|UniProtKB=Q8NC51	Q8NC51	Plasminogen activator inhibitor 1 RNA-binding protein;SERBP1;ortholog	PLASMINOGEN ACTIVATOR INHIBITOR 1 RNA-BINDING PROTEIN (PTHR12299:SF29)	RNA binding protein	Homo sapiens
HUMAN|HGNC=33164|UniProtKB=Q6NXT2	Q6NXT2	Histone H3.3C;H3F3C;ortholog	HISTONE H3.2-RELATED (PTHR11426:SF20)	histone	Homo sapiens
HUMAN|HGNC=5253|UniProtKB=P07900	P07900	Heat shock protein HSP 90-alpha;HSP90AA1;ortholog	HEAT SHOCK PROTEIN HSP 90-ALPHA-RELATED (PTHR11528:SF58)	Hsp90 family chaperone	Homo sapiens
HUMAN|HGNC=20411|UniProtKB=Q7Z794	Q7Z794	Keratin, type II cytoskeletal 1b;KRT77;ortholog	KERATIN, TYPE II CYTOSKELETAL 1B (PTHR23239:SF87)	structural protein;intermediate filament	Homo sapiens
HUMAN|HGNC=8548|UniProtKB=P07237	P07237	Protein disulfide-isomerase;P4HB;ortholog	PROTEIN DISULFIDE-ISOMERASE (PTHR18929:SF101)		Homo sapiens
HUMAN|HGNC=9069|UniProtKB=Q15149	Q15149	Plectin;PLEC;ortholog	PLECTIN (PTHR11915:SF247)	non-motor actin binding protein	Homo sapiens
HUMAN|HGNC=4782|UniProtKB=P62805	P62805	Histone H4;HIST1H4A;ortholog	No Panther Hit		Homo sapiens
HUMAN|HGNC=4781|UniProtKB=P62805	P62805	Histone H4;HIST1H4A;ortholog	No Panther Hit		Homo sapiens
HUMAN|HGNC=6442|UniProtKB=P13647	P13647	Keratin, type II cytoskeletal 5;KRT5;ortholog	KERATIN, TYPE II CYTOSKELETAL 5 (PTHR23239:SF205)	structural protein;intermediate filament	Homo sapiens
HUMAN|HGNC=4606|UniProtKB=P30101	P30101	Protein disulfide-isomerase A3;PDIA3;ortholog	PROTEIN DISULFIDE-ISOMERASE A3 (PTHR18929:SF74)		Homo sapiens
HUMAN|HGNC=10364|UniProtKB=P62424	P62424	60S ribosomal protein L7a;RPL7A;ortholog	60S RIBOSOMAL PROTEIN L7A (PTHR23105:SF29)	ribosomal protein	Homo sapiens
HUMAN|HGNC=12009|UniProtKB=P60174	P60174	Triosephosphate isomerase;TPI1;ortholog	TRIOSEPHOSPHATE ISOMERASE (PTHR21139:SF4)	isomerase	Homo sapiens
HUMAN|HGNC=4783|UniProtKB=P62805	P62805	Histone H4;HIST1H4A;ortholog	No Panther Hit		Homo sapiens
HUMAN|HGNC=6444|UniProtKB=P04259	P04259	Keratin, type II cytoskeletal 6B;KRT6B;ortholog	KERATIN, TYPE II CYTOSKELETAL 6B-RELATED (PTHR23239:SF141)	structural protein;intermediate filament	Homo sapiens
HUMAN|HGNC=3280|UniProtKB=P55884	P55884	Eukaryotic translation initiation factor 3 subunit B;EIF3B;ortholog	EUKARYOTIC TRANSLATION INITIATION FACTOR 3 SUBUNIT B (PTHR14068:SF0)	translation initiation factor	Homo sapiens
HUMAN|HGNC=10498|UniProtKB=P05109	P05109	Protein S100-A8;S100A8;ortholog	PROTEIN S100-A8 (PTHR11639:SF5)	signaling molecule;calmodulin	Homo sapiens
HUMAN|HGNC=9253|UniProtKB=P62937	P62937	Peptidyl-prolyl cis-trans isomerase A;PPIA;ortholog	PEPTIDYL-PROLYL CIS-TRANS ISOMERASE A (PTHR11071:SF278)	isomerase	Homo sapiens
HUMAN|HGNC=12849|UniProtKB=P31946	P31946	14-3-3 protein beta/alpha;YWHAB;ortholog	14-3-3 PROTEIN BETA/ALPHA (PTHR18860:SF28)	chaperone	Homo sapiens
HUMAN|HGNC=6427|UniProtKB=Q04695	Q04695	Keratin, type I cytoskeletal 17;KRT17;ortholog	KERATIN, TYPE I CYTOSKELETAL 17 (PTHR23239:SF180)	structural protein;intermediate filament	Homo sapiens
HUMAN|HGNC=30376|UniProtKB=Q8N114	Q8N114	Protein shisa-5;SHISA5;ortholog	PROTEIN SHISA-5 (PTHR14140:SF27)	ubiquitin-protein ligase	Homo sapiens
HUMAN|HGNC=12666|UniProtKB=P55072	P55072	Transitional endoplasmic reticulum ATPase;VCP;ortholog	TRANSITIONAL ENDOPLASMIC RETICULUM ATPASE (PTHR23077:SF69)		Homo sapiens
HUMAN|HGNC=4794|UniProtKB=P62805	P62805	Histone H4;HIST1H4A;ortholog	No Panther Hit		Homo sapiens
HUMAN|HGNC=4791|UniProtKB=P62805	P62805	Histone H4;HIST1H4A;ortholog	HISTONE H4 (PTHR10484:SF16)	histone	Homo sapiens
HUMAN|HGNC=4141|UniProtKB=P04406	P04406	Glyceraldehyde-3-phosphate dehydrogenase;GAPDH;ortholog	GLYCERALDEHYDE-3-PHOSPHATE DEHYDROGENASE (PTHR10836:SF51)	dehydrogenase	Homo sapiens
HUMAN|HGNC=6207|UniProtKB=P14923	P14923	Junction plakoglobin;JUP;ortholog	JUNCTION PLAKOGLOBIN (PTHR23315:SF12)	storage protein;signaling molecule;cytoskeletal protein;cell adhesion molecule	Homo sapiens
HUMAN|HGNC=3189|UniProtKB=P68104	P68104	Elongation factor 1-alpha 1;EEF1A1;ortholog	ELONGATION FACTOR 1-ALPHA 1 (PTHR23115:SF116)	translation elongation factor;translation initiation factor;hydrolase;G-protein	Homo sapiens
HUMAN|HGNC=6636|UniProtKB=P02545	P02545	Prelamin-A/C;LMNA;ortholog	PRELAMIN-A/C (PTHR23239:SF158)	structural protein;intermediate filament	Homo sapiens
HUMAN|HGNC=4714|UniProtKB=P07305	P07305	Histone H1.0;H1F0;ortholog	HISTONE H1.0 (PTHR11467:SF38)	histone	Homo sapiens
HUMAN|HGNC=10402|UniProtKB=P39019	P39019	40S ribosomal protein S19;RPS19;ortholog	40S RIBOSOMAL PROTEIN S19 (PTHR11710:SF2)	ribosomal protein	Homo sapiens
HUMAN|HGNC=132|UniProtKB=P60709	P60709	Actin, cytoplasmic 1;ACTB;ortholog	ACTIN, CYTOPLASMIC 1-RELATED (PTHR11937:SF192)	actin and actin related protein	Homo sapiens
HUMAN|HGNC=4789|UniProtKB=P62805	P62805	Histone H4;HIST1H4A;ortholog	No Panther Hit		Homo sapiens
HUMAN|HGNC=4787|UniProtKB=P62805	P62805	Histone H4;HIST1H4A;ortholog	No Panther Hit		Homo sapiens
HUMAN|HGNC=4620|UniProtKB=P06396	P06396	Gelsolin;GSN;ortholog	GELSOLIN (PTHR11977:SF29)	non-motor actin binding protein;calcium-binding protein	Homo sapiens
HUMAN|HGNC=3748|UniProtKB=P20930	P20930	Filaggrin;FLG;ortholog	FILAGGRIN (PTHR22571:SF21)		Homo sapiens
HUMAN|HGNC=28929|UniProtKB=Q7RTS7	Q7RTS7	Keratin, type II cytoskeletal 74;KRT74;ortholog	KERATIN, TYPE II CYTOSKELETAL 74 (PTHR23239:SF220)	structural protein;intermediate filament	Homo sapiens
HUMAN|HGNC=20774|UniProtKB=P04350	P04350	Tubulin beta-4A chain;TUBB4A;ortholog	TUBULIN BETA-4A CHAIN (PTHR11588:SF121)	tubulin	Homo sapiens
HUMAN|HGNC=5258|UniProtKB=P08238	P08238	Heat shock protein HSP 90-beta;HSP90AB1;ortholog	HEAT SHOCK PROTEIN HSP 90-BETA-RELATED (PTHR11528:SF55)	Hsp90 family chaperone	Homo sapiens
HUMAN|HGNC=14669|UniProtKB=P81605	P81605	Dermcidin;DCD;ortholog	DERMCIDIN (PTHR40711:SF1)		Homo sapiens
HUMAN|HGNC=12854|UniProtKB=P27348	P27348	14-3-3 protein theta;YWHAQ;ortholog	14-3-3 PROTEIN THETA (PTHR18860:SF3)	chaperone	Homo sapiens
HUMAN|HGNC=17274|UniProtKB=Q14134	Q14134	Tripartite motif-containing protein 29;TRIM29;ortholog	TRIPARTITE MOTIF-CONTAINING PROTEIN 29 (PTHR24103:SF412)		Homo sapiens
HUMAN|HGNC=10499|UniProtKB=P06702	P06702	Protein S100-A9;S100A9;ortholog	PROTEIN S100-A9 (PTHR11639:SF79)	signaling molecule;calmodulin	Homo sapiens
HUMAN|HGNC=4790|UniProtKB=P62805	P62805	Histone H4;HIST1H4A;ortholog	No Panther Hit		Homo sapiens
HUMAN|HGNC=7587|UniProtKB=P60660	P60660	Myosin light polypeptide 6;MYL6;ortholog	MYOSIN LIGHT POLYPEPTIDE 6 (PTHR23048:SF7)	actin family cytoskeletal protein;calmodulin	Homo sapiens
HUMAN|HGNC=3662|UniProtKB=P02675	P02675	Fibrinogen beta chain;FGB;ortholog	FIBRINOGEN BETA CHAIN (PTHR19143:SF203)	signaling molecule	Homo sapiens
HUMAN|HGNC=6720|UniProtKB=P02788	P02788	Lactotransferrin;LTF;ortholog	LACTOTRANSFERRIN (PTHR11485:SF33)	transfer/carrier protein;serine protease;serine protease	Homo sapiens
HUMAN|HGNC=6383|UniProtKB=P01042	P01042	Kininogen-1;KNG1;ortholog	KININOGEN-1 (PTHR13814:SF12)		Homo sapiens
HUMAN|HGNC=9023|UniProtKB=Q13835	Q13835	Plakophilin-1;PKP1;ortholog	PLAKOPHILIN-1 (PTHR10372:SF3)	intermediate filament binding protein	Homo sapiens
HUMAN|HGNC=4718|UniProtKB=P10412	P10412	Histone H1.4;HIST1H1E;ortholog	HISTONE H1.4 (PTHR11467:SF16)	histone	Homo sapiens
HUMAN|HGNC=5232|UniProtKB=P08107	P08107	Heat shock 70 kDa protein 1A/1B;HSPA1A;ortholog	HEAT SHOCK 70 KDA PROTEIN 1A/1B (PTHR19375:SF236)	Hsp70 family chaperone	Homo sapiens
HUMAN|HGNC=10773|UniProtKB=P31947	P31947	14-3-3 protein sigma;SFN;ortholog	14-3-3 PROTEIN SIGMA (PTHR18860:SF14)	chaperone	Homo sapiens
HUMAN|HGNC=347|UniProtKB=Q09666	Q09666	Neuroblast differentiation-associated protein AHNAK;AHNAK;ortholog	NEUROBLAST DIFFERENTIATION-ASSOCIATED PROTEIN AHNAK (PTHR23348:SF41)		Homo sapiens
HUMAN|HGNC=3350|UniProtKB=P06733	P06733	Alpha-enolase;ENO1;ortholog	ALPHA-ENOLASE (PTHR11902:SF12)	lyase	Homo sapiens
HUMAN|HGNC=3052|UniProtKB=P15924	P15924	Desmoplakin;DSP;ortholog	DESMOPLAKIN (PTHR11915:SF234)	non-motor actin binding protein	Homo sapiens
HUMAN|HGNC=27056|UniProtKB=Q6KB66	Q6KB66	Keratin, type II cytoskeletal 80;KRT80;ortholog	KERATIN, TYPE II CYTOSKELETAL 80 (PTHR23239:SF185)	structural protein;intermediate filament	Homo sapiens
HUMAN|HGNC=6421|UniProtKB=P19012	P19012	Keratin, type I cytoskeletal 15;KRT15;ortholog	KERATIN, TYPE I CYTOSKELETAL 15 (PTHR23239:SF164)	structural protein;intermediate filament	Homo sapiens
HUMAN|HGNC=533|UniProtKB=P04083	P04083	Annexin A1;ANXA1;ortholog	ANNEXIN A1 (PTHR10502:SF17)		Homo sapiens
HUMAN|HGNC=3048|UniProtKB=Q02413	Q02413	Desmoglein-1;DSG1;ortholog	DESMOGLEIN-1 (PTHR24025:SF9)	cell junction protein;cadherin	Homo sapiens
HUMAN|HGNC=1325|UniProtKB=P04003	P04003	C4b-binding protein alpha chain;C4BPA;ortholog	C4B-BINDING PROTEIN ALPHA CHAIN (PTHR19325:SF341)	apolipoprotein;receptor;metalloprotease;serine protease;metalloprotease;serine protease;complement component;cell adhesion molecule	Homo sapiens
HUMAN|HGNC=20510|UniProtKB=P62805	P62805	Histone H4;HIST1H4A;ortholog	No Panther Hit		Homo sapiens
HUMAN|HGNC=4788|UniProtKB=P62805	P62805	Histone H4;HIST1H4A;ortholog	No Panther Hit		Homo sapiens
HUMAN|HGNC=5238|UniProtKB=P11021	P11021	78 kDa glucose-regulated protein;HSPA5;ortholog	78 KDA GLUCOSE-REGULATED PROTEIN (PTHR19375:SF144)	Hsp70 family chaperone	Homo sapiens
HUMAN|HGNC=5241|UniProtKB=P11142	P11142	Heat shock cognate 71 kDa protein;HSPA8;ortholog	HEAT SHOCK COGNATE 71 KDA PROTEIN (PTHR19375:SF239)	Hsp70 family chaperone	Homo sapiens
HUMAN|HGNC=3661|UniProtKB=P02671	P02671	Fibrinogen alpha chain;FGA;ortholog	FIBRINOGEN ALPHA CHAIN (PTHR19143:SF232)	signaling molecule	Homo sapiens
HUMAN|HGNC=2696|UniProtKB=Q9UJU6	Q9UJU6	Drebrin-like protein;DBNL;ortholog	DREBRIN-LIKE PROTEIN (PTHR10829:SF12)	non-motor actin binding protein	Homo sapiens
HUMAN|HGNC=9273|UniProtKB=O60437	O60437	Periplakin;PPL;ortholog	PERIPLAKIN (PTHR23169:SF10)	intermediate filament binding protein	Homo sapiens
HUMAN|HGNC=6443|UniProtKB=P02538	P02538	Keratin, type II cytoskeletal 6A;KRT6A;ortholog	KERATIN, TYPE II CYTOSKELETAL 6A (PTHR23239:SF219)	structural protein;intermediate filament	Homo sapiens
HUMAN|HGNC=5246|UniProtKB=P04792	P04792	Heat shock protein beta-1;HSPB1;ortholog	HEAT SHOCK PROTEIN BETA-1 (PTHR11527:SF114)	chaperone	Homo sapiens
