# Supplementary material for: Plasma Exosome Profiling of Cancer Patients by a Next Generation Systems Biology Approach
Source: Sci Rep. 2017 Feb 20;7:42741. doi: 10.1038/srep42741 (PMC5316983; doi:10.1038/srep42741)
Supplement: Supplementary Table S11 [file srep42741-s12.xls]

## Sheet: GO_BP_exp_7_30_15
Unique in L2 pull-down
Analysis Type:	PANTHER Overrepresentation Test (release 20150430)						Definition
Annotation Version and Release Date:	GO Ontology database Released 2015-07-07					p-value ≤ 0.01
Analyzed List:	upload_1 (Homo sapiens)
Reference List:	Homo sapiens (all genes in database)
Bonferroni correction:	TRUE
GO biological process experimental only	Homo sapiens - REFLIST (20814)	upload_1 (99)	upload_1 (expected)	upload_1 (over/under)	upload_1 (fold Enrichment)	upload_1 (P-value)
Unclassified	13320	41	63.36	-	0.65	0
multicellular organismal homeostasis	81	12	0.39	+	> 5	3.1e-11	Any process involved in the maintenance of an internal steady state at the level of the multicellular organism. Source: GOC:isa_complete
retina homeostasis	47	10	0.22	+	> 5	1.7e-10	A tissue homeostatic process involved in the maintenance of an internal equilibrium within the retina of the eye, including control of cellular proliferation and death and control of metabolic function. Source: PMID:15365178, GOC:add, GOC:dph, PMID:15365173, GOC:tb
regulation of biological quality	998	26	4.75	+	> 5	3.15e-09	Any process that modulates a qualitative or quantitative trait of a biological quality. A biological quality is a measurable attribute of an organism or part of an organism, such as size, mass, shape, color, etc. Source: GOC:isa_complete, GOC:dph, GOC:pr, GOC:vw, GOC:mah
tissue homeostasis	64	10	0.3	+	> 5	3.48e-09	A homeostatic process involved in the maintenance of an internal steady state within a defined tissue of an organism, including control of cellular proliferation and death and control of metabolic function. Source: GOC:isa_complete, GOC:add
anatomical structure homeostasis	97	10	0.46	+	> 5	1.96e-07	A homeostatic process involved in the maintenance of an internal steady state within a defined anatomical structure of an organism, including control of cellular proliferation and death and control of metabolic function. An anatomical structure is any biological entity that occupies space and is distinguished from its surroundings. Anatomical structures can be macroscopic such as a carpel, or mic…
homeostatic process	393	15	1.87	+	> 5	2.53e-06	Any biological process involved in the maintenance of an internal steady state. Source: GOC:jl, ISBN:0395825172
single-multicellular organism process	1357	26	6.45	+	4.03	2.6e-06	A biological process occurring within a single, multicellular organism. Source: GOC:jl
biological regulation	4971	52	23.64	+	2.2	2.88e-06	Any process that modulates a measurable attribute of any biological process, quality or function. Source: GOC:isa_complete, GOC:dph, GOC:pr, GOC:vw, GOC:mah
multicellular organismal process	1384	26	6.58	+	3.95	3.94e-06	Any biological process, occurring at the level of a multicellular organism, pertinent to its function. Source: GOC:isa_complete, GOC:dph, GOC:curators, GOC:tb
humoral immune response	47	7	0.22	+	> 5	1.41e-05	An immune response mediated through a body fluid. Source: ISBN:0198506732, GOC:hb
homotypic cell-cell adhesion	79	8	0.38	+	> 5	2.06e-05	The attachment of a cell to a second cell of the identical type via adhesion molecules. Source: GOC:add
antibacterial humoral response	32	6	0.15	+	> 5	4.97e-05	An immune response against bacteria mediated through a body fluid. Examples of this process are the antibacterial humoral responses in Mus musculus and Drosophila melanogaster. Source: GOC:mtg_sensu, GOC:go_curators
antimicrobial humoral response	33	6	0.16	+	> 5	5.95e-05	An immune response against microbes mediated through a body fluid. Examples of this process are seen in the antimicrobial humoral response of Drosophila melanogaster and Mus musculus. Source: GOC:mtg_sensu, GOC:go_curators
response to external stimulus	513	15	2.44	+	> 5	8.7e-05	Any process that results in a change in state or activity of a cell or an organism (in terms of movement, secretion, enzyme production, gene expression, etc.) as a result of an external stimulus. Source: GOC:hb
regulation of response to wounding	121	8	0.58	+	> 5	0.00053	Any process that modulates the frequency, rate or extent of response to wounding. Source: GOC:TermGenie, GOC:kmv, pmid:19164535, GO_REF:0000058
response to stress	1183	21	5.63	+	3.73	0.000568	Any process that results in a change in state or activity of a cell or an organism (in terms of movement, secretion, enzyme production, gene expression, etc.) as a result of a disturbance in organismal or cellular homeostasis, usually, but not necessarily, exogenous (e.g. temperature, humidity, ionizing radiation). Source: GOC:mah
single-organism process	4727	46	22.48	+	2.05	0.000639	A biological process that involves only one organism. Source: GOC:jl
biological_process	7494	61	35.64	+	1.71	0.000751	Any process specifically pertinent to the functioning of integrated living units: cells, tissues, organs, and organisms. A process is a collection of molecular events with a defined beginning and end. Source: GOC:isa_complete, GOC:go_curators	Note that, in addition to forming the root of the biological process ontology, this term is recommended for use for the annotation of gene products whose biological process is unknown. Note that when this term is used for annotation, it indicates that no information was available about the biological process of the gene product annotated as of the date the annotation was made; the evidence code N…
single organismal cell-cell adhesion	139	8	0.66	+	> 5	0.0015	The attachment of one cell to another cell via adhesion molecules, where both cells are part of the same organism. Source: GOC:hb
regulation of cellular process	4367	43	20.77	+	2.07	0.0016
response to stimulus	2551	31	12.13	+	2.55	0.00185
immune response	199	9	0.95	+	> 5	0.00202
immune system process	494	13	2.35	+	> 5	0.00265
cell-cell adhesion	151	8	0.72	+	> 5	0.00277
single organism cell adhesion	155	8	0.74	+	> 5	0.00337
regulation of body fluid levels	67	6	0.32	+	> 5	0.00366
regulation of biological process	4691	44	22.31	+	1.97	0.00432
mucosal immune response	17	4	0.08	+	> 5	0.00598
biological adhesion	232	9	1.1	+	> 5	0.00707
organ or tissue specific immune response	18	4	0.09	+	> 5	0.00748
defense response to bacterium	77	6	0.37	+	> 5	0.00812
regulation of apoptotic signaling pathway	194	8	0.92	+	> 5	0.0174
skin development	50	5	0.24	+	> 5	0.018
defense response	262	9	1.25	+	> 5	0.0188
multi-organism process	428	11	2.04	+	> 5	0.0252
regulation of response to external stimulus	361	10	1.72	+	> 5	0.0357
platelet aggregation	28	4	0.13	+	> 5	0.0423

## Sheet: multicellular organismal homeos
HUMAN|HGNC=5479|UniProtKB=P01877	P01877	Ig alpha-2 chain C region;IGHA2;ortholog	IG ALPHA-1 CHAIN C REGION-RELATED (PTHR23266:SF68)		Homo sapiens
HUMAN|HGNC=399|UniProtKB=P02768	P02768	Serum albumin;ALB;ortholog	SERUM ALBUMIN (PTHR11385:SF13)	transfer/carrier protein	Homo sapiens
HUMAN|HGNC=11740|UniProtKB=P02787	P02787	Serotransferrin;TF;ortholog	SEROTRANSFERRIN (PTHR11485:SF31)	transfer/carrier protein;serine protease;serine protease	Homo sapiens
HUMAN|HGNC=6740|UniProtKB=P61626	P61626	Lysozyme C;LYZ;ortholog	LYSOZYME C (PTHR11407:SF28)		Homo sapiens
HUMAN|HGNC=20846|UniProtKB=Q86YZ3	Q86YZ3	Hornerin;HRNR;ortholog	HORNERIN (PTHR22571:SF25)		Homo sapiens
HUMAN|HGNC=5716|UniProtKB=P01834	P01834	Ig kappa chain C region;IGKC;ortholog	IG KAPPA CHAIN C REGION (PTHR23266:SF79)		Homo sapiens
HUMAN|HGNC=3748|UniProtKB=P20930	P20930	Filaggrin;FLG;ortholog	FILAGGRIN (PTHR22571:SF21)		Homo sapiens
HUMAN|HGNC=132|UniProtKB=P60709	P60709	Actin, cytoplasmic 1;ACTB;ortholog	ACTIN, CYTOPLASMIC 1-RELATED (PTHR11937:SF192)	actin and actin related protein	Homo sapiens
HUMAN|HGNC=6720|UniProtKB=P02788	P02788	Lactotransferrin;LTF;ortholog	LACTOTRANSFERRIN (PTHR11485:SF33)	transfer/carrier protein;serine protease;serine protease	Homo sapiens
HUMAN|HGNC=8968|UniProtKB=P01833	P01833	Polymeric immunoglobulin receptor;PIGR;ortholog	POLYMERIC IMMUNOGLOBULIN RECEPTOR (PTHR11860:SF55)	immunoglobulin receptor superfamily;immunoglobulin receptor superfamily	Homo sapiens
HUMAN|HGNC=5527|UniProtKB=P01860	P01860	Ig gamma-3 chain C region;IGHG3;ortholog	IG GAMMA-1 CHAIN C REGION-RELATED (PTHR23266:SF83)		Homo sapiens
HUMAN|HGNC=5246|UniProtKB=P04792	P04792	Heat shock protein beta-1;HSPB1;ortholog	HEAT SHOCK PROTEIN BETA-1 (PTHR11527:SF114)	chaperone	Homo sapiens

## Sheet: Retina Homeostasis
HUMAN|HGNC=5479|UniProtKB=P01877	P01877	Ig alpha-2 chain C region;IGHA2;ortholog	IG ALPHA-1 CHAIN C REGION-RELATED (PTHR23266:SF68)		Homo sapiens
HUMAN|HGNC=399|UniProtKB=P02768	P02768	Serum albumin;ALB;ortholog	SERUM ALBUMIN (PTHR11385:SF13)	transfer/carrier protein	Homo sapiens
HUMAN|HGNC=11740|UniProtKB=P02787	P02787	Serotransferrin;TF;ortholog	SEROTRANSFERRIN (PTHR11485:SF31)	transfer/carrier protein;serine protease;serine protease	Homo sapiens
HUMAN|HGNC=6740|UniProtKB=P61626	P61626	Lysozyme C;LYZ;ortholog	LYSOZYME C (PTHR11407:SF28)		Homo sapiens
HUMAN|HGNC=5716|UniProtKB=P01834	P01834	Ig kappa chain C region;IGKC;ortholog	IG KAPPA CHAIN C REGION (PTHR23266:SF79)		Homo sapiens
HUMAN|HGNC=132|UniProtKB=P60709	P60709	Actin, cytoplasmic 1;ACTB;ortholog	ACTIN, CYTOPLASMIC 1-RELATED (PTHR11937:SF192)	actin and actin related protein	Homo sapiens
HUMAN|HGNC=6720|UniProtKB=P02788	P02788	Lactotransferrin;LTF;ortholog	LACTOTRANSFERRIN (PTHR11485:SF33)	transfer/carrier protein;serine protease;serine protease	Homo sapiens
HUMAN|HGNC=8968|UniProtKB=P01833	P01833	Polymeric immunoglobulin receptor;PIGR;ortholog	POLYMERIC IMMUNOGLOBULIN RECEPTOR (PTHR11860:SF55)	immunoglobulin receptor superfamily;immunoglobulin receptor superfamily	Homo sapiens
HUMAN|HGNC=5527|UniProtKB=P01860	P01860	Ig gamma-3 chain C region;IGHG3;ortholog	IG GAMMA-1 CHAIN C REGION-RELATED (PTHR23266:SF83)		Homo sapiens
HUMAN|HGNC=5246|UniProtKB=P04792	P04792	Heat shock protein beta-1;HSPB1;ortholog	HEAT SHOCK PROTEIN BETA-1 (PTHR11527:SF114)	chaperone	Homo sapiens

## Sheet: Regulation of Biol Quality
HUMAN|HGNC=5479|UniProtKB=P01877	P01877	Ig alpha-2 chain C region;IGHA2;ortholog	IG ALPHA-1 CHAIN C REGION-RELATED (PTHR23266:SF68)		Homo sapiens
HUMAN|HGNC=399|UniProtKB=P02768	P02768	Serum albumin;ALB;ortholog	SERUM ALBUMIN (PTHR11385:SF13)	transfer/carrier protein	Homo sapiens
HUMAN|HGNC=11740|UniProtKB=P02787	P02787	Serotransferrin;TF;ortholog	SEROTRANSFERRIN (PTHR11485:SF31)	transfer/carrier protein;serine protease;serine protease	Homo sapiens
HUMAN|HGNC=14085|UniProtKB=Q9NQC3	Q9NQC3	Reticulon-4;RTN4;ortholog	RETICULON-4 (PTHR10994:SF25)	membrane traffic protein	Homo sapiens
HUMAN|HGNC=6740|UniProtKB=P61626	P61626	Lysozyme C;LYZ;ortholog	LYSOZYME C (PTHR11407:SF28)		Homo sapiens
HUMAN|HGNC=5233|UniProtKB=P08107	P08107	Heat shock 70 kDa protein 1A/1B;HSPA1A;ortholog	No Panther Hit		Homo sapiens
HUMAN|HGNC=29607|UniProtKB=P62805	P62805	Histone H4;HIST1H4A;ortholog	No Panther Hit		Homo sapiens
HUMAN|HGNC=4793|UniProtKB=P62805	P62805	Histone H4;HIST1H4A;ortholog	No Panther Hit		Homo sapiens
HUMAN|HGNC=4785|UniProtKB=P62805	P62805	Histone H4;HIST1H4A;ortholog	No Panther Hit		Homo sapiens
HUMAN|HGNC=4784|UniProtKB=P62805	P62805	Histone H4;HIST1H4A;ortholog	No Panther Hit		Homo sapiens
HUMAN|HGNC=5716|UniProtKB=P01834	P01834	Ig kappa chain C region;IGKC;ortholog	IG KAPPA CHAIN C REGION (PTHR23266:SF79)		Homo sapiens
HUMAN|HGNC=20846|UniProtKB=Q86YZ3	Q86YZ3	Hornerin;HRNR;ortholog	HORNERIN (PTHR22571:SF25)		Homo sapiens
HUMAN|HGNC=4782|UniProtKB=P62805	P62805	Histone H4;HIST1H4A;ortholog	No Panther Hit		Homo sapiens
HUMAN|HGNC=4781|UniProtKB=P62805	P62805	Histone H4;HIST1H4A;ortholog	No Panther Hit		Homo sapiens
HUMAN|HGNC=12849|UniProtKB=P31946	P31946	14-3-3 protein beta/alpha;YWHAB;ortholog	14-3-3 PROTEIN BETA/ALPHA (PTHR18860:SF28)	chaperone	Homo sapiens
HUMAN|HGNC=4783|UniProtKB=P62805	P62805	Histone H4;HIST1H4A;ortholog	No Panther Hit		Homo sapiens
HUMAN|HGNC=4794|UniProtKB=P62805	P62805	Histone H4;HIST1H4A;ortholog	No Panther Hit		Homo sapiens
HUMAN|HGNC=4791|UniProtKB=P62805	P62805	Histone H4;HIST1H4A;ortholog	HISTONE H4 (PTHR10484:SF16)	histone	Homo sapiens
HUMAN|HGNC=6207|UniProtKB=P14923	P14923	Junction plakoglobin;JUP;ortholog	JUNCTION PLAKOGLOBIN (PTHR23315:SF12)	storage protein;signaling molecule;cytoskeletal protein;cell adhesion molecule	Homo sapiens
HUMAN|HGNC=10402|UniProtKB=P39019	P39019	40S ribosomal protein S19;RPS19;ortholog	40S RIBOSOMAL PROTEIN S19 (PTHR11710:SF2)	ribosomal protein	Homo sapiens
HUMAN|HGNC=3748|UniProtKB=P20930	P20930	Filaggrin;FLG;ortholog	FILAGGRIN (PTHR22571:SF21)		Homo sapiens
HUMAN|HGNC=132|UniProtKB=P60709	P60709	Actin, cytoplasmic 1;ACTB;ortholog	ACTIN, CYTOPLASMIC 1-RELATED (PTHR11937:SF192)	actin and actin related protein	Homo sapiens
HUMAN|HGNC=4789|UniProtKB=P62805	P62805	Histone H4;HIST1H4A;ortholog	No Panther Hit		Homo sapiens
HUMAN|HGNC=4787|UniProtKB=P62805	P62805	Histone H4;HIST1H4A;ortholog	No Panther Hit		Homo sapiens
HUMAN|HGNC=4620|UniProtKB=P06396	P06396	Gelsolin;GSN;ortholog	GELSOLIN (PTHR11977:SF29)	non-motor actin binding protein;calcium-binding protein	Homo sapiens
HUMAN|HGNC=6720|UniProtKB=P02788	P02788	Lactotransferrin;LTF;ortholog	LACTOTRANSFERRIN (PTHR11485:SF33)	transfer/carrier protein;serine protease;serine protease	Homo sapiens
HUMAN|HGNC=4790|UniProtKB=P62805	P62805	Histone H4;HIST1H4A;ortholog	No Panther Hit		Homo sapiens
HUMAN|HGNC=3662|UniProtKB=P02675	P02675	Fibrinogen beta chain;FGB;ortholog	FIBRINOGEN BETA CHAIN (PTHR19143:SF203)	signaling molecule	Homo sapiens
HUMAN|HGNC=6383|UniProtKB=P01042	P01042	Kininogen-1;KNG1;ortholog	KININOGEN-1 (PTHR13814:SF12)		Homo sapiens
HUMAN|HGNC=8968|UniProtKB=P01833	P01833	Polymeric immunoglobulin receptor;PIGR;ortholog	POLYMERIC IMMUNOGLOBULIN RECEPTOR (PTHR11860:SF55)	immunoglobulin receptor superfamily;immunoglobulin receptor superfamily	Homo sapiens
HUMAN|HGNC=5232|UniProtKB=P08107	P08107	Heat shock 70 kDa protein 1A/1B;HSPA1A;ortholog	HEAT SHOCK 70 KDA PROTEIN 1A/1B (PTHR19375:SF236)	Hsp70 family chaperone	Homo sapiens
HUMAN|HGNC=5527|UniProtKB=P01860	P01860	Ig gamma-3 chain C region;IGHG3;ortholog	IG GAMMA-1 CHAIN C REGION-RELATED (PTHR23266:SF83)		Homo sapiens
HUMAN|HGNC=3661|UniProtKB=P02671	P02671	Fibrinogen alpha chain;FGA;ortholog	FIBRINOGEN ALPHA CHAIN (PTHR19143:SF232)	signaling molecule	Homo sapiens
HUMAN|HGNC=3052|UniProtKB=P15924	P15924	Desmoplakin;DSP;ortholog	DESMOPLAKIN (PTHR11915:SF234)	non-motor actin binding protein	Homo sapiens
HUMAN|HGNC=533|UniProtKB=P04083	P04083	Annexin A1;ANXA1;ortholog	ANNEXIN A1 (PTHR10502:SF17)		Homo sapiens
HUMAN|HGNC=3048|UniProtKB=Q02413	Q02413	Desmoglein-1;DSG1;ortholog	DESMOGLEIN-1 (PTHR24025:SF9)	cell junction protein;cadherin	Homo sapiens
HUMAN|HGNC=20510|UniProtKB=P62805	P62805	Histone H4;HIST1H4A;ortholog	No Panther Hit		Homo sapiens
HUMAN|HGNC=4788|UniProtKB=P62805	P62805	Histone H4;HIST1H4A;ortholog	No Panther Hit		Homo sapiens
HUMAN|HGNC=5238|UniProtKB=P11021	P11021	78 kDa glucose-regulated protein;HSPA5;ortholog	78 KDA GLUCOSE-REGULATED PROTEIN (PTHR19375:SF144)	Hsp70 family chaperone	Homo sapiens
HUMAN|HGNC=5246|UniProtKB=P04792	P04792	Heat shock protein beta-1;HSPB1;ortholog	HEAT SHOCK PROTEIN BETA-1 (PTHR11527:SF114)	chaperone	Homo sapiens

## Sheet: Tissue Homeostasis
HUMAN|HGNC=5479|UniProtKB=P01877	P01877	Ig alpha-2 chain C region;IGHA2;ortholog	IG ALPHA-1 CHAIN C REGION-RELATED (PTHR23266:SF68)		Homo sapiens
HUMAN|HGNC=399|UniProtKB=P02768	P02768	Serum albumin;ALB;ortholog	SERUM ALBUMIN (PTHR11385:SF13)	transfer/carrier protein	Homo sapiens
HUMAN|HGNC=11740|UniProtKB=P02787	P02787	Serotransferrin;TF;ortholog	SEROTRANSFERRIN (PTHR11485:SF31)	transfer/carrier protein;serine protease;serine protease	Homo sapiens
HUMAN|HGNC=6740|UniProtKB=P61626	P61626	Lysozyme C;LYZ;ortholog	LYSOZYME C (PTHR11407:SF28)		Homo sapiens
HUMAN|HGNC=5716|UniProtKB=P01834	P01834	Ig kappa chain C region;IGKC;ortholog	IG KAPPA CHAIN C REGION (PTHR23266:SF79)		Homo sapiens
HUMAN|HGNC=132|UniProtKB=P60709	P60709	Actin, cytoplasmic 1;ACTB;ortholog	ACTIN, CYTOPLASMIC 1-RELATED (PTHR11937:SF192)	actin and actin related protein	Homo sapiens
HUMAN|HGNC=6720|UniProtKB=P02788	P02788	Lactotransferrin;LTF;ortholog	LACTOTRANSFERRIN (PTHR11485:SF33)	transfer/carrier protein;serine protease;serine protease	Homo sapiens
HUMAN|HGNC=8968|UniProtKB=P01833	P01833	Polymeric immunoglobulin receptor;PIGR;ortholog	POLYMERIC IMMUNOGLOBULIN RECEPTOR (PTHR11860:SF55)	immunoglobulin receptor superfamily;immunoglobulin receptor superfamily	Homo sapiens
HUMAN|HGNC=5527|UniProtKB=P01860	P01860	Ig gamma-3 chain C region;IGHG3;ortholog	IG GAMMA-1 CHAIN C REGION-RELATED (PTHR23266:SF83)		Homo sapiens
HUMAN|HGNC=5246|UniProtKB=P04792	P04792	Heat shock protein beta-1;HSPB1;ortholog	HEAT SHOCK PROTEIN BETA-1 (PTHR11527:SF114)	chaperone	Homo sapiens

## Sheet: Anatomical structure homeostasi
HUMAN|HGNC=5479|UniProtKB=P01877	P01877	Ig alpha-2 chain C region;IGHA2;ortholog	IG ALPHA-1 CHAIN C REGION-RELATED (PTHR23266:SF68)		Homo sapiens
HUMAN|HGNC=399|UniProtKB=P02768	P02768	Serum albumin;ALB;ortholog	SERUM ALBUMIN (PTHR11385:SF13)	transfer/carrier protein	Homo sapiens
HUMAN|HGNC=11740|UniProtKB=P02787	P02787	Serotransferrin;TF;ortholog	SEROTRANSFERRIN (PTHR11485:SF31)	transfer/carrier protein;serine protease;serine protease	Homo sapiens
HUMAN|HGNC=6740|UniProtKB=P61626	P61626	Lysozyme C;LYZ;ortholog	LYSOZYME C (PTHR11407:SF28)		Homo sapiens
HUMAN|HGNC=5716|UniProtKB=P01834	P01834	Ig kappa chain C region;IGKC;ortholog	IG KAPPA CHAIN C REGION (PTHR23266:SF79)		Homo sapiens
HUMAN|HGNC=132|UniProtKB=P60709	P60709	Actin, cytoplasmic 1;ACTB;ortholog	ACTIN, CYTOPLASMIC 1-RELATED (PTHR11937:SF192)	actin and actin related protein	Homo sapiens
HUMAN|HGNC=6720|UniProtKB=P02788	P02788	Lactotransferrin;LTF;ortholog	LACTOTRANSFERRIN (PTHR11485:SF33)	transfer/carrier protein;serine protease;serine protease	Homo sapiens
HUMAN|HGNC=8968|UniProtKB=P01833	P01833	Polymeric immunoglobulin receptor;PIGR;ortholog	POLYMERIC IMMUNOGLOBULIN RECEPTOR (PTHR11860:SF55)	immunoglobulin receptor superfamily;immunoglobulin receptor superfamily	Homo sapiens
HUMAN|HGNC=5527|UniProtKB=P01860	P01860	Ig gamma-3 chain C region;IGHG3;ortholog	IG GAMMA-1 CHAIN C REGION-RELATED (PTHR23266:SF83)		Homo sapiens
HUMAN|HGNC=5246|UniProtKB=P04792	P04792	Heat shock protein beta-1;HSPB1;ortholog	HEAT SHOCK PROTEIN BETA-1 (PTHR11527:SF114)	chaperone	Homo sapiens

## Sheet: Homeostatic Process
HUMAN|HGNC=5479|UniProtKB=P01877	P01877	Ig alpha-2 chain C region;IGHA2;ortholog	IG ALPHA-1 CHAIN C REGION-RELATED (PTHR23266:SF68)		Homo sapiens
HUMAN|HGNC=399|UniProtKB=P02768	P02768	Serum albumin;ALB;ortholog	SERUM ALBUMIN (PTHR11385:SF13)	transfer/carrier protein	Homo sapiens
HUMAN|HGNC=11740|UniProtKB=P02787	P02787	Serotransferrin;TF;ortholog	SEROTRANSFERRIN (PTHR11485:SF31)	transfer/carrier protein;serine protease;serine protease	Homo sapiens
HUMAN|HGNC=6740|UniProtKB=P61626	P61626	Lysozyme C;LYZ;ortholog	LYSOZYME C (PTHR11407:SF28)		Homo sapiens
HUMAN|HGNC=20846|UniProtKB=Q86YZ3	Q86YZ3	Hornerin;HRNR;ortholog	HORNERIN (PTHR22571:SF25)		Homo sapiens
HUMAN|HGNC=5716|UniProtKB=P01834	P01834	Ig kappa chain C region;IGKC;ortholog	IG KAPPA CHAIN C REGION (PTHR23266:SF79)		Homo sapiens
HUMAN|HGNC=132|UniProtKB=P60709	P60709	Actin, cytoplasmic 1;ACTB;ortholog	ACTIN, CYTOPLASMIC 1-RELATED (PTHR11937:SF192)	actin and actin related protein	Homo sapiens
HUMAN|HGNC=10402|UniProtKB=P39019	P39019	40S ribosomal protein S19;RPS19;ortholog	40S RIBOSOMAL PROTEIN S19 (PTHR11710:SF2)	ribosomal protein	Homo sapiens
HUMAN|HGNC=3748|UniProtKB=P20930	P20930	Filaggrin;FLG;ortholog	FILAGGRIN (PTHR22571:SF21)		Homo sapiens
HUMAN|HGNC=6720|UniProtKB=P02788	P02788	Lactotransferrin;LTF;ortholog	LACTOTRANSFERRIN (PTHR11485:SF33)	transfer/carrier protein;serine protease;serine protease	Homo sapiens
HUMAN|HGNC=6383|UniProtKB=P01042	P01042	Kininogen-1;KNG1;ortholog	KININOGEN-1 (PTHR13814:SF12)		Homo sapiens
HUMAN|HGNC=8968|UniProtKB=P01833	P01833	Polymeric immunoglobulin receptor;PIGR;ortholog	POLYMERIC IMMUNOGLOBULIN RECEPTOR (PTHR11860:SF55)	immunoglobulin receptor superfamily;immunoglobulin receptor superfamily	Homo sapiens
HUMAN|HGNC=5527|UniProtKB=P01860	P01860	Ig gamma-3 chain C region;IGHG3;ortholog	IG GAMMA-1 CHAIN C REGION-RELATED (PTHR23266:SF83)		Homo sapiens
HUMAN|HGNC=533|UniProtKB=P04083	P04083	Annexin A1;ANXA1;ortholog	ANNEXIN A1 (PTHR10502:SF17)		Homo sapiens
HUMAN|HGNC=5246|UniProtKB=P04792	P04792	Heat shock protein beta-1;HSPB1;ortholog	HEAT SHOCK PROTEIN BETA-1 (PTHR11527:SF114)	chaperone	Homo sapiens

## Sheet: Single-Multicellular org proc
HUMAN|HGNC=3503|UniProtKB=Q92817	Q92817	Envoplakin;EVPL;ortholog	ENVOPLAKIN (PTHR23169:SF7)	intermediate filament binding protein	Homo sapiens
HUMAN|HGNC=5479|UniProtKB=P01877	P01877	Ig alpha-2 chain C region;IGHA2;ortholog	IG ALPHA-1 CHAIN C REGION-RELATED (PTHR23266:SF68)		Homo sapiens
HUMAN|HGNC=399|UniProtKB=P02768	P02768	Serum albumin;ALB;ortholog	SERUM ALBUMIN (PTHR11385:SF13)	transfer/carrier protein	Homo sapiens
HUMAN|HGNC=11740|UniProtKB=P02787	P02787	Serotransferrin;TF;ortholog	SEROTRANSFERRIN (PTHR11485:SF31)	transfer/carrier protein;serine protease;serine protease	Homo sapiens
HUMAN|HGNC=14085|UniProtKB=Q9NQC3	Q9NQC3	Reticulon-4;RTN4;ortholog	RETICULON-4 (PTHR10994:SF25)	membrane traffic protein	Homo sapiens
HUMAN|HGNC=6740|UniProtKB=P61626	P61626	Lysozyme C;LYZ;ortholog	LYSOZYME C (PTHR11407:SF28)		Homo sapiens
HUMAN|HGNC=5716|UniProtKB=P01834	P01834	Ig kappa chain C region;IGKC;ortholog	IG KAPPA CHAIN C REGION (PTHR23266:SF79)		Homo sapiens
HUMAN|HGNC=20846|UniProtKB=Q86YZ3	Q86YZ3	Hornerin;HRNR;ortholog	HORNERIN (PTHR22571:SF25)		Homo sapiens
HUMAN|HGNC=6636|UniProtKB=P02545	P02545	Prelamin-A/C;LMNA;ortholog	PRELAMIN-A/C (PTHR23239:SF158)	structural protein;intermediate filament	Homo sapiens
HUMAN|HGNC=6207|UniProtKB=P14923	P14923	Junction plakoglobin;JUP;ortholog	JUNCTION PLAKOGLOBIN (PTHR23315:SF12)	storage protein;signaling molecule;cytoskeletal protein;cell adhesion molecule	Homo sapiens
HUMAN|HGNC=10402|UniProtKB=P39019	P39019	40S ribosomal protein S19;RPS19;ortholog	40S RIBOSOMAL PROTEIN S19 (PTHR11710:SF2)	ribosomal protein	Homo sapiens
HUMAN|HGNC=3748|UniProtKB=P20930	P20930	Filaggrin;FLG;ortholog	FILAGGRIN (PTHR22571:SF21)		Homo sapiens
HUMAN|HGNC=132|UniProtKB=P60709	P60709	Actin, cytoplasmic 1;ACTB;ortholog	ACTIN, CYTOPLASMIC 1-RELATED (PTHR11937:SF192)	actin and actin related protein	Homo sapiens
HUMAN|HGNC=4620|UniProtKB=P06396	P06396	Gelsolin;GSN;ortholog	GELSOLIN (PTHR11977:SF29)	non-motor actin binding protein;calcium-binding protein	Homo sapiens
HUMAN|HGNC=6720|UniProtKB=P02788	P02788	Lactotransferrin;LTF;ortholog	LACTOTRANSFERRIN (PTHR11485:SF33)	transfer/carrier protein;serine protease;serine protease	Homo sapiens
HUMAN|HGNC=12854|UniProtKB=P27348	P27348	14-3-3 protein theta;YWHAQ;ortholog	14-3-3 PROTEIN THETA (PTHR18860:SF3)	chaperone	Homo sapiens
HUMAN|HGNC=8889|UniProtKB=P15259	P15259	Phosphoglycerate mutase 2;PGAM2;ortholog	PHOSPHOGLYCERATE MUTASE 2 (PTHR11931:SF8)		Homo sapiens
HUMAN|HGNC=3662|UniProtKB=P02675	P02675	Fibrinogen beta chain;FGB;ortholog	FIBRINOGEN BETA CHAIN (PTHR19143:SF203)	signaling molecule	Homo sapiens
HUMAN|HGNC=8968|UniProtKB=P01833	P01833	Polymeric immunoglobulin receptor;PIGR;ortholog	POLYMERIC IMMUNOGLOBULIN RECEPTOR (PTHR11860:SF55)	immunoglobulin receptor superfamily;immunoglobulin receptor superfamily	Homo sapiens
HUMAN|HGNC=5527|UniProtKB=P01860	P01860	Ig gamma-3 chain C region;IGHG3;ortholog	IG GAMMA-1 CHAIN C REGION-RELATED (PTHR23266:SF83)		Homo sapiens
HUMAN|HGNC=3661|UniProtKB=P02671	P02671	Fibrinogen alpha chain;FGA;ortholog	FIBRINOGEN ALPHA CHAIN (PTHR19143:SF232)	signaling molecule	Homo sapiens
HUMAN|HGNC=3052|UniProtKB=P15924	P15924	Desmoplakin;DSP;ortholog	DESMOPLAKIN (PTHR11915:SF234)	non-motor actin binding protein	Homo sapiens
HUMAN|HGNC=533|UniProtKB=P04083	P04083	Annexin A1;ANXA1;ortholog	ANNEXIN A1 (PTHR10502:SF17)		Homo sapiens
HUMAN|HGNC=5238|UniProtKB=P11021	P11021	78 kDa glucose-regulated protein;HSPA5;ortholog	78 KDA GLUCOSE-REGULATED PROTEIN (PTHR19375:SF144)	Hsp70 family chaperone	Homo sapiens
HUMAN|HGNC=21650|UniProtKB=Q7Z5Y6	Q7Z5Y6	Bone morphogenetic protein 8A;BMP8A;ortholog	BONE MORPHOGENETIC PROTEIN 8A-RELATED (PTHR11848:SF119)	growth factor	Homo sapiens
HUMAN|HGNC=5246|UniProtKB=P04792	P04792	Heat shock protein beta-1;HSPB1;ortholog	HEAT SHOCK PROTEIN BETA-1 (PTHR11527:SF114)	chaperone	Homo sapiens

## Sheet: Biological Regulation
HUMAN|HGNC=5479|UniProtKB=P01877	P01877	Ig alpha-2 chain C region;IGHA2;ortholog	IG ALPHA-1 CHAIN C REGION-RELATED (PTHR23266:SF68)		Homo sapiens
HUMAN|HGNC=399|UniProtKB=P02768	P02768	Serum albumin;ALB;ortholog	SERUM ALBUMIN (PTHR11385:SF13)	transfer/carrier protein	Homo sapiens
HUMAN|HGNC=6740|UniProtKB=P61626	P61626	Lysozyme C;LYZ;ortholog	LYSOZYME C (PTHR11407:SF28)		Homo sapiens
HUMAN|HGNC=29607|UniProtKB=P62805	P62805	Histone H4;HIST1H4A;ortholog	No Panther Hit		Homo sapiens
HUMAN|HGNC=4793|UniProtKB=P62805	P62805	Histone H4;HIST1H4A;ortholog	No Panther Hit		Homo sapiens
HUMAN|HGNC=4785|UniProtKB=P62805	P62805	Histone H4;HIST1H4A;ortholog	No Panther Hit		Homo sapiens
HUMAN|HGNC=4784|UniProtKB=P62805	P62805	Histone H4;HIST1H4A;ortholog	No Panther Hit		Homo sapiens
HUMAN|HGNC=1318|UniProtKB=P01024	P01024	Complement C3;C3;ortholog	COMPLEMENT C3 (PTHR11412:SF90)	cytokine;serine protease inhibitor;complement component	Homo sapiens
HUMAN|HGNC=9944|UniProtKB=P35241	P35241	Radixin;RDX;ortholog	RADIXIN (PTHR23281:SF14)	actin family cytoskeletal protein	Homo sapiens
HUMAN|HGNC=10421|UniProtKB=P61247	P61247	40S ribosomal protein S3a;RPS3A;ortholog	40S RIBOSOMAL PROTEIN S3A (PTHR11830:SF0)	ribosomal protein	Homo sapiens
HUMAN|HGNC=11740|UniProtKB=P02787	P02787	Serotransferrin;TF;ortholog	SEROTRANSFERRIN (PTHR11485:SF31)	transfer/carrier protein;serine protease;serine protease	Homo sapiens
HUMAN|HGNC=14085|UniProtKB=Q9NQC3	Q9NQC3	Reticulon-4;RTN4;ortholog	RETICULON-4 (PTHR10994:SF25)	membrane traffic protein	Homo sapiens
HUMAN|HGNC=10774|UniProtKB=P23246	P23246	Splicing factor, proline- and glutamine-rich;SFPQ;ortholog	SPLICING FACTOR, PROLINE- AND GLUTAMINE-RICH (PTHR23189:SF42)	mRNA splicing factor	Homo sapiens
HUMAN|HGNC=5233|UniProtKB=P08107	P08107	Heat shock 70 kDa protein 1A/1B;HSPA1A;ortholog	No Panther Hit		Homo sapiens
HUMAN|HGNC=33164|UniProtKB=Q6NXT2	Q6NXT2	Histone H3.3C;H3F3C;ortholog	HISTONE H3.2-RELATED (PTHR11426:SF20)	histone	Homo sapiens
HUMAN|HGNC=5716|UniProtKB=P01834	P01834	Ig kappa chain C region;IGKC;ortholog	IG KAPPA CHAIN C REGION (PTHR23266:SF79)		Homo sapiens
HUMAN|HGNC=8548|UniProtKB=P07237	P07237	Protein disulfide-isomerase;P4HB;ortholog	PROTEIN DISULFIDE-ISOMERASE (PTHR18929:SF101)		Homo sapiens
HUMAN|HGNC=20846|UniProtKB=Q86YZ3	Q86YZ3	Hornerin;HRNR;ortholog	HORNERIN (PTHR22571:SF25)		Homo sapiens
HUMAN|HGNC=4782|UniProtKB=P62805	P62805	Histone H4;HIST1H4A;ortholog	No Panther Hit		Homo sapiens
HUMAN|HGNC=4781|UniProtKB=P62805	P62805	Histone H4;HIST1H4A;ortholog	No Panther Hit		Homo sapiens
HUMAN|HGNC=33596|UniProtKB=P59665	P59665	Neutrophil defensin 1;DEFA1;ortholog	NEUTROPHIL DEFENSIN 1-RELATED (PTHR11876:SF19)		Homo sapiens
HUMAN|HGNC=4783|UniProtKB=P62805	P62805	Histone H4;HIST1H4A;ortholog	No Panther Hit		Homo sapiens
HUMAN|HGNC=3280|UniProtKB=P55884	P55884	Eukaryotic translation initiation factor 3 subunit B;EIF3B;ortholog	EUKARYOTIC TRANSLATION INITIATION FACTOR 3 SUBUNIT B (PTHR14068:SF0)	translation initiation factor	Homo sapiens
HUMAN|HGNC=10498|UniProtKB=P05109	P05109	Protein S100-A8;S100A8;ortholog	PROTEIN S100-A8 (PTHR11639:SF5)	signaling molecule;calmodulin	Homo sapiens
HUMAN|HGNC=9253|UniProtKB=P62937	P62937	Peptidyl-prolyl cis-trans isomerase A;PPIA;ortholog	PEPTIDYL-PROLYL CIS-TRANS ISOMERASE A (PTHR11071:SF278)	isomerase	Homo sapiens
HUMAN|HGNC=12849|UniProtKB=P31946	P31946	14-3-3 protein beta/alpha;YWHAB;ortholog	14-3-3 PROTEIN BETA/ALPHA (PTHR18860:SF28)	chaperone	Homo sapiens
HUMAN|HGNC=6427|UniProtKB=Q04695	Q04695	Keratin, type I cytoskeletal 17;KRT17;ortholog	KERATIN, TYPE I CYTOSKELETAL 17 (PTHR23239:SF180)	structural protein;intermediate filament	Homo sapiens
HUMAN|HGNC=30376|UniProtKB=Q8N114	Q8N114	Protein shisa-5;SHISA5;ortholog	PROTEIN SHISA-5 (PTHR14140:SF27)	ubiquitin-protein ligase	Homo sapiens
HUMAN|HGNC=12666|UniProtKB=P55072	P55072	Transitional endoplasmic reticulum ATPase;VCP;ortholog	TRANSITIONAL ENDOPLASMIC RETICULUM ATPASE (PTHR23077:SF69)		Homo sapiens
HUMAN|HGNC=4794|UniProtKB=P62805	P62805	Histone H4;HIST1H4A;ortholog	No Panther Hit		Homo sapiens
HUMAN|HGNC=4791|UniProtKB=P62805	P62805	Histone H4;HIST1H4A;ortholog	HISTONE H4 (PTHR10484:SF16)	histone	Homo sapiens
HUMAN|HGNC=4141|UniProtKB=P04406	P04406	Glyceraldehyde-3-phosphate dehydrogenase;GAPDH;ortholog	GLYCERALDEHYDE-3-PHOSPHATE DEHYDROGENASE (PTHR10836:SF51)	dehydrogenase	Homo sapiens
HUMAN|HGNC=6207|UniProtKB=P14923	P14923	Junction plakoglobin;JUP;ortholog	JUNCTION PLAKOGLOBIN (PTHR23315:SF12)	storage protein;signaling molecule;cytoskeletal protein;cell adhesion molecule	Homo sapiens
HUMAN|HGNC=6636|UniProtKB=P02545	P02545	Prelamin-A/C;LMNA;ortholog	PRELAMIN-A/C (PTHR23239:SF158)	structural protein;intermediate filament	Homo sapiens
HUMAN|HGNC=10402|UniProtKB=P39019	P39019	40S ribosomal protein S19;RPS19;ortholog	40S RIBOSOMAL PROTEIN S19 (PTHR11710:SF2)	ribosomal protein	Homo sapiens
HUMAN|HGNC=132|UniProtKB=P60709	P60709	Actin, cytoplasmic 1;ACTB;ortholog	ACTIN, CYTOPLASMIC 1-RELATED (PTHR11937:SF192)	actin and actin related protein	Homo sapiens
HUMAN|HGNC=4789|UniProtKB=P62805	P62805	Histone H4;HIST1H4A;ortholog	No Panther Hit		Homo sapiens
HUMAN|HGNC=4787|UniProtKB=P62805	P62805	Histone H4;HIST1H4A;ortholog	No Panther Hit		Homo sapiens
HUMAN|HGNC=4620|UniProtKB=P06396	P06396	Gelsolin;GSN;ortholog	GELSOLIN (PTHR11977:SF29)	non-motor actin binding protein;calcium-binding protein	Homo sapiens
HUMAN|HGNC=3748|UniProtKB=P20930	P20930	Filaggrin;FLG;ortholog	FILAGGRIN (PTHR22571:SF21)		Homo sapiens
HUMAN|HGNC=5258|UniProtKB=P08238	P08238	Heat shock protein HSP 90-beta;HSP90AB1;ortholog	HEAT SHOCK PROTEIN HSP 90-BETA-RELATED (PTHR11528:SF55)	Hsp90 family chaperone	Homo sapiens
HUMAN|HGNC=12854|UniProtKB=P27348	P27348	14-3-3 protein theta;YWHAQ;ortholog	14-3-3 PROTEIN THETA (PTHR18860:SF3)	chaperone	Homo sapiens
HUMAN|HGNC=10499|UniProtKB=P06702	P06702	Protein S100-A9;S100A9;ortholog	PROTEIN S100-A9 (PTHR11639:SF79)	signaling molecule;calmodulin	Homo sapiens
HUMAN|HGNC=4790|UniProtKB=P62805	P62805	Histone H4;HIST1H4A;ortholog	No Panther Hit		Homo sapiens
HUMAN|HGNC=3662|UniProtKB=P02675	P02675	Fibrinogen beta chain;FGB;ortholog	FIBRINOGEN BETA CHAIN (PTHR19143:SF203)	signaling molecule	Homo sapiens
HUMAN|HGNC=6720|UniProtKB=P02788	P02788	Lactotransferrin;LTF;ortholog	LACTOTRANSFERRIN (PTHR11485:SF33)	transfer/carrier protein;serine protease;serine protease	Homo sapiens
HUMAN|HGNC=6383|UniProtKB=P01042	P01042	Kininogen-1;KNG1;ortholog	KININOGEN-1 (PTHR13814:SF12)		Homo sapiens
HUMAN|HGNC=2761|UniProtKB=P59665	P59665	Neutrophil defensin 1;DEFA1;ortholog	No Panther Hit		Homo sapiens
HUMAN|HGNC=8968|UniProtKB=P01833	P01833	Polymeric immunoglobulin receptor;PIGR;ortholog	POLYMERIC IMMUNOGLOBULIN RECEPTOR (PTHR11860:SF55)	immunoglobulin receptor superfamily;immunoglobulin receptor superfamily	Homo sapiens
HUMAN|HGNC=5527|UniProtKB=P01860	P01860	Ig gamma-3 chain C region;IGHG3;ortholog	IG GAMMA-1 CHAIN C REGION-RELATED (PTHR23266:SF83)		Homo sapiens
HUMAN|HGNC=5232|UniProtKB=P08107	P08107	Heat shock 70 kDa protein 1A/1B;HSPA1A;ortholog	HEAT SHOCK 70 KDA PROTEIN 1A/1B (PTHR19375:SF236)	Hsp70 family chaperone	Homo sapiens
HUMAN|HGNC=10773|UniProtKB=P31947	P31947	14-3-3 protein sigma;SFN;ortholog	14-3-3 PROTEIN SIGMA (PTHR18860:SF14)	chaperone	Homo sapiens
HUMAN|HGNC=347|UniProtKB=Q09666	Q09666	Neuroblast differentiation-associated protein AHNAK;AHNAK;ortholog	NEUROBLAST DIFFERENTIATION-ASSOCIATED PROTEIN AHNAK (PTHR23348:SF41)		Homo sapiens
HUMAN|HGNC=3350|UniProtKB=P06733	P06733	Alpha-enolase;ENO1;ortholog	ALPHA-ENOLASE (PTHR11902:SF12)	lyase	Homo sapiens
HUMAN|HGNC=3052|UniProtKB=P15924	P15924	Desmoplakin;DSP;ortholog	DESMOPLAKIN (PTHR11915:SF234)	non-motor actin binding protein	Homo sapiens
HUMAN|HGNC=6421|UniProtKB=P19012	P19012	Keratin, type I cytoskeletal 15;KRT15;ortholog	KERATIN, TYPE I CYTOSKELETAL 15 (PTHR23239:SF164)	structural protein;intermediate filament	Homo sapiens
HUMAN|HGNC=533|UniProtKB=P04083	P04083	Annexin A1;ANXA1;ortholog	ANNEXIN A1 (PTHR10502:SF17)		Homo sapiens
HUMAN|HGNC=3048|UniProtKB=Q02413	Q02413	Desmoglein-1;DSG1;ortholog	DESMOGLEIN-1 (PTHR24025:SF9)	cell junction protein;cadherin	Homo sapiens
HUMAN|HGNC=1325|UniProtKB=P04003	P04003	C4b-binding protein alpha chain;C4BPA;ortholog	C4B-BINDING PROTEIN ALPHA CHAIN (PTHR19325:SF341)	apolipoprotein;receptor;metalloprotease;serine protease;metalloprotease;serine protease;complement component;cell adhesion molecule	Homo sapiens
HUMAN|HGNC=20510|UniProtKB=P62805	P62805	Histone H4;HIST1H4A;ortholog	No Panther Hit		Homo sapiens
HUMAN|HGNC=4788|UniProtKB=P62805	P62805	Histone H4;HIST1H4A;ortholog	No Panther Hit		Homo sapiens
HUMAN|HGNC=5238|UniProtKB=P11021	P11021	78 kDa glucose-regulated protein;HSPA5;ortholog	78 KDA GLUCOSE-REGULATED PROTEIN (PTHR19375:SF144)	Hsp70 family chaperone	Homo sapiens
HUMAN|HGNC=5241|UniProtKB=P11142	P11142	Heat shock cognate 71 kDa protein;HSPA8;ortholog	HEAT SHOCK COGNATE 71 KDA PROTEIN (PTHR19375:SF239)	Hsp70 family chaperone	Homo sapiens
HUMAN|HGNC=21650|UniProtKB=Q7Z5Y6	Q7Z5Y6	Bone morphogenetic protein 8A;BMP8A;ortholog	BONE MORPHOGENETIC PROTEIN 8A-RELATED (PTHR11848:SF119)	growth factor	Homo sapiens
HUMAN|HGNC=3661|UniProtKB=P02671	P02671	Fibrinogen alpha chain;FGA;ortholog	FIBRINOGEN ALPHA CHAIN (PTHR19143:SF232)	signaling molecule	Homo sapiens
HUMAN|HGNC=6443|UniProtKB=P02538	P02538	Keratin, type II cytoskeletal 6A;KRT6A;ortholog	KERATIN, TYPE II CYTOSKELETAL 6A (PTHR23239:SF219)	structural protein;intermediate filament	Homo sapiens
HUMAN|HGNC=5246|UniProtKB=P04792	P04792	Heat shock protein beta-1;HSPB1;ortholog	HEAT SHOCK PROTEIN BETA-1 (PTHR11527:SF114)	chaperone	Homo sapiens

## Sheet: Multicellular Org Process
HUMAN|HGNC=3503|UniProtKB=Q92817	Q92817	Envoplakin;EVPL;ortholog	ENVOPLAKIN (PTHR23169:SF7)	intermediate filament binding protein	Homo sapiens
HUMAN|HGNC=5479|UniProtKB=P01877	P01877	Ig alpha-2 chain C region;IGHA2;ortholog	IG ALPHA-1 CHAIN C REGION-RELATED (PTHR23266:SF68)		Homo sapiens
HUMAN|HGNC=399|UniProtKB=P02768	P02768	Serum albumin;ALB;ortholog	SERUM ALBUMIN (PTHR11385:SF13)	transfer/carrier protein	Homo sapiens
HUMAN|HGNC=11740|UniProtKB=P02787	P02787	Serotransferrin;TF;ortholog	SEROTRANSFERRIN (PTHR11485:SF31)	transfer/carrier protein;serine protease;serine protease	Homo sapiens
HUMAN|HGNC=14085|UniProtKB=Q9NQC3	Q9NQC3	Reticulon-4;RTN4;ortholog	RETICULON-4 (PTHR10994:SF25)	membrane traffic protein	Homo sapiens
HUMAN|HGNC=6740|UniProtKB=P61626	P61626	Lysozyme C;LYZ;ortholog	LYSOZYME C (PTHR11407:SF28)		Homo sapiens
HUMAN|HGNC=5716|UniProtKB=P01834	P01834	Ig kappa chain C region;IGKC;ortholog	IG KAPPA CHAIN C REGION (PTHR23266:SF79)		Homo sapiens
HUMAN|HGNC=20846|UniProtKB=Q86YZ3	Q86YZ3	Hornerin;HRNR;ortholog	HORNERIN (PTHR22571:SF25)		Homo sapiens
HUMAN|HGNC=6636|UniProtKB=P02545	P02545	Prelamin-A/C;LMNA;ortholog	PRELAMIN-A/C (PTHR23239:SF158)	structural protein;intermediate filament	Homo sapiens
HUMAN|HGNC=6207|UniProtKB=P14923	P14923	Junction plakoglobin;JUP;ortholog	JUNCTION PLAKOGLOBIN (PTHR23315:SF12)	storage protein;signaling molecule;cytoskeletal protein;cell adhesion molecule	Homo sapiens
HUMAN|HGNC=10402|UniProtKB=P39019	P39019	40S ribosomal protein S19;RPS19;ortholog	40S RIBOSOMAL PROTEIN S19 (PTHR11710:SF2)	ribosomal protein	Homo sapiens
HUMAN|HGNC=3748|UniProtKB=P20930	P20930	Filaggrin;FLG;ortholog	FILAGGRIN (PTHR22571:SF21)		Homo sapiens
HUMAN|HGNC=132|UniProtKB=P60709	P60709	Actin, cytoplasmic 1;ACTB;ortholog	ACTIN, CYTOPLASMIC 1-RELATED (PTHR11937:SF192)	actin and actin related protein	Homo sapiens
HUMAN|HGNC=4620|UniProtKB=P06396	P06396	Gelsolin;GSN;ortholog	GELSOLIN (PTHR11977:SF29)	non-motor actin binding protein;calcium-binding protein	Homo sapiens
HUMAN|HGNC=6720|UniProtKB=P02788	P02788	Lactotransferrin;LTF;ortholog	LACTOTRANSFERRIN (PTHR11485:SF33)	transfer/carrier protein;serine protease;serine protease	Homo sapiens
HUMAN|HGNC=12854|UniProtKB=P27348	P27348	14-3-3 protein theta;YWHAQ;ortholog	14-3-3 PROTEIN THETA (PTHR18860:SF3)	chaperone	Homo sapiens
HUMAN|HGNC=8889|UniProtKB=P15259	P15259	Phosphoglycerate mutase 2;PGAM2;ortholog	PHOSPHOGLYCERATE MUTASE 2 (PTHR11931:SF8)		Homo sapiens
HUMAN|HGNC=3662|UniProtKB=P02675	P02675	Fibrinogen beta chain;FGB;ortholog	FIBRINOGEN BETA CHAIN (PTHR19143:SF203)	signaling molecule	Homo sapiens
HUMAN|HGNC=8968|UniProtKB=P01833	P01833	Polymeric immunoglobulin receptor;PIGR;ortholog	POLYMERIC IMMUNOGLOBULIN RECEPTOR (PTHR11860:SF55)	immunoglobulin receptor superfamily;immunoglobulin receptor superfamily	Homo sapiens
HUMAN|HGNC=5527|UniProtKB=P01860	P01860	Ig gamma-3 chain C region;IGHG3;ortholog	IG GAMMA-1 CHAIN C REGION-RELATED (PTHR23266:SF83)		Homo sapiens
HUMAN|HGNC=3661|UniProtKB=P02671	P02671	Fibrinogen alpha chain;FGA;ortholog	FIBRINOGEN ALPHA CHAIN (PTHR19143:SF232)	signaling molecule	Homo sapiens
HUMAN|HGNC=3052|UniProtKB=P15924	P15924	Desmoplakin;DSP;ortholog	DESMOPLAKIN (PTHR11915:SF234)	non-motor actin binding protein	Homo sapiens
HUMAN|HGNC=533|UniProtKB=P04083	P04083	Annexin A1;ANXA1;ortholog	ANNEXIN A1 (PTHR10502:SF17)		Homo sapiens
HUMAN|HGNC=5238|UniProtKB=P11021	P11021	78 kDa glucose-regulated protein;HSPA5;ortholog	78 KDA GLUCOSE-REGULATED PROTEIN (PTHR19375:SF144)	Hsp70 family chaperone	Homo sapiens
HUMAN|HGNC=21650|UniProtKB=Q7Z5Y6	Q7Z5Y6	Bone morphogenetic protein 8A;BMP8A;ortholog	BONE MORPHOGENETIC PROTEIN 8A-RELATED (PTHR11848:SF119)	growth factor	Homo sapiens
HUMAN|HGNC=5246|UniProtKB=P04792	P04792	Heat shock protein beta-1;HSPB1;ortholog	HEAT SHOCK PROTEIN BETA-1 (PTHR11527:SF114)	chaperone	Homo sapiens

[truncated: 10 more sheets: Humoral Immune Response, homotypic cell-cell adhesion, antibacterial humoral response, antimicrobial humoral response, response to external stimulus, reg of response to wounding, response to stress, single-organism process, biological_process, sgle organis cell-cell adhesion]
