# Supplementary material for: Plasma Exosome Profiling of Cancer Patients by a Next Generation Systems Biology Approach
Source: Sci Rep. 2017 Feb 20;7:42741. doi: 10.1038/srep42741 (PMC5316983; doi:10.1038/srep42741)
Supplement: Supplementary Table S12 [file srep42741-s13.xls]

## Sheet: Sheet1
Cancers
Age	# of patients	Race	# of patients2	Breast Cancer Stage	# of patients3	Biopsy/Surgery finding	# of patients4
0 -20	0	Caucasian	127	I	97	Invasive Ductal Carcinoma	116
20-30	3	African-american	18	II	36	Invasive Lobular Carcinoma	13
30-40	4	Unknown	2	III	9	Mixed type carcinoma	0
40-50	21	Asian	0	IV	1	Mucinous carcinoma	2
50-60	42			Unknown	3	Papillary	0
60-70	44			0	1	Breast Carcinoma, NOS	1
70+	33					Apocrine carcinoma	1
						Ductal Carcinoma In Situ	1
						Lobular carcinoma in situ	0
						Infiltrating duct and lobular carcinoma	2
						Differing Malignancy*	8
						unknown	3
				*microinvasive carcinoma		*Biopsy and definitive surgery subtype differ
BIRAD-MammoAssessment	# of patients	BIRAD-BreastDensity	# of patients8	ER status	# of patients2	PR status	# of patients3	HER2	# of patients4	T	# of patients5	N	# of patients6	M	# of patients7
0	23	1	11	Positive	131	Positive	117	Positive	8	NULL	3	NULL	3	M0	106
1	2	2	57	Negative	14	Negative	28	Negative	62	T0	1	N0	108	M1	1
2	2	3	59	Unknown	2	Unknown	2	Unknown	72	T1	5	N1	8	MX	37
3	1	4	6					Equivocal	5	T1a	12	N1a	9	NULL	3
4	80	unknown	14							T1b	30	N1mi	8
5	37									T1c	53	N2	0
6	2									T1mi	3	N2a	2
										T2	31	N3	3
										T3	7	N3a	1
										T4	1	NX	5
										T4d	1
Controls
Age	# of patients	Race	# of patients2	Biopsy/Surgery finding	# of patients4
0 -20	2	Caucasian	194	Benign	120
20-30	5	African-american	41	Self-declared normal	120
30-40	23	Asian	2
40-50	97	White\rAmerican Indian or Alaska Native	1
50-60	71	unknown	2
60-70	36
70+	6
