# Supplementary material for: Plasma Exosome Profiling of Cancer Patients by a Next Generation Systems Biology Approach
Source: Sci Rep. 2017 Feb 20;7:42741. doi: 10.1038/srep42741 (PMC5316983; doi:10.1038/srep42741)
Supplement: Supplementary Table S13 [file srep42741-s14.xls]

## Sheet: Sheet1
Breast Cancer Biopsy Positive
Age	# of patients	Race	# of patients	Breast Cancer Stage	# of patients	Biopsy/Surgery finding	# of patients
0 -20	0	Caucasian	56	I	30	DCIS	1
20-30	0	African-american	3	II	20	IDC	39
30-40	2	Unkown	1	III	7	ILC	13
40-50	11			IV	1	Mixed	3
50-60	17			NULL	2	Mucinous	2
60-70	12					Unkonwn Invasive	1
70+	18					Differing Malignancy*	1
						*Biopsy and definitive surgery differ
BIRAD	# of patients	ER status	# of patients	PR status	# of patients	HER2	# of patients	T	# of patients	N	# of patients	M	# of patients
0	9	Positive	53	Positive	48	Positive	17	NULL	1	N0	34	M0	43
1	0	Negative	4	Negative	6	Negative	1	T1	1	N1	9	MX	15
2	0	Unknown	3	Unknown	6	Unknown	40	T1a	4	N1a	5	NULL	1
3	0					Equivocal	2	T1b	9	N1mi	4	M1	1
4	26							T1c	24	N2a	2
5	25							T1mi	1	N3a	2
								T2	12	NULL	1
								T3	6	NX	3
								T4d	2
								Tis (DCIS)
								Tis (LCIS)
Breast Cancer Biopsy Negative
Age	# of patients	Race	# of patients2	Biopsy/Surgery finding	# of patients4
0 -20	3	Caucasian	54	Benign	60
20-30	4	African-american	4
30-40	3	Asian	1
40-50	16	American Indian or Alaska Native	0
50-60	15	Asian\rBlack or African American\rNative Hawaiian or other Pacific Islander	0
60-70	10	Native Hawaiian or other Pacific Islander	0
70+	9	White\nAmerican Indian or Alaska Native	0
		unknown	1
