# Supplementary material for: Plasma Exosome Profiling of Cancer Patients by a Next Generation Systems Biology Approach
Source: Sci Rep. 2017 Feb 20;7:42741. doi: 10.1038/srep42741 (PMC5316983; doi:10.1038/srep42741)
Supplement: Supplementary Table S14 [file srep42741-s15.xls]

## Sheet: Sheet1
Age	# of patients	Race	# of patients2	Breast Cancer Stage	# of patients3	Biopsy/Surgery finding	# of patients4
0 -20	0	Caucasian	184	I	122	Ductal Carcinoma In Situ	2
20-30	1	African-american	17	II	56	Invasive Ductal Carcinoma	157
30-40	6	Unknown	3	III	22	Invasive Lobular Carcinoma	30
40-50	36	Asian	2	IV	2	Mixed	6
50-60	60			Unknown	4	Mucinous	2
60-70	54			0	1*	Papillary	1
70+	49					Breast Carcinoma, NOS	2
						Apocrine	1
						Differing Malignancy*	5
				*microinvasive carcinoma		*Biopsy and definitive surgery subtype differ
BIRAD	# of patients	ER status	# of patients2	PR status	# of patients3	HER2	# of patients4	T	# of patients5	N	# of patients6	M	# of patients7
0	18	Positive	174	Positive	158	Positive	13	NULL	3	NULL	3	M0	145
1	1	Negative	24	Negative	35	Negative	71	T0	1	N0	137	M1	2
2	3	Unknown	8	Unknown	13	Unknown	117	T1	5	N1	24	MX	56
3	1					Equivocal	5	T1a	23	N1a	13	NULL	3
4	121							T1b	37	N1mi	8
5	62							T1c	75	N2	1
6	0							T1mi	3	N2a	4
								T2	38	N3	3
								T3	18	N3a	7
								T4	1	NX	6
								T4d	2
