# Supplementary material for: Plasma Exosome Profiling of Cancer Patients by a Next Generation Systems Biology Approach
Source: Sci Rep. 2017 Feb 20;7:42741. doi: 10.1038/srep42741 (PMC5316983; doi:10.1038/srep42741)
Supplement: Supplementary Table S15 [file srep42741-s16.xls]

## Sheet: Sheet1
Age	# of patients	Race	# of patients2	Biopsy/Surgery finding	# of patients4
0 -20	2	Caucasian	160	Benign	177
20-30	11	African-american	12
30-40	13	Asian	2
40-50	48	Unknown	2
50-60	50	American Indian	1
60-70	37
70+	16
